# Supplementary material for: The ER membrane protein complex restricts mitophagy by controlling BNIP3 turnover
Source: EMBO J. 2023 Dec 15;43(1):32–60. doi: 10.1038/s44318-023-00006-z (PMC10883272; doi:10.1038/s44318-023-00006-z)
Supplement: Supplementary file 5 — Dataset EV1 [file 44318_2023_6_MOESM5_ESM.xlsx]

## Sheet: Dataset Legend
DataSet EV1: Table showing the gene list after performing the robust rank aggregation (RRA) method. The gene list is formatted with the genes (ascending order with a red shade) with the lowest fold change (log2), which is indicative of our "effector" genes. Any gene with an associated -0.5 or lower is classified as an "effector" hit. p-value (-log10) calculated by three replicates. Number of sgRN…

## Sheet: RRA
Gene	Number of sgRNAs	Average Fold Change (log2)	P-value (-log10)
PSMA3	4	-1.4884	2.51534
EMC3	4	-1.3951	6.58668
RPL37A	4	-1.3434	2.49428
EMC7	4	-1.2526	6.58668
CCT6A	4	-1.2323	3.08989
AURKA	4	-1.2074	2.01503
USO1	4	-1.1436	6.58668
PREB	4	-1.1289	6.58668
EMC4	4	-1.0964	6.58668
EMC6	4	-1.0907	6.58668
GOSR2	4	-1.0678	6.58668
EMC2	4	-1.0581	5.04261
NSF	4	-1.0267	6.58668
CAB39	4	-0.97474	6.58668
PSMB3	4	-0.97228	3.98138
GET4	4	-0.93852	5.35623
VTA1	4	-0.93384	4.12279
PSMC2	4	-0.92319	3.08989
EMC1	4	-0.92162	5.41059
HSPA5	4	-0.88832	2.97761
QARS	4	-0.88571	2.32597
CAMLG	4	-0.88499	6.58668
ATP6V1E1	4	-0.86767	2.5189
MMGT1	4	-0.83709	6.58668
NAPG	4	-0.81905	3.28154
SMU1	4	-0.80786	1.86611
PSMB1	4	-0.80721	1.25328
GPX4	4	-0.8003	2.64373
HUWE1	4	-0.79711	6.58668
PSMB7	4	-0.79692	2.05534
TRAPPC11	4	-0.77402	4.97392
SRP54	4	-0.77315	1.96301
PARP12	4	-0.76382	2.46274
DDX47	4	-0.75213	1.41542
SAR1A	4	-0.74936	6.58668
COPS5	4	-0.73281	3.44964
KXD1	2	-0.72998	1.61791
PCNA	4	-0.72945	2.31524
PSMD13	4	-0.72671	2.55321
CSE1L	4	-0.7248	1.69003
SKIV2L2	4	-0.69962	3.67766
ASNA1	4	-0.69554	4.65726
RPL14	3	-0.69483	1.36957
PSMC5	4	-0.68746	1.68603
COPS6	4	-0.68564	4.1442
VCP	4	-0.67988	0.826115
MCM4	4	-0.67325	2.05552
MBNL1	4	-0.66692	3.49997
NUTF2	4	-0.66609	1.35516
VPS4A	4	-0.65917	3.42322
XPO1	3	-0.65597	1.02361
VPRBP	4	-0.65407	1.35937
S100A1	4	-0.64765	3.64566
SRP19	4	-0.64541	4.11833
ARHGEF33	4	-0.63934	2.19697
PSMD11	4	-0.63256	0.992722
APC	4	-0.62911	3.95222
MEF2BNB	4	-0.62817	3.47846
SEC13	4	-0.62746	2.10148
ZNF713	4	-0.62663	3.14498
EIF2S3	4	-0.623	2.06157
RAB7A	4	-0.62156	2.71399
PUF60	4	-0.6196	1.57615
TRAPPC3	3	-0.61869	2.64273
EIF2S2	4	-0.61849	1.49062
SUPT16H	4	-0.6153	1.97433
ATP8B4	4	-0.61312	2.25877
RILPL2	4	-0.61294	2.76055
ENPP6	4	-0.60486	2.33317
PSMD3	4	-0.60172	0.892756
SALL2	4	-0.60074	2.82469
PRAMEF17	4	-0.60034	2.38487
RPL5	4	-0.60007	2.56703
PSMD7	4	-0.59651	0.669688
PHLDA2	4	-0.59277	1.47051
ATP6V1G1	4	-0.59108	1.19658
MTRNR2L10	4	-0.5881	1.95024
RPS4X	4	-0.58806	2.24976
GPKOW	4	-0.58799	2.33109
RPL34	4	-0.5787	1.53134
BCL2L2-PABPN1	4	-0.57784	1.01583
EEF2	4	-0.57769	1.8522
FAM162B	4	-0.57174	2.6466
DARS	4	-0.57145	3.47778
TMEM116	4	-0.56604	1.62071
MRGPRX1	4	-0.56416	2.57372
PCNXL4	3	-0.56312	1.73516
MORN3	4	-0.56194	1.86069
COPA	4	-0.56078	0.772345
RPS17	4	-0.56019	2.43296
GPS1	4	-0.55935	2.1787
AK6	4	-0.55726	1.56655
NUF2	4	-0.55454	1.34599
CRCP	4	-0.55225	3.0728
OR11H6	4	-0.55047	1.83218
UBA3	4	-0.54984	4.04886
F2	4	-0.54651	2.29166
SMIM13	4	-0.54348	2.10038
ADCY4	4	-0.54235	1.42999
GPC2	4	-0.54134	1.5234
POTEM	4	-0.54055	1.23296
WRB	4	-0.53931	3.3331
ENTPD2	4	-0.53441	2.27262
OR10V1	3	-0.53245	2.05325
TTK	4	-0.53005	0.955303
LYZL4	4	-0.52961	3.85029
LAMTOR4	4	-0.52642	2.08337
HOXD3	4	-0.52612	1.43341
SCFD2	4	-0.52459	3.97285
C10orf32	4	-0.52415	5.47273
SEC16A	4	-0.52257	1.76612
AK8	4	-0.51834	1.22582
PIK3R4	4	-0.51828	1.57659
FLCN	4	-0.51702	2.92724
USP6	3	-0.51483	1.79202
ARIH1	4	-0.51158	2.03429
SH3BGRL	4	-0.50723	2.64096
CDK1	4	-0.50696	1.30936
ZNF830	4	-0.50696	0.740717
SCFD1	4	-0.50513	2.41669
RAD50	4	-0.50332	2.04601
WDR75	4	-0.50218	2.07262
SF3B1	4	-0.49933	1.03853
FHOD1	4	-0.49928	1.99688
NLE1	4	-0.49806	1.20518
NPAT	4	-0.49765	1.32145
CCDC115	4	-0.49711	1.46447
VEZT	4	-0.49549	2.1092
DNAJB6	4	-0.49372	4.04886
BCDIN3D	4	-0.49274	0.929814
SCG5	4	-0.49204	1.6632
IL5	4	-0.49184	2.58085
GLT8D1	4	-0.49173	1.54067
PRIM1	4	-0.49006	2.86528
NACAD	4	-0.48869	1.59798
THEM6	4	-0.48707	1.60159
ORAOV1	4	-0.48673	1.70165
TOMM5	4	-0.48647	1.26663
CTAGE9	4	-0.48599	1.56557
OPRD1	4	-0.48526	3.29955
TMEM40	4	-0.48511	2.32962
SLAMF8	4	-0.48377	2.71539
SNRPD3	4	-0.48225	0.590388
FAM25C	4	-0.48146	1.28942
CDK9	3	-0.481	0.831355
NARS	4	-0.48061	2.13864
C2orf27A	4	-0.47994	2.32516
C2orf57	4	-0.47865	2.58051
TPX2	4	-0.47755	1.31044
NOP14	4	-0.47737	2.61834
NUPR1L	4	-0.4747	1.74705
TEC	4	-0.47393	1.96214
LTBR	4	-0.4735	2.09449
GTF3A	4	-0.4729	1.34345
RRP12	4	-0.47282	1.68139
EMC8	4	-0.472	2.97572
BHLHB9	4	-0.4711	1.37985
PSORS1C2	4	-0.46966	1.45192
PSMC6	4	-0.46918	1.25156
TMEM55B	4	-0.46812	3.58538
MAP1LC3A	4	-0.46713	1.92464
CIDEC	4	-0.46671	1.75156
SRPR	4	-0.4667	2.87615
UBE3C	4	-0.4659	3.93252
PITPNB	3	-0.46544	1.48701
PIH1D2	4	-0.46537	1.90462
IL15RA	4	-0.46534	3.01859
WDR12	4	-0.46477	1.27793
SNAPC3	4	-0.46412	0.813383
C9orf72	4	-0.46397	2.01814
DHRS4L2	4	-0.46377	2.35473
TAAR5	4	-0.46374	1.74856
BCAS1	4	-0.4633	2.26176
S100A7	4	-0.46308	2.23406
CANX	4	-0.46114	2.43052
VPS45	4	-0.46093	2.64363
CHRNA1	4	-0.46021	1.73028
FBXO34	4	-0.46019	1.67022
NAA20	4	-0.45855	1.63307
TSPAN6	4	-0.45787	1.52149
CAND1	4	-0.45786	2.62322
AHR	4	-0.45588	6.58668
PCDH11X	4	-0.45494	2.18005
C19orf25	4	-0.45385	2.36165
PLCL2	4	-0.45212	2.01201
COPG1	4	-0.4509	1.89514
TAF1	4	-0.45071	0.651851
NKX2-8	4	-0.45066	5.54529
DHX38	4	-0.4497	1.61347
NUDCD3	4	-0.44969	2.22667
FBXO46	4	-0.44924	1.26764
ARHGAP10	4	-0.44911	1.79027
SPATA31D1	4	-0.44631	1.59295
L3MBTL3	4	-0.44623	1.89157
MAD2L1	4	-0.445	1.34858
SNAPIN	4	-0.44475	2.18128
COQ5	4	-0.44454	1.29587
NOLC1	4	-0.44454	1.09829
CTSG	4	-0.44354	1.94226
GSPT1	4	-0.44329	1.09097
ZNF492	4	-0.44319	0.908368
POLA1	4	-0.44276	0.968309
PDZK1	4	-0.44273	2.01257
HIGD1A	4	-0.44221	2.20743
POU5F1B	4	-0.44209	1.30623
OSBP	4	-0.44182	1.53068
SEC23B	4	-0.44063	1.65337
ENOPH1	4	-0.4384	1.54791
SPEG	4	-0.43759	1.56037
USP11	4	-0.43625	1.22804
FGF13	4	-0.43598	1.57073
INPP1	4	-0.43575	2.00631
METTL3	4	-0.43424	3.34488
DDX56	4	-0.43414	2.24797
NEDD8	4	-0.43344	2.52174
ZNHIT2	4	-0.43341	1.03632
TMEM109	4	-0.43338	1.85567
TAC1	4	-0.43329	2.12301
EXOSC5	4	-0.43317	2.16926
HOMEZ	4	-0.43214	1.81415
PFKM	4	-0.43143	2.13734
ADAM33	4	-0.43098	1.22438
ATP6V0B	4	-0.43064	1.19712
NEK7	3	-0.42918	1.24461
ELP3	4	-0.42853	1.23711
MSH6	4	-0.42837	1.53627
USP32	4	-0.42791	2.04968
NPRL2	4	-0.42738	1.77479
ANAPC2	4	-0.42711	2.05322
ITPKA	4	-0.42627	1.19216
GCSH	4	-0.42614	1.05879
USP53	4	-0.42529	1.47389
KBTBD2	4	-0.42479	2.01715
MYLIP	4	-0.42403	1.4768
PSMA4	4	-0.42394	0.838842
CAMK2D	4	-0.42273	1.36445
FAM186A	4	-0.42197	1.38896
HUS1B	4	-0.42135	1.21005
LSM1	3	-0.42098	1.65791
COPS3	4	-0.4205	2.98514
SLCO4C1	4	-0.42011	2.5575
ELOVL5	4	-0.4198	2.30007
CHMP2A	3	-0.41956	0.655372
ARHGEF39	4	-0.41922	1.87312
C15orf48	4	-0.41909	1.7958
BNIP3	4	-0.41884	2.17219
LRRTM3	4	-0.41873	1.60375
RCAN1	4	-0.41831	2.10425
CCDC53	3	-0.41805	1.67867
RAB11A	4	-0.41724	3.15644
CLEC5A	4	-0.41719	1.48153
C8orf22	4	-0.41706	1.25731
RENBP	4	-0.41676	1.50703
PON2	4	-0.41635	1.78202
LOH12CR1	4	-0.4139	3.02284
NCOR1	4	-0.41347	1.23447
SRGAP2C	4	-0.41338	2.46045
FGF8	4	-0.41335	2.90497
C9orf84	4	-0.41322	1.7155
SLC9A6	4	-0.41255	1.47156
GRIN2B	4	-0.41228	1.0664
INO80D	4	-0.41078	2.03332
TSPAN15	4	-0.4107	1.45511
MAPKAPK3	4	-0.41068	1.50344
SRSF3	4	-0.41029	0.898665
GATC	4	-0.40992	1.34317
CARF	4	-0.4098	1.53337
RPA2	4	-0.40943	1.44753
CRNKL1	4	-0.40909	1.26127
TONSL	4	-0.40897	1.71552
PANK4	4	-0.40883	1.5553
EDARADD	4	-0.40873	1.71142
CNPY4	4	-0.40848	1.32473
IFIT1B	4	-0.40847	0.912432
TMEM217	4	-0.40685	1.42138
COL6A1	4	-0.40641	1.2977
LAMTOR2	4	-0.406	3.01161
KRTAP5-1	4	-0.4049	1.64208
ASAH2B	4	-0.40384	1.33716
EPSTI1	4	-0.40256	1.21355
DEFB107A	4	-0.40229	2.46965
TMEM55A	4	-0.40202	1.42896
TP53TG3D	4	-0.40131	1.16678
PDCD10	4	-0.401	2.41382
DIMT1	4	-0.40092	1.06943
USP17L22	4	-0.40033	0.640108
ZNF641	4	-0.40017	1.64052
STATH	4	-0.40003	1.24515
KIAA0319	4	-0.40001	1.89439
GPATCH1	4	-0.39925	0.942676
LMAN2L	4	-0.399	1.24413
ODF2	4	-0.39856	1.31073
FIBCD1	4	-0.39854	1.49282
TTYH3	4	-0.39848	1.23817
CCM2	4	-0.39843	1.58316
GINM1	4	-0.39773	1.22964
FFAR4	4	-0.39752	1.70708
AIRE	3	-0.39737	1.36306
POC1A	4	-0.3973	1.30636
TMEM45B	4	-0.39721	1.55666
KRTAP9-9	4	-0.39707	1.65512
CCNC	4	-0.39702	2.33346
DVL3	4	-0.39603	1.79309
STX18	4	-0.39593	2.64472
RAB18	4	-0.39589	1.24576
MECP2	4	-0.39585	1.56484
ZNF573	4	-0.39568	1.43269
USP38	4	-0.39513	1.46303
MRPS10	4	-0.39491	0.998612
ZNRF2	4	-0.39345	1.94904
COPS4	4	-0.39278	2.25426
SORCS1	4	-0.3918	2.65031
SMCO4	4	-0.39146	1.64768
PTEN	4	-0.39133	2.95534
POLR1A	4	-0.3913	1.31602
GOLGA6L2	4	-0.39086	1.48824
CASC1	4	-0.39074	1.24841
CLNK	4	-0.39071	1.58231
LGALSL	4	-0.3902	1.376
TMPRSS15	4	-0.39009	1.76601
SLC19A3	4	-0.39006	1.50008
HEYL	4	-0.38965	2.77827
PAF1	3	-0.38912	1.23819
P2RX7	4	-0.38905	1.32841
VASP	4	-0.38831	2.07462
ARNT	4	-0.3882	2.0901
FAH	4	-0.38719	1.03607
TFF2	4	-0.38662	2.00247
SIL1	4	-0.38627	1.16019
B3GNT3	4	-0.3858	0.753871
PSMB5	4	-0.38573	3.23084
HES3	4	-0.38541	1.53687
SSRP1	4	-0.38489	1.82085
HHIP	4	-0.38479	1.2627
LOC100507462	4	-0.38467	0.912964
PPP1CB	4	-0.3832	1.38095
CFAP58	4	-0.38249	1.56073
TCEB1	4	-0.38234	0.975268
CCT2	4	-0.3822	0.822897
CUL4B	4	-0.38195	1.08134
C20orf195	4	-0.38185	2.27006
CCR2	4	-0.38173	2.62233
NYAP1	4	-0.38084	0.709631
TCF4	3	-0.38069	1.01739
H2AFY2	4	-0.38062	1.28208
MTCP1	4	-0.37992	1.50128
PRRX2	4	-0.37912	1.45165
EN1	4	-0.37907	1.29634
PDLIM1	4	-0.37906	2.15814
ENPP5	4	-0.37901	0.920276
DTX3	4	-0.37863	1.20715
OR6C74	4	-0.37854	1.24261
PALD1	4	-0.37836	0.995937
SERPINI1	4	-0.37813	2.31034
RWDD4	4	-0.37803	0.78912
SRP14	4	-0.37774	2.04912
UBE2M	3	-0.37753	1.08061
WDFY3	4	-0.37709	1.93382
KRBOX1	4	-0.37709	0.950898
PLEC	4	-0.37622	1.2544
FIP1L1	4	-0.37618	1.61106
CLN5	4	-0.37577	1.61538
OXER1	4	-0.37566	0.961897
CAMP	4	-0.37564	2.03112
LDHAL6A	3	-0.37556	1.41184
WDR55	4	-0.3755	1.06242
SRP72	4	-0.37525	2.4098
TAS1R2	4	-0.37509	1.91693
C12orf42	4	-0.37452	1.40815
DBR1	4	-0.37443	1.22303
CAMK2B	3	-0.37424	1.93851
THTPA	4	-0.3742	1.94808
KCTD10	4	-0.3742	1.31628
KIF1BP	4	-0.37399	1.29262
MMP19	4	-0.37385	1.92456
DRC1	4	-0.3738	1.76098
TRAPPC2L	4	-0.37378	1.23606
LETM2	4	-0.37376	2.84734
ELL3	4	-0.37372	1.06917
NPTN	4	-0.37348	1.46304
AGTRAP	4	-0.37338	1.37045
SYTL4	4	-0.37298	1.79081
FOXK1	4	-0.37294	1.68897
TRIM73	4	-0.37285	1.41779
DYNC1H1	4	-0.37283	2.1405
HACE1	4	-0.37253	1.6308
CCZ1B	4	-0.37243	1.50906
USP17L29	4	-0.37213	1.18625
TUSC2	4	-0.37204	1.09472
SFRP4	4	-0.37201	1.29001
COTL1	4	-0.37162	1.90721
ANO1	4	-0.37162	0.896881
EDDM3A	4	-0.37136	2.3938
RNASE6	4	-0.37135	1.24254
CIDEB	4	-0.37129	2.29048
TCF12	4	-0.37093	3.43104
SLITRK3	4	-0.37038	1.48529
HIST1H3A	4	-0.37019	1.19447
NOA1	4	-0.36941	2.05216
CPLX4	4	-0.36932	1.45495
PKD1	4	-0.36925	1.26016
ERCC8	4	-0.36922	1.09753
RBPJ	4	-0.36911	1.11436
SRSF1	4	-0.3691	0.873836
DCDC2C	4	-0.36817	3.54097
TMEM252	4	-0.36796	1.42845
LRRC16B	4	-0.36736	1.24802
CIRH1A	4	-0.36718	1.05546
UTP3	4	-0.36709	1.30492
EIF4E3	4	-0.36692	1.94761
PTPN20	4	-0.36679	1.02649
MYLK	4	-0.3661	1.51225
DDC	4	-0.36583	2.11149
WNK1	4	-0.36579	0.880777
ANXA2R	3	-0.36559	0.782463
PRKCDBP	4	-0.3646	1.13973
FAM73A	4	-0.3644	1.86672
UBA2	4	-0.36413	1.28886
YEATS4	4	-0.36359	2.36176
C6orf15	4	-0.3634	1.00693
CCDC102B	4	-0.36307	2.47458
DPPA3	4	-0.36306	1.29992
OR4N5	4	-0.36296	1.26519
USP37	4	-0.36289	1.151
KLC1	4	-0.36285	2.4768
TCF21	4	-0.36281	1.36938
ANO10	4	-0.36254	2.14616
H3F3A	3	-0.36187	1.15911
ZSWIM8	4	-0.36159	1.90424
FAM76B	4	-0.36157	1.37968
OGT	4	-0.36142	1.93416
FAM129B	4	-0.361	1.73817
ATP1A3	4	-0.36054	1.12128
FKBP15	4	-0.36037	1.82076
NOL7	4	-0.35997	0.609047
PPARG	4	-0.35996	1.88127
CTU2	4	-0.35986	1.12644
NONO	4	-0.35985	1.12815
EPHX3	4	-0.35954	1.73323
SIGLEC14	4	-0.35907	1.99952
TRUB2	4	-0.359	0.90504
CCDC64	4	-0.35896	1.10762
SBDS	4	-0.35892	2.11652
RCAN2	4	-0.35877	1.98326
TRIP6	4	-0.35863	0.854897
HIVEP2	4	-0.35844	1.29802
FKBP2	4	-0.35809	1.08806
C11orf30	4	-0.35805	1.4856
RPL10	4	-0.35765	1.5073
ATP8A2	4	-0.35732	1.20295
ANAPC1	4	-0.35707	1.01459
TMEM147	4	-0.35701	1.25832
ANKRD34B	4	-0.357	2.49428
SNX14	4	-0.35671	1.44311
FXR1	4	-0.3566	1.14181
KHDC3L	4	-0.35649	1.13787
TLR7	4	-0.3562	1.54213
CHD3	4	-0.35616	1.77643
PSEN1	4	-0.3559	1.71995
EFS	4	-0.35583	1.48974
HUNK	4	-0.35556	1.46821
C1orf116	4	-0.35515	1.07332
B4GALT3	4	-0.35475	1.3116
DEFB114	4	-0.35473	1.62558
ADAMDEC1	4	-0.35468	1.06753
RALBP1	4	-0.35418	1.81364
TRAPPC12	4	-0.35413	1.96253
E2F3	4	-0.35362	1.03197
RPL7A	4	-0.35331	1.70896
ZNF496	4	-0.3532	1.02684
CDC45	4	-0.35307	1.13396
IFNGR1	4	-0.35283	1.18521
SEMA6D	4	-0.35213	1.2164
MKX	4	-0.35212	0.998439
ATL2	4	-0.35192	1.46486
TCEAL5	4	-0.35188	1.48531
NPAS3	4	-0.35131	1.7706
AVL9	3	-0.35117	1.64977
CYYR1	4	-0.35097	0.929888
HDC	4	-0.35096	1.08383
SYCE1L	4	-0.35094	1.89439
ENTPD4	4	-0.35067	1.23502
SMIM4	4	-0.35059	0.905843
GTF2A1L	4	-0.35055	1.17308
FANCI	4	-0.35027	1.60511
CCDC114	4	-0.34989	1.18393
POTEI	4	-0.34974	1.68946
SNX13	4	-0.34903	2.86777
OTUD1	4	-0.34885	1.80746
SLC6A18	4	-0.3485	1.38462
RPS10	4	-0.34846	0.934906
SRPRB	4	-0.34836	2.13464
SLC7A9	3	-0.34833	0.962135
MGAT3	4	-0.34813	1.04807
EIF3H	4	-0.34771	2.37377
STAG2	4	-0.34766	1.30794
RIC1	4	-0.34765	3.61355
SDR39U1	4	-0.34702	2.39503
SEC31A	4	-0.34677	2.24258
INTS10	4	-0.34638	1.17584
PRRC2A	4	-0.34611	1.80371
CBFB	4	-0.34562	1.29975
TAF10	4	-0.34528	0.784098
KCNC3	4	-0.34484	3.17692
MYT1	4	-0.34482	0.972447
FBXW7	4	-0.34462	1.30639
BTBD16	4	-0.34443	0.928118
CPNE6	4	-0.34417	0.75726
CT45A3	4	-0.34409	1.32986
CCL20	4	-0.34389	2.5711
HNRNPH1	4	-0.34353	3.38501
RAPGEF3	4	-0.34328	1.48246
OR52B4	4	-0.34314	2.12538
TAC3	4	-0.3423	1.01117
KCNJ14	4	-0.34228	0.898631
HIST1H2AI	4	-0.34194	0.471803
RP9	4	-0.34125	1.80035
GRWD1	4	-0.34111	1.19458
IFNGR2	4	-0.34092	1.416
FMR1NB	4	-0.34089	2.35869
RC3H1	4	-0.34053	0.747026
DNAH10	4	-0.34036	1.16217
WBSCR22	4	-0.34035	1.5147
PRSS45	4	-0.34033	1.79986
UCP1	4	-0.34021	1.49142
ACER3	4	-0.34007	1.17859
HLCS	4	-0.33983	2.21852
WRN	4	-0.33925	1.44753
TBCC	4	-0.33879	1.25886
FTH1	4	-0.3386	1.61703
CHMP4B	4	-0.3385	0.58924
TTC21A	4	-0.33793	2.45432
CT47A10	4	-0.33786	1.75419
CPSF3L	4	-0.33742	0.541438
MUSTN1	4	-0.33716	0.765863
BZW2	4	-0.33706	0.993919
TRAPPC6B	4	-0.33671	2.01236
KIFAP3	4	-0.33668	2.79352
CYB5D2	4	-0.33651	1.36429
PAQR3	4	-0.33638	1.18474
ZMYND10	4	-0.33637	1.18324
BAG6	4	-0.33616	2.57608
MOG	4	-0.33575	0.868413
AMZ1	4	-0.33508	1.03871
BUD13	4	-0.33485	1.07711
URM1	3	-0.33453	0.98898
RRAGB	4	-0.3344	1.18414
GPR89A	4	-0.33433	1.85291
CHORDC1	4	-0.33413	1.46241
MYH11	3	-0.33403	1.19707
UBIAD1	4	-0.33394	1.28003
LRRC14	4	-0.33376	0.968915
GDAP1	4	-0.33348	1.25446
SKA3	4	-0.33333	1.27038
HSPA1A	4	-0.33309	0.936029
NME7	4	-0.33297	1.20141
TMEM213	4	-0.33249	1.29289
SACS	4	-0.33151	1.16363
CLDN22	4	-0.33142	1.03821
CCDC51	4	-0.33115	0.813694
ZNF638	4	-0.33092	1.27003
ASPN	4	-0.33024	1.40723
PDK1	4	-0.33013	1.52667
TCEB2	4	-0.32979	0.941232
NAT2	4	-0.3297	1.61222
NFKB2	4	-0.32967	1.76723
CHD8	4	-0.32944	1.1293
MXD4	4	-0.3292	1.37489
EIF4G2	4	-0.32914	1.18605
SMN2	4	-0.32911	0.93011
SPATA31A1	4	-0.32864	1.02482
RRP9	4	-0.32857	1.37221
PRICKLE1	4	-0.32856	1.43663
SERPINB1	4	-0.32831	0.724228
LIMD1	4	-0.3283	1.79912
METTL14	4	-0.32765	1.38875
LOC100506422	4	-0.32756	1.73166
ANTXR1	4	-0.3275	1.15975
ALDH4A1	4	-0.32726	1.34478
HTR7	4	-0.32714	1.56972
PTGES2	4	-0.32712	1.07102
LRRC73	4	-0.32681	1.88446
POLR3C	3	-0.32663	1.56023
PSMG3	4	-0.32661	1.69073
TTLL3	4	-0.32651	1.8038
NPLOC4	4	-0.32649	0.988134
SULT1E1	4	-0.32632	1.1691
C19orf60	4	-0.32594	0.648726
HIST1H4C	4	-0.32555	0.980385
CAV1	4	-0.32546	1.02229
ZCCHC18	4	-0.32545	1.53505
CDC16	4	-0.32533	0.48357
ADGRA1	4	-0.32509	2.64195
ARPP19	4	-0.32481	1.08245
TMEM119	4	-0.32429	1.46995
URGCP-MRPS24	4	-0.3239	1.75679
RAB13	4	-0.32369	1.38598
SLC22A7	4	-0.32314	1.57406
PLEKHA4	4	-0.32305	2.3814
BMPR1A	4	-0.32283	1.20804
KCNA6	4	-0.32283	1.0151
EDA2R	4	-0.32274	2.58943
ZMIZ2	4	-0.32256	1.2598
AFF2	4	-0.32219	1.66148
S100A11	4	-0.32217	2.08337
VWA8	4	-0.32203	1.66837
HOXC4	4	-0.3219	1.31377
RFX5	4	-0.32188	1.13497
SMG5	4	-0.32186	2.22846
FMO5	4	-0.32174	0.574857
REM2	4	-0.32161	1.578
ZNF737	4	-0.32155	0.901702
GPR89B	4	-0.32152	1.6833
CMYA5	4	-0.32148	2.07247
CBWD2	4	-0.32131	0.775053
LAMB1	4	-0.3213	1.39603
KRTAP22-2	4	-0.32128	1.52596
SMPX	4	-0.32122	1.0467
UBL4A	4	-0.32102	1.38708
TK1	4	-0.3207	1.14787
GABPA	4	-0.32036	1.37091
IFNB1	4	-0.32028	1.63763
TSC22D3	4	-0.32018	1.14141
NOL10	4	-0.32018	1.08896
CPNE9	4	-0.32008	1.00859
ATG9B	4	-0.31982	2.94688
LEO1	4	-0.31959	1.11615
DDIT4	4	-0.31937	2.28877
FAM189B	4	-0.31928	0.90243
HEY1	4	-0.31923	1.51889
MZT2A	4	-0.31922	1.77513
OCLM	4	-0.31912	1.06296
ODF3L1	4	-0.31881	0.676727
PPIAL4C	4	-0.31879	2.40538
HOXA5	4	-0.31856	1.38109
RPL11	4	-0.31813	0.661823
SOBP	4	-0.31788	1.13338
METTL2B	4	-0.31787	0.964931
SP4	4	-0.31759	1.37543
KLK4	4	-0.3174	1.74007
BAZ2A	4	-0.31718	1.15507
ZDHHC15	4	-0.3169	1.40234
CNTNAP4	4	-0.31683	0.725057
RAPGEF4	4	-0.31628	1.19103
ANKRD50	4	-0.31553	1.3309
IL32	4	-0.31541	0.920783
GNL2	4	-0.31525	1.37005
EDF1	4	-0.31524	1.40291
RPL39	4	-0.31524	0.799396
SLC18A2	4	-0.3152	1.90721
TNFSF18	4	-0.31477	1.07319
ICT1	4	-0.31465	0.949466
ROBO2	4	-0.31463	1.0604
NUTM1	4	-0.3145	1.49635
KRBOX4	4	-0.31423	1.05617
DNAJC9	4	-0.31402	0.539508
OR5I1	4	-0.31385	0.740741
LYPLA1	4	-0.31361	0.989276
TESC	4	-0.31347	0.877227
BRINP3	4	-0.3133	0.803188
SVOP	4	-0.31307	2.0861
KIF5A	4	-0.31301	0.733815
CYP26A1	4	-0.31298	1.49718
UNC5B	4	-0.31284	1.2411
ZNF852	4	-0.31283	1.27771
SPDYE1	4	-0.31281	2.24586
IQCF3	4	-0.31271	0.974285
NR2F1	4	-0.31219	1.00206
TRPC5	4	-0.31212	1.6106
HNRNPD	4	-0.31175	0.973058
UTP23	4	-0.31132	1.79683
ZNF592	4	-0.31132	1.14895
EPM2AIP1	4	-0.31126	1.34927
GRHPR	4	-0.31126	1.22236
NLGN1	4	-0.31099	1.09326
OR2H1	4	-0.31087	1.90668
CSPG5	4	-0.31063	1.09412
LOC100505841	4	-0.31057	1.87228
LRRC10	4	-0.31052	0.825359
LIG4	4	-0.31048	1.69646
DENND4C	4	-0.31022	1.13795
POLR3D	4	-0.30988	0.570442
LACTB	4	-0.3098	1.20988
PLAG1	4	-0.30972	0.933264
PRF1	4	-0.30937	1.27819
DCAF4L2	4	-0.30921	1.46
SP1	4	-0.30899	1.15554
HEBP2	4	-0.30896	1.10112
BBS4	4	-0.30877	0.552485
FIGNL1	4	-0.30871	1.08418
RAB11B	3	-0.30801	1.95269
F8A1	4	-0.30788	2.16417
ARL11	4	-0.30772	0.642389
OLA1	4	-0.30759	2.19856
SPANXD	4	-0.3075	2.09626
ZKSCAN3	4	-0.30713	0.890928
TM6SF1	3	-0.30689	1.46552
LOC100129083	4	-0.30682	1.8165
EXOC1	4	-0.30681	1.31993
ANG	4	-0.30679	3.18614
TMEM43	4	-0.30669	2.49519
CCDC94	4	-0.3065	0.949775
DUSP22	4	-0.30635	2.01262
MTHFS	4	-0.30627	1.01762
PCDH18	4	-0.30615	1.7822
UGT2B7	4	-0.30597	1.54142
PRPF6	4	-0.30582	0.839712
GALNT10	3	-0.3058	0.972161
FAM155B	4	-0.30562	2.01118
PIGR	4	-0.30562	1.1535
CDKL3	4	-0.30559	0.667966
VSIG8	4	-0.30548	1.20114
TSC22D1	4	-0.30524	1.25701
ANKRD34C	4	-0.30524	0.929408
ZNF436	4	-0.30523	1.13325
ARL8B	4	-0.30513	1.73353
CXorf49	4	-0.30511	1.04165
KIRREL	4	-0.30509	1.81816
KRTAP6-2	4	-0.30481	1.3727
NNAT	4	-0.30451	1.52841
SNRNP25	4	-0.30421	1.48512
PIK3CG	4	-0.30421	1.23008
HIST2H4A	4	-0.30418	1.08043
WDR87	4	-0.30409	1.04933
TNFRSF21	4	-0.30401	1.51441
RBP5	4	-0.30401	1.12459
CDCA8	4	-0.3037	1.52683
ZCCHC7	4	-0.30364	2.35713
OR11H12	4	-0.30363	2.05575
VPS8	4	-0.30333	1.03854
GRIN2A	4	-0.30331	2.05409
CLRN1	4	-0.30309	1.13995
GRIFIN	4	-0.30237	0.934383
RIBC2	4	-0.30229	1.22371
LSP1	4	-0.30228	1.1899
HOXD8	4	-0.30217	1.44614
LRMP	3	-0.30206	1.14986
FUT10	4	-0.30163	1.17853
TAF1L	4	-0.3016	0.762884
KRT80	4	-0.30148	1.2748
SPANXA1	4	-0.30147	1.17048
ARHGEF17	3	-0.30123	0.761578
POLR3A	4	-0.30115	1.49316
LRP10	4	-0.30092	1.47856
HMBS	4	-0.30091	0.98953
TRIM48	4	-0.30081	1.39723
DNASE1L3	4	-0.30068	1.03364
RPS27L	4	-0.30065	1.03556
PIFO	4	-0.30053	0.794552
GSTM4	4	-0.30045	1.17133
ARHGAP19	3	-0.30015	0.967059
GRIN2C	4	-0.30006	2.08334
USP9X	4	-0.29993	1.0777
SGPL1	4	-0.29972	1.72234
LAPTM5	4	-0.29969	1.26101
ZNF320	4	-0.29963	0.972528
COPS7B	4	-0.29896	1.37958
FBXL4	4	-0.29881	1.18643
PPP4R2	4	-0.29877	2.10496
MECOM	4	-0.29873	1.026
CYLD	4	-0.2987	0.988345
GPR33	4	-0.29869	2.01927
ID2	4	-0.29858	1.08644
SULT1C2	4	-0.29853	1.92289
R3HDM2	4	-0.29832	0.639293
APBA3	4	-0.29822	1.17906
MCM7	4	-0.29819	0.40908
MND1	4	-0.29802	0.985186
DPP8	4	-0.29801	1.13478
CD44	4	-0.29782	1.76361
CATSPER1	4	-0.29779	1.10612
RBM18	4	-0.29776	1.25901
ISLR	4	-0.29768	0.87654
PTPN23	4	-0.2976	0.617551
RBM7	4	-0.29746	1.39471
PSMB9	4	-0.29701	1.84131
IQUB	4	-0.297	1.51611
NPC2	4	-0.29692	1.65675
GTF3C4	4	-0.29666	3.0505
GOLT1B	4	-0.29657	1.80066
CRABP2	4	-0.29656	1.01221
TWISTNB	4	-0.29648	0.880942
NAPA	4	-0.29633	1.3061
EFR3B	4	-0.29628	0.759526
RBM23	4	-0.29592	0.737644
CPA6	4	-0.29581	1.60815
S100PBP	4	-0.29569	0.739475
ATXN7L3	4	-0.29565	0.915174
LRRC28	4	-0.29559	1.87999
MBTPS2	4	-0.29531	1.04792
SOAT1	4	-0.29525	1.65728
GYG1	4	-0.29512	1.20478
GTF3C1	4	-0.29511	1.01346
FGB	4	-0.29507	1.37962
HINT2	4	-0.29504	0.94165
ONECUT1	4	-0.29475	2.34252
SLC4A11	4	-0.29455	2.43854
MIS18BP1	4	-0.29437	1.05269
LHX2	4	-0.29436	1.2764
SEMA6A	4	-0.29416	1.23124
NAE1	4	-0.29412	1.60616
LRFN5	4	-0.29386	1.30139
NRDE2	4	-0.29385	0.795582
ASAP2	4	-0.29368	1.05172
SDAD1	4	-0.29367	0.477412
HLA-DQA1	4	-0.29362	1.92797
CUL3	4	-0.29349	2.21942
CYP2C9	4	-0.29339	1.48728
SEMA4F	4	-0.29327	1.81102
XKRX	4	-0.29327	1.18999
ST13	4	-0.29327	0.959873
PSMD6	4	-0.29308	0.494931
C16orf52	4	-0.29306	1.29194
IFNL2	4	-0.293	0.910095
HOXC13	4	-0.29277	0.641494
KLHL21	4	-0.2927	2.11811
CBLB	4	-0.2926	1.78386
SLC5A10	4	-0.29257	0.969238
KRT2	4	-0.29255	1.27067
LRRC66	4	-0.29237	1.04018
METTL7A	4	-0.29208	1.97976
C20orf24	4	-0.29197	0.8913
SOX4	4	-0.29194	0.471945
RNF225	4	-0.29189	1.12186
LARP1B	4	-0.29171	1.22626
TUSC1	4	-0.2917	0.950046
P4HTM	4	-0.29155	1.20717
KRTAP26-1	4	-0.29141	0.847589
HCFC1R1	4	-0.2914	0.667844
SASH3	4	-0.2913	1.16997
P2RX5	4	-0.29125	0.848937
CCR8	4	-0.29114	1.73283
OR4D11	4	-0.29111	1.30822
OR5AC2	4	-0.29111	1.23333
ANKS4B	4	-0.29063	1.48805
KLK7	4	-0.2906	1.2001
LRRFIP1	4	-0.29057	2.43004
FKBP9	4	-0.29051	1.85239
NACA	4	-0.2905	1.51098
USP51	4	-0.29034	0.957031
PIGQ	4	-0.2901	2.14695
FAM174A	4	-0.28985	1.83186
OGG1	4	-0.28983	1.36555
ARMC12	4	-0.28959	0.823561
CDKN1A	4	-0.28957	1.17314
ZNF821	4	-0.28928	0.936704
CDC37L1	4	-0.28914	2.11093
RBP3	4	-0.28914	1.33738
LY6D	4	-0.28893	1.0918
SLC13A1	4	-0.28893	0.959793
NPVF	4	-0.28884	1.56737
SLCO3A1	4	-0.28883	0.709009
SIMC1	4	-0.28869	1.79645
FAM188B	4	-0.28866	1.89818
FASTKD3	4	-0.28863	1.37201
PMF1	3	-0.28859	0.717401
ZMAT4	4	-0.28853	1.46099
OPTC	4	-0.28831	1.50951
CD83	4	-0.28824	2.32999
CD37	4	-0.28818	1.0932
TIMP4	4	-0.28817	1.20318
BRS3	4	-0.28807	1.15885
TATDN2	4	-0.28799	1.49797
RPAP3	4	-0.28798	0.94146
DGCR2	3	-0.28755	0.913711
PARD6A	4	-0.28751	1.00903
ENTPD3	4	-0.28715	0.948886
CSTF2	4	-0.28705	1.26774
GAL3ST2	4	-0.28697	0.921434
PER3	4	-0.28694	1.88005
PRAMEF8	4	-0.28693	1.16318
IGFBP2	4	-0.28677	1.87736
JAM2	4	-0.28668	1.83333
MAGEA8	4	-0.28657	1.51664
NUP93	4	-0.28651	0.356192
RAB29	4	-0.28619	1.13416
FRMPD1	4	-0.28609	0.973181
OR2T35	4	-0.28592	1.3269
MAN2B1	4	-0.2859	0.912006
UBR2	4	-0.28588	1.10191
CCDC129	4	-0.28586	1.69754
VPS28	4	-0.28586	0.841125
TSPAN8	4	-0.28567	1.50784
NUTM2A	4	-0.28565	1.17611
TRIM24	4	-0.28561	1.30586
DUSP8	4	-0.28555	1.26641
CT45A2	2	-0.2854	1.63684
PYCARD	4	-0.2854	0.825911
TOR1AIP2	4	-0.28529	2.16641
FES	4	-0.28521	0.89994
MMP2	4	-0.28505	0.930776
CTAGE5	4	-0.28498	1.76924
C11orf58	4	-0.28485	0.908614
EEF2K	4	-0.28478	1.17485
ELP2	4	-0.28471	1.29736
C18orf25	4	-0.28458	1.02287
SMKR1	4	-0.28415	1.13174
ARFRP1	4	-0.28414	1.71779
SLC40A1	4	-0.28413	1.47254
EGR2	4	-0.2839	0.962534
ABHD2	4	-0.28373	1.315
FAM50A	4	-0.28369	0.595782
OXCT2	4	-0.28367	1.32626
STRC	4	-0.28364	0.708831
TVP23C	4	-0.28348	0.555955
POTEG	4	-0.28347	0.588431
HIST1H2AC	4	-0.28338	1.53227
RAB23	4	-0.28326	0.449967
NIPBL	4	-0.28311	0.265328
SUCLG2	4	-0.28302	1.3932
ARR3	4	-0.28296	1.36808
SERPINA7	4	-0.28285	1.37849
CAPN6	4	-0.28283	2.34204
SUCO	4	-0.28274	1.47325
GRM1	4	-0.28273	1.41359
SNX27	4	-0.28271	0.655019
PAX4	4	-0.28252	1.88022
SET	4	-0.28252	0.860089
LAMB4	4	-0.28242	0.77705
DCAF8L1	4	-0.28237	1.26676
RAB41	4	-0.28219	1.40055
PDCD11	4	-0.28214	1.05989
NAA35	4	-0.28214	0.730861
NR0B1	4	-0.28201	1.17418
ARL13A	4	-0.28187	1.14697
GPRC6A	4	-0.2818	0.778821
ME3	4	-0.28137	1.02692
ANGEL2	4	-0.28132	0.864581
CD207	4	-0.28129	1.32745
IGBP1	4	-0.28122	1.04143
MAGED4	4	-0.28115	0.978149
ZNF415	4	-0.28092	1.01509
MYPN	4	-0.28085	1.29321
MTHFR	4	-0.28082	1.10796
HOXA13	4	-0.28079	1.50819
PITHD1	4	-0.28077	1.66732
CD19	4	-0.28075	1.25272
PHKG1	4	-0.28074	1.44563
ANAPC13	4	-0.28073	0.794633
DRAM1	4	-0.28066	1.26441
NR2F2	4	-0.28062	0.772422
NPIPB5	4	-0.28062	0.547646
SLC25A30	4	-0.2806	1.20924
ARHGAP27	4	-0.28053	0.635505
AMER1	4	-0.28038	1.12846
C1orf159	4	-0.2801	1.36134
GNPNAT1	4	-0.28001	0.537587
EMC9	4	-0.2796	1.09261
EFTUD1	4	-0.27951	0.481644
MAPK8	4	-0.2794	0.945847
NKRF	4	-0.27932	0.939756
HLA-G	4	-0.27926	1.16332
LAMA4	4	-0.2792	0.600465
SEC24B	4	-0.27919	1.35664
ITGB7	4	-0.27883	0.849643
USP17L21	4	-0.27881	1.46361
C7orf50	4	-0.27877	0.783913
GABRG2	4	-0.27876	1.4429
GJB2	4	-0.27873	1.32797
TRAPPC13	4	-0.27868	1.06547
FEV	4	-0.27849	2.2272
AGAP2	4	-0.27848	1.22638
OR4E2	4	-0.27847	1.49294
GPS2	4	-0.27804	1.14839
TRIM67	4	-0.27778	1.15432
PAK3	4	-0.27773	1.79558
PNRC1	4	-0.27767	1.14983
DEFB129	4	-0.27754	1.82548
NUBPL	4	-0.27752	1.28742
WDFY4	4	-0.27725	0.805181
MINK1	4	-0.27723	0.920385
SEC24C	4	-0.27721	1.19132
SPATS2L	4	-0.27715	1.4675
PDGFRA	4	-0.27702	0.627714
MTRNR2L5	4	-0.2767	0.950627
NAALADL1	4	-0.27668	1.14696
PPP1R12A	4	-0.27665	1.13275
CRYGC	4	-0.27658	1.04225
PTPN14	4	-0.27648	1.2094
RBBP4	4	-0.27645	1.07127
MDP1	4	-0.2763	0.793768
FAM175B	4	-0.27615	1.51623
STK24	4	-0.27606	0.861476
ICOS	4	-0.27602	0.983008
ADAMTS1	4	-0.27596	1.09278
WNT3	4	-0.27595	0.632067
TUBA1C	4	-0.2759	0.700994
SLC25A48	4	-0.27568	0.932818
HTR1B	4	-0.27559	0.891029
DDX6	4	-0.27558	0.923105
ACOT12	4	-0.27553	0.719149
FAM200A	4	-0.2755	1.0485
CLOCK	4	-0.27547	0.961062
NR3C1	4	-0.27547	0.785739
CMA1	4	-0.27545	1.3289
EDEM1	4	-0.27532	1.19873
SORCS3	4	-0.2753	0.744824
CCDC14	4	-0.27527	0.857798
FAM153A	4	-0.27525	0.999957
MOB3B	4	-0.27491	0.679833
STRN	4	-0.27468	0.936517
CNOT4	4	-0.27462	1.29934
SSB	4	-0.27449	1.58016
HIST1H3I	4	-0.27426	0.790351
FRYL	4	-0.27411	3.2034
C2orf40	4	-0.27408	2.23571
ZNF471	4	-0.27391	0.974039
AHNAK2	4	-0.27379	0.618957
OR5B2	4	-0.2736	1.02876
GPR132	4	-0.27337	0.919807
CYCS	4	-0.27332	1.09865
HAGH	4	-0.27327	1.10549
CTLA4	4	-0.27312	0.93528
NFASC	4	-0.27298	1.68704
SYT3	4	-0.27294	1.08674
XCL1	4	-0.27283	1.04258
CCDC18	4	-0.2728	0.830737
TLR9	4	-0.27275	1.55071
GBE1	4	-0.27254	1.12293
CYP1A1	4	-0.27184	1.09004
HRG	4	-0.2716	1.02085
PPP1R10	4	-0.27151	0.883658
PDC	4	-0.2713	1.07361
BCAN	4	-0.27115	1.3732
TMOD4	4	-0.27102	0.994219
CECR6	4	-0.27093	2.44201
OFD1	4	-0.27085	2.11578
OGFOD3	4	-0.27084	1.16548
FOXD4L5	4	-0.27073	1.31429
AP2A2	4	-0.27068	0.803244
RLN2	4	-0.27066	1.06024
APOF	4	-0.27065	1.23803
CT45A1	2	-0.27063	1.35918
KIF5B	4	-0.27054	1.48508
CDSN	4	-0.27052	0.94993
OS9	4	-0.27029	0.965412
ARMCX1	4	-0.27005	0.521073
SH3BP1	4	-0.26995	1.21304
SERP2	4	-0.26985	2.17075
MRVI1	4	-0.26963	1.24345
OR6C1	4	-0.26946	1.22056
ARHGAP44	4	-0.26935	1.28821
GNRHR	4	-0.26926	0.770702
IQGAP1	4	-0.26921	1.02114
CIPC	4	-0.26918	0.441447
TNFAIP1	4	-0.26917	0.90108
MAGEA2	4	-0.26901	1.62437
VPS52	4	-0.26897	1.41665
ZNF502	2	-0.26885	1.15475
MUC6	4	-0.26879	0.590405
SOAT2	4	-0.26861	1.39113
CHIC1	4	-0.26859	1.23552
PRMT1	4	-0.26858	1.82307
AIF1	4	-0.26854	1.36597
PQLC3	4	-0.26841	1.10511
HIST1H2AB	4	-0.26837	1.19526
UNG	4	-0.26835	1.05041
CD7	4	-0.26833	0.798712
TWF1	4	-0.26821	0.848293
STAMBP	4	-0.26802	0.826406
CRYGD	4	-0.26782	0.891536
COL13A1	4	-0.26761	0.823533
POU1F1	4	-0.26755	0.779735
ATAD5	4	-0.26745	0.952725
GZMA	4	-0.2673	0.650897
MRGBP	4	-0.26715	1.25461
CDH8	3	-0.26706	0.63071
PHTF2	4	-0.26695	1.01897
RPL18	4	-0.2669	0.681937
MCM3	4	-0.26681	1.16222
SGCG	4	-0.26667	1.21796
CALM3	4	-0.26662	0.990464
BTBD6	4	-0.26661	1.48233
CDA	4	-0.26654	0.995421
FARP2	4	-0.26639	0.931517
SPAG9	4	-0.26612	1.42615
NXF5	4	-0.2661	1.44635
NTS	4	-0.26599	0.475448
CT47A2	4	-0.26594	0.559642
RHBDL1	4	-0.26588	0.981716
UGT2A2	4	-0.26585	1.04824
TMEM70	4	-0.26576	1.26233
SHISA2	4	-0.26572	1.58478
PIDD1	4	-0.26572	1.35084
EIF2AK4	4	-0.26565	1.2532
MTMR14	4	-0.26552	0.896025
FAM21C	4	-0.26544	1.6703
ARHGAP22	4	-0.26538	0.576148
OR52N4	4	-0.26515	1.13646
SLFN13	4	-0.26496	0.859146
AGR2	4	-0.26491	1.03401
C12orf40	4	-0.26459	0.575723
IL2RA	4	-0.26449	1.85611
PSMC3	4	-0.26446	1.23661
NBPF14	4	-0.26446	0.935168
C1QB	4	-0.26444	0.650295
LYN	4	-0.26415	0.884989
MPDZ	4	-0.26414	1.2586
RAD1	4	-0.26397	1.11202
STRBP	4	-0.26396	1.14275
OR4A15	4	-0.26395	1.45906
UBAC1	4	-0.26369	0.74177
ENKUR	4	-0.26368	1.2252
HIF1A	4	-0.26367	1.17439
RASAL2	4	-0.26366	0.771343
TET3	4	-0.26365	0.419737
PHKA2	4	-0.26362	1.47776
NSMAF	4	-0.26347	1.03436
DMAP1	4	-0.26341	1.11556
SPARCL1	4	-0.26334	0.600621
SPAG6	4	-0.26325	0.911864
KL	4	-0.26322	0.980427
PSIP1	4	-0.26318	1.60734
FAM169B	4	-0.26314	0.96437
ZNF613	4	-0.26313	1.03677
FAM177A1	4	-0.26279	1.46295
NAP1L5	4	-0.26274	0.854835
SNRPD2	4	-0.26263	1.90104
C19orf33	4	-0.2626	0.681061
SF3B6	4	-0.26257	1.29353
LCE1B	4	-0.26231	2.59135
PTCHD2	4	-0.26225	1.04024
TSEN15	4	-0.26217	1.53411
HESX1	4	-0.26217	0.808102
GOLGA8O	4	-0.26216	0.574156
DCLK3	4	-0.26212	0.722551
PCDHB15	4	-0.26209	1.11351
MTMR6	4	-0.26207	2.44816
FAM25A	4	-0.26205	1.02004
CDS2	4	-0.26196	0.696631
ATF3	4	-0.26192	1.64497
IFITM10	4	-0.26192	0.637914
WHSC1	4	-0.26172	0.744077
CEP70	4	-0.26171	1.02967
PAFAH1B3	4	-0.26156	0.724758
GOLGA6L1	4	-0.26145	0.581616
HELB	4	-0.26136	0.459533
OIP5	4	-0.26134	0.968228
ZNF711	4	-0.2613	1.2407
CHRNA10	4	-0.26128	1.28799
LOC113230	4	-0.26125	0.589577
TMEM54	4	-0.26116	1.3791
SLC22A17	4	-0.26108	1.10336
KCNK17	4	-0.26104	1.04255
BUB1	4	-0.26102	0.186372
RPL32	4	-0.26046	1.42043
SCAMP5	4	-0.26044	0.918545
COPS8	4	-0.26036	1.82339
AFM	4	-0.26035	0.978728
IRS2	4	-0.26029	0.899182
HIST1H1E	4	-0.2602	1.03062
C1QTNF7	4	-0.26013	1.29423
FAM177B	4	-0.26006	0.71575
GLT6D1	4	-0.25992	1.02248
DCAF13	4	-0.25989	0.483703
ARHGEF25	4	-0.25977	1.46213
HSPA14	4	-0.25975	1.52817
ENPEP	4	-0.25963	1.13858
TIMM44	3	-0.2595	0.413604
SHC4	4	-0.25947	1.18303
PTX3	4	-0.25943	1.57362
ABCA3	4	-0.25943	1.52407
SH2D2A	4	-0.2594	1.12431
KRTAP3-3	4	-0.25912	1.14548
GPR37L1	3	-0.25881	0.965091
LALBA	4	-0.2587	1.11665
SPTLC2	4	-0.25858	1.94447
FBN2	3	-0.25858	0.550985
MICU1	4	-0.25855	0.905983
ARID1B	4	-0.25839	0.91743
ACSM3	4	-0.25832	1.36355
AGO3	4	-0.25832	0.963731
KAT6B	4	-0.25819	0.575576
CTAG2	4	-0.25817	1.34674
GSX2	4	-0.2579	1.27602
HGS	4	-0.25789	1.07807
ACP6	4	-0.25789	0.889006
GALE	3	-0.25764	0.933935
DNAAF1	4	-0.25762	1.40389
CDH18	4	-0.25751	1.31649
AP3S1	4	-0.2575	1.00373
FREM2	4	-0.25738	1.39924
NEBL	4	-0.25738	1.28596
BBIP1	4	-0.25733	1.01552
ZPBP	4	-0.25732	1.18101
EIF4E1B	4	-0.2573	1.90046
BCL2L12	4	-0.25716	1.19637
CACNG8	4	-0.25711	1.27742
FAM13A	4	-0.25703	1.10786
HTT	4	-0.25695	1.54693
SFRP5	4	-0.25685	1.28543
KPNA6	4	-0.25674	0.55569
ACSM6	4	-0.25673	1.59232
SUV420H1	4	-0.25664	0.758329
PITPNM1	4	-0.2565	1.36174
ZNF280D	4	-0.25636	0.901876
CCDC140	4	-0.25629	0.857204
USP17L17	4	-0.25628	0.578742
ADIRF	4	-0.25627	1.10376
ATG9A	4	-0.25621	1.23158
GRAMD2	4	-0.25617	0.419018
E4F1	4	-0.25612	1.63584
CPNE8	4	-0.25611	1.04604
SMIM12	4	-0.25609	0.99792
SLC12A7	4	-0.25604	0.655903
SARS	4	-0.25598	0.575118
OBP2A	4	-0.25594	1.1046
TMSB15A	4	-0.25564	1.45437
USP15	4	-0.25559	1.25958
HTRA1	4	-0.25557	1.29409
TARP	4	-0.25549	1.07459
PRSS33	4	-0.25548	0.910377
LTBP2	4	-0.25544	0.853934
OR4K13	4	-0.25531	0.811972
MLIP	4	-0.25527	0.861192
THAP6	4	-0.25526	1.2172
PIP5K1B	4	-0.25503	1.04976
TMEM186	4	-0.25496	1.37968
ZNF750	4	-0.2548	1.52863
LOC728485	4	-0.25468	0.632924
OR2L2	4	-0.25467	1.14828
C1QL2	4	-0.25465	0.424373
HCN1	4	-0.25455	0.914388
DBX2	4	-0.25446	1.50434
AGAP1	4	-0.2543	1.12486
HLA-DPA1	4	-0.25421	1.48135
CDC14B	4	-0.2542	1.24103
PSMA1	4	-0.25414	0.655431
ADAMTS5	4	-0.25406	2.09803
BRCC3	4	-0.25403	0.784204
OLFML2A	4	-0.254	1.06233
TRIM58	4	-0.25387	0.866429
KLHDC1	4	-0.25383	1.50888
EXOSC7	4	-0.25382	2.25873
FLT3LG	4	-0.25377	0.895137
KLF6	4	-0.2537	1.10493
GOLGA6C	4	-0.25365	1.54791
ETV1	4	-0.25365	0.558321
THAP1	4	-0.25364	0.656178
ZGRF1	4	-0.25356	0.57605
TMEFF1	4	-0.25351	0.962693
ZBTB2	4	-0.25345	1.25406
NUP153	4	-0.2533	0.433563
NOTCH1	4	-0.25313	1.13949
RAB9B	4	-0.2531	0.688119
ECM1	4	-0.25306	1.02138
THAP2	4	-0.253	1.29857
LRCOL1	4	-0.25295	0.541785
RPL36	4	-0.25287	0.515714
SLC2A6	4	-0.25284	0.646045
CATSPER4	4	-0.25234	0.959279
ADH1A	4	-0.25228	0.820104
CUL5	4	-0.25223	1.05454
C16orf72	4	-0.25219	0.84206
EDIL3	4	-0.25217	0.797566
SLC35A5	4	-0.25216	0.479097
SSSCA1	4	-0.25213	1.69525
CCDC148	4	-0.25205	0.913605
NTN5	4	-0.25177	1.03513
CHPT1	4	-0.25173	1.33106
MXRA7	4	-0.25172	0.4394
TMEM260	4	-0.25171	0.952842
GNAI2	4	-0.25153	1.50969
MGST1	4	-0.2515	1.35051
HGD	4	-0.25135	0.576771
CMPK2	4	-0.25131	0.597154
IQGAP2	4	-0.25124	0.863216
MET	4	-0.2511	0.85149
MRPS6	4	-0.25093	1.0271
FAT4	4	-0.25076	3.3
PEBP1	4	-0.25067	0.662341
SYNE1	4	-0.25066	1.64136
TMEM254	4	-0.25041	1.02555
B3GALT2	4	-0.25036	0.813072
KDELC1	4	-0.25027	1.60516
CDH23	4	-0.25016	0.501111
TECTB	4	-0.25014	0.864041
PKIA	4	-0.2501	0.847467
OXLD1	4	-0.24971	1.17772
HIST1H2BL	4	-0.24962	0.941612
ALX1	4	-0.24947	0.780127
RASSF6	4	-0.24946	1.35794
EFNB1	4	-0.24936	1.00469
EIF3E	4	-0.24935	0.802196
PWP2	4	-0.24917	1.07471
RESP18	4	-0.2491	1.02559
PRDM9	4	-0.24898	1.14845
CDK5	4	-0.24897	0.747608
CENPW	4	-0.24891	0.966777
REV3L	4	-0.24888	1.24626
WNT2	4	-0.24862	0.995077
LRRC20	4	-0.2486	1.40063
TALDO1	4	-0.24859	1.0004
RBM6	4	-0.24858	1.73269
CNKSR3	4	-0.24843	0.986783
TNR	4	-0.24839	1.15887
RAB40AL	4	-0.24836	2.2173
N6AMT2	4	-0.24833	1.13976
STK26	4	-0.24831	1.0166
MLEC	4	-0.24828	1.02499
JPH4	4	-0.24817	1.82939
CXCL12	4	-0.24811	1.58828
SLITRK2	4	-0.24793	0.855208
RPS13	4	-0.24789	0.4502
BEX4	4	-0.24767	1.58493
NUFIP1	4	-0.24763	0.929371
PIKFYVE	4	-0.24759	0.845576
FAM83H	3	-0.24733	1.12827
TM4SF1	4	-0.24725	1.60753
SCD5	4	-0.2472	1.36075
STIM2	4	-0.24715	1.11648
MIEN1	4	-0.24715	0.584026
RP1	4	-0.24693	0.930739
MIB2	4	-0.24691	0.5707
HS6ST3	4	-0.24687	2.41155
ZNF202	4	-0.24685	0.517999
CTDP1	4	-0.24682	0.443179
TMEM241	4	-0.24681	0.742681
BBS10	4	-0.24667	1.21194
KHNYN	4	-0.24666	1.88559
LARP6	4	-0.24658	2.05373
PTPN5	4	-0.24639	0.870858
DNMBP	4	-0.24636	1.04108
NR2E3	4	-0.24634	1.13504
WDR5	4	-0.24632	1.69583
C15orf56	4	-0.24615	1.43815
CYP39A1	4	-0.24613	0.959239
TRIM25	4	-0.24604	0.668006
IDO2	4	-0.246	1.20434
SPATA32	4	-0.24598	1.01811
TPI1	4	-0.24596	1.10537
IL13RA1	4	-0.24596	0.944813
RNF126	4	-0.24591	1.30579
OR2T1	4	-0.24584	0.867612
PUS1	4	-0.24575	2.21367
PRKX	4	-0.24573	0.911226
SGK223	4	-0.24571	1.20422
IL17RB	4	-0.2457	0.944507
NOX1	4	-0.2457	0.850966
LRPPRC	4	-0.24563	1.14144
TNXB	4	-0.24554	0.516099
TRA2B	4	-0.24549	0.656769
NIPA1	4	-0.2454	0.925403
ATP6V1D	4	-0.24532	1.25008
TNKS	4	-0.24529	1.4479
ZNF235	4	-0.24524	0.56764
C12orf10	4	-0.24523	1.56222
MFSD2B	4	-0.24522	1.33669
SERPINB8	4	-0.24521	1.34877
CRHBP	4	-0.2452	0.923032
DNAJC12	4	-0.24507	1.26729
QKI	4	-0.24506	1.33075
FANCA	4	-0.24502	0.894558
ZNF260	3	-0.24502	0.841246
NT5DC3	4	-0.2448	0.798357
NETO1	4	-0.24467	0.875757
GID8	4	-0.24449	0.417414
ASPH	4	-0.24447	1.10814
RANBP9	4	-0.24443	0.98569
C17orf49	4	-0.24429	0.850997
TAF1C	4	-0.24424	1.29234
PAX5	4	-0.24409	0.79915
CASP5	4	-0.24405	0.88306
C10orf107	4	-0.24403	1.80933
MPZL3	4	-0.24402	1.95378
SPOCK1	3	-0.24397	0.739881
ART3	4	-0.24396	0.789574
SLC25A53	4	-0.24393	1.59181
MUT	4	-0.24376	1.29243
TNNI2	4	-0.24364	0.677223
VIMP	4	-0.24355	0.578001
OR5AU1	4	-0.2435	2.09198
MOCS1	4	-0.2434	1.40157
F5	4	-0.24336	1.27666
ADIPOR2	4	-0.24331	1.54195
DPY30	4	-0.24331	0.968147
OR11H4	4	-0.24326	1.1519
PNLIPRP3	4	-0.24312	1.20573
TBX1	4	-0.24305	0.9434
NSL1	4	-0.24304	0.668755
CSRP2BP	4	-0.24296	0.454643
TSGA10	4	-0.24288	0.859932
GPR158	4	-0.24285	0.413852
DSTN	4	-0.24282	1.55718
SOX12	4	-0.24278	0.623405
PDGFC	4	-0.24274	1.08434
CYP4Z1	4	-0.24266	0.943438
EVL	4	-0.24264	1.00293
EBAG9	4	-0.24255	0.649752
TGM1	4	-0.24235	1.04887
STMN2	4	-0.24232	1.03796
SLC25A39	4	-0.24226	1.14214
RPEL1	4	-0.24215	0.340826
TMEM100	4	-0.24209	0.682208
PSMD4	4	-0.24206	2.0141
RHBDD1	4	-0.24201	1.1527
CAPZB	4	-0.24192	0.917179
ALG8	4	-0.24183	0.8177
CCL7	4	-0.24175	0.8987
SRSF12	4	-0.24175	0.609542
GLTSCR2	4	-0.24174	0.597825
ZNF135	4	-0.24168	1.24035
ATG16L2	4	-0.24158	1.46362
DNTTIP2	4	-0.24143	0.985858
RAB19	4	-0.24138	1.1433
KDM6A	4	-0.24131	1.21463
STOX1	4	-0.24129	1.04256
ALPPL2	4	-0.24118	1.40936
DNAH12	4	-0.24111	0.772319
SEC61A2	4	-0.24101	1.28616
SEC22B	4	-0.24089	0.682187
GADD45B	4	-0.24075	1.16253
ZNF395	4	-0.2407	1.27966
SPAM1	4	-0.24066	1.23066
GOLGA3	4	-0.2405	0.590151
CHST10	4	-0.24032	0.494741
STMN3	4	-0.24019	0.587775
LRAT	4	-0.24012	2.81916
TARS	4	-0.23998	1.44448
CA5A	4	-0.23987	1.40512
GUCY2F	4	-0.2397	0.920493
SPANXN1	4	-0.23967	0.579401
SATB2	4	-0.23965	1.34177
FBXL17	4	-0.23944	0.926905
PLA2G12B	4	-0.23943	1.02864
UQCRH	4	-0.23921	2.1647
MTMR9	4	-0.23921	1.34887
IL17RD	4	-0.23917	0.999392
SERTAD4	4	-0.23906	0.841005
IFITM1	4	-0.23887	0.490959
IQCA1	4	-0.23886	1.3662
NFYC	4	-0.2388	0.929297
NAGK	4	-0.23874	1.98813
OR7A5	4	-0.23859	0.819845
VSIG4	4	-0.23855	0.894626
C9orf139	4	-0.23854	1.25785
TSR3	4	-0.23847	0.413604
C8orf37	4	-0.23834	1.8113
PHLDA3	4	-0.23826	0.946384
CLIC3	4	-0.23817	0.583976
GLRX3	3	-0.23808	0.843178
CATSPERB	4	-0.23803	1.07444
PLGLB1	4	-0.238	0.313399
C10orf131	4	-0.23782	0.923578
LAMC1	4	-0.23776	1.43865
SMAD6	4	-0.23742	0.773787
RYR2	4	-0.23735	0.602147
DNASE1L2	4	-0.23734	1.40531
NOSIP	4	-0.23718	0.715682
DLL4	4	-0.23716	1.57214
KCTD12	4	-0.2371	1.26262
RBBP5	4	-0.2371	0.853004
FUOM	4	-0.2371	0.798193
UNKL	4	-0.23709	0.865377
DLK1	4	-0.23706	1.1375
KLHDC4	4	-0.23704	1.28258
HNRNPA3	4	-0.23703	0.982341
GOLGA7	4	-0.23653	1.05584
CTAGE8	4	-0.23627	1.5158
ZNF717	4	-0.23624	0.986531
SEC23IP	4	-0.23614	1.17654
DCUN1D2	4	-0.23609	1.07309
FAM219B	4	-0.23587	0.624318
ACSM5	4	-0.23578	1.12783
ERP29	4	-0.23575	1.77624
LRRK1	4	-0.23562	1.07427
MAP2K2	4	-0.23557	0.695294
KRTAP5-8	4	-0.23536	1.9261
RMND5A	4	-0.23536	0.736198
VPS39	4	-0.23535	1.17138
POLR2K	4	-0.23533	0.930258
CIART	4	-0.23519	0.672518
ZC3H11A	4	-0.23515	0.974489
CHURC1-FNTB	3	-0.23513	0.787413
PPIAL4E	4	-0.23504	0.970251
ZBTB14	4	-0.23476	0.897121
ADAM32	4	-0.23473	1.13796
LRSAM1	4	-0.23454	0.898253
PGLYRP1	4	-0.23451	1.10304
RASGRP1	4	-0.23438	0.251548
DET1	4	-0.23434	0.937117
USP17L25	4	-0.2343	0.230807
HERC4	4	-0.23422	1.13484
GNAS	4	-0.2342	1.2941
DNAJC21	4	-0.23411	0.906298
ZNF493	4	-0.23409	0.505303
MAFG	4	-0.23407	1.17034
SLC13A4	4	-0.23405	1.27633
RNF122	4	-0.23394	0.933078
KLHDC7B	4	-0.23389	0.589391
KRT79	4	-0.23384	0.900907
PARP2	4	-0.23371	1.64049
PPIA	4	-0.23369	0.9971
RELL1	4	-0.23367	1.21731
FZD4	4	-0.23361	0.723584
SLCO5A1	4	-0.23352	0.544927
SPINK7	3	-0.23332	1.386
TMEM64	4	-0.23328	1.2042
NCR1	4	-0.23315	0.702086
MAGEA6	4	-0.23312	0.801178
VTI1A	4	-0.233	1.37356
SNRK	4	-0.23295	1.06123
RFT1	4	-0.2329	1.05845
EIF3M	4	-0.23287	1.70017
FAM222A	4	-0.23277	0.797893
TRMT10B	4	-0.23275	1.61574
CT83	4	-0.23248	1.30514
IGSF22	4	-0.23244	0.703642
PAQR5	4	-0.23232	0.672355
ZNF75A	4	-0.23232	0.580805
RNF24	4	-0.23219	0.888737
SDC2	4	-0.23216	0.352597
ODF3	4	-0.23214	1.80922
MED13	4	-0.23213	0.506612
TBR1	4	-0.23206	0.827018
KIAA1109	4	-0.23198	1.30966
CPXCR1	4	-0.23196	1.97143
PRR30	4	-0.23195	1.15398
CEP192	4	-0.23187	0.608447
SLC8A2	4	-0.2318	0.505275
TMEM205	4	-0.23177	0.912432
TTC9B	4	-0.2317	1.20279
GZMB	4	-0.23159	1.03574
SH2D1A	4	-0.23156	1.20075
PVRL4	4	-0.23143	1.27791
TEX36	4	-0.23134	0.61838
SWAP70	4	-0.23132	0.88419
CCDC84	4	-0.23122	0.558164
NGDN	4	-0.23114	0.370071
ABCF3	4	-0.2311	1.20528
PSME1	4	-0.23083	0.885656
CHD7	4	-0.23056	0.638046
AKR1C3	4	-0.23047	0.937757
LOC100130357	3	-0.23044	0.785792
PLAC4	4	-0.23006	0.648088
ZNF154	4	-0.22996	0.902882
PDZRN3	4	-0.22988	0.699774
FBP1	4	-0.22985	1.0011
ONECUT2	4	-0.22984	1.09447
CHAF1B	4	-0.22983	0.624099
ACIN1	4	-0.22981	1.58549
PEX11G	4	-0.22979	0.448135
NDUFAF3	4	-0.22979	0.443891
UBE2J1	4	-0.22974	0.973058
PLBD2	4	-0.22971	1.73189
CD99L2	4	-0.22966	0.779343
COCH	4	-0.22964	0.659933
SLC17A8	4	-0.22941	0.606653
TRIM55	4	-0.22937	0.770241
TMEM164	4	-0.22925	0.648552
HNRNPLL	4	-0.22924	1.10888
MAP1LC3B2	4	-0.22915	0.459783
WIF1	4	-0.22905	1.28523
ZNF221	4	-0.22899	0.83165
RSPH3	4	-0.22898	0.776738
FAM120B	4	-0.22893	0.998353
TIPRL	4	-0.22893	0.528958
EFNA3	4	-0.22891	0.948539
SLC15A5	4	-0.22885	1.03073
NOC2L	4	-0.22882	0.930813
FCGR1A	4	-0.22874	0.967946
STAU2	4	-0.22871	1.309
SLC2A9	4	-0.22868	0.94382
GTF2A2	4	-0.22868	0.796287
OSGEPL1	4	-0.2286	0.735135
SEC24D	4	-0.22856	1.15576
TMEM190	4	-0.22856	0.806736
NUCB2	4	-0.22845	0.578363
PLD4	4	-0.22826	0.542966
S100A2	4	-0.22825	1.00243
TLR8	4	-0.22822	1.05035
LZTFL1	4	-0.22817	1.28028
HIST2H2AA4	3	-0.22814	0.702283
MSANTD1	4	-0.22808	2.13565
TRA2A	3	-0.22805	0.588801
ZNF841	4	-0.22803	0.532599
PDE11A	4	-0.22793	0.900596
ATMIN	4	-0.22792	1.10725
LONRF3	4	-0.2279	0.572157
GAL	4	-0.22773	1.58374
SNAPC5	4	-0.22769	1.5011
UST	4	-0.22767	1.42177
ZBTB24	4	-0.2276	1.0581
USP17L30	4	-0.22755	0.885823
DCUN1D3	4	-0.2275	1.53963
C15orf62	4	-0.22749	0.929703
NAA30	4	-0.22748	0.657656
TIMM8A	4	-0.2274	1.18836
CT45A7	4	-0.22733	1.09946
UCN2	4	-0.2273	0.691094
KRT4	3	-0.22729	0.455349
AHSA2	4	-0.22726	1.81446
MGME1	4	-0.22726	0.467845
KRTAP19-8	4	-0.22717	1.56623
KIAA1456	4	-0.22695	0.588599
METTL10	4	-0.22693	0.811296
NKX1-2	4	-0.22689	0.810678
MTMR10	4	-0.22673	1.70303
NFATC2	4	-0.22664	0.482276
DNHD1	4	-0.22663	0.752739
PAQR8	4	-0.22653	0.586533
NSMCE4A	4	-0.22651	1.21642
MED11	4	-0.22648	0.685269
TSR1	4	-0.2264	1.05184
C2orf61	4	-0.2264	0.456528
KLF8	4	-0.22628	0.690455
IL17D	4	-0.22617	1.06212
VCPIP1	4	-0.22616	0.507072
GALNT6	4	-0.22615	0.645949
UPK2	4	-0.22614	0.703466
SMARCAL1	4	-0.22609	0.741171
PEAK1	4	-0.22608	1.68912
PTPRG	4	-0.22586	0.532407
DBN1	4	-0.22575	1.12179
LY6G5C	4	-0.22573	0.483161
STPG1	4	-0.22562	0.958055
CNTNAP3	4	-0.22554	0.961897
KCTD7	4	-0.2254	2.24701
USH1C	4	-0.22537	1.02359
MLLT11	4	-0.22536	0.955382
IFT46	4	-0.22535	0.868381
PRCC	4	-0.22533	0.657538
TRIM32	4	-0.22521	1.07553
BANK1	4	-0.22515	2.05555
KRTAP5-6	4	-0.2251	1.15982
TMEM47	4	-0.22506	0.664321
C10orf62	4	-0.22496	1.23462
RNLS	4	-0.22492	0.651715
WDR62	4	-0.22489	1.02751
NF1	4	-0.22483	1.50284
RPE	4	-0.22482	1.29669
KRTAP15-1	4	-0.22481	1.03979
ZNF208	4	-0.22476	0.491403
NXPH1	4	-0.22466	1.03723
KDM5D	4	-0.22465	0.996755
GTF3C2	4	-0.22463	1.13526
FAM184B	4	-0.2246	0.409403
CXorf23	4	-0.22451	0.996453
SPATA31C2	4	-0.22449	1.54241
FAM127A	4	-0.22448	1.94558
CNOT6L	4	-0.22447	1.16209
AWAT1	4	-0.22447	0.624538
TMEM230	4	-0.22445	0.446141
C7orf62	4	-0.22438	1.15707
WDR31	4	-0.22437	0.742681
POLB	4	-0.22432	0.716473
RND1	4	-0.22414	0.473221
SPSB4	4	-0.22402	1.12565
ALG13	4	-0.224	4.09392
RAG1	4	-0.22389	1.433
NBAS	3	-0.22386	2.31098
CTCF	4	-0.22386	0.792231
JMJD1C	4	-0.22362	1.83324
ADAMTS13	4	-0.22359	0.88599
ADGRG6	4	-0.22351	0.402689
USP10	4	-0.22345	1.00175
HRASLS5	4	-0.22345	0.535928
MAP4K4	4	-0.22318	1.68445
OR4K17	4	-0.22318	1.0554
CXorf66	4	-0.22302	1.2132
FOXE1	4	-0.22296	0.718399
GAPDHS	4	-0.22291	0.75995
SLTM	4	-0.22288	1.45183
PXMP2	4	-0.22287	0.46271
C9orf116	4	-0.22285	0.389414
PHOX2B	4	-0.22277	0.460297
PPAPDC1B	4	-0.22273	1.31643
FEZ2	4	-0.22267	1.02477
POFUT2	4	-0.22265	2.02827
LOC100130370	4	-0.22263	0.637819
OTOA	4	-0.22263	0.576836
DNAJB5	4	-0.22262	1.05577
FCN1	4	-0.22255	0.227326
SMIM6	4	-0.22245	1.05612
ITSN2	4	-0.22243	0.314643
GPR148	4	-0.22241	2.16654
CEP44	4	-0.22231	0.66348
CDK5R2	4	-0.22225	1.22857
TERF2IP	4	-0.22213	1.59875
MIER1	4	-0.22207	0.922305
DHRSX	4	-0.22201	0.575363
ITSN1	4	-0.22198	1.10803
CCIN	4	-0.22196	0.456205
MGAT2	4	-0.22179	1.13375
ZNF883	4	-0.22178	0.808493
COL5A2	4	-0.22168	1.34909
BRI3	4	-0.22166	0.914531
ART5	4	-0.2216	1.10903
ABCE1	4	-0.22157	0.342189
OR4K15	4	-0.22152	0.758354
C10orf71	4	-0.22124	0.943019
CGB7	4	-0.22119	1.3411
C4orf29	4	-0.22116	1.04736
HNRNPAB	4	-0.22116	0.965933
ZNF226	4	-0.22113	0.463076
SNAPC1	4	-0.22108	1.28757
ADAMTS9	4	-0.22108	0.988768
NDUFS4	4	-0.22104	0.817985
UBR7	4	-0.22098	1.15775
SLIT2	4	-0.22096	0.893367
METTL5	4	-0.22095	0.940399
SHROOM3	4	-0.22094	0.921724
ANKRD2	4	-0.22087	0.725611
HIST1H2AK	4	-0.22079	1.05289
ATOH8	4	-0.22077	0.822204
TMEM192	4	-0.22073	0.794309
CBS	4	-0.22048	1.27555
MFHAS1	4	-0.22046	0.56516
CEBPG	4	-0.22043	0.485585
DSCAM	4	-0.22031	0.474152
AKAP14	4	-0.22028	1.30182
TBC1D9	4	-0.22025	1.43175
PDLIM7	4	-0.22025	0.696156
NUP160	4	-0.2201	1.60234
TCAF1	4	-0.22004	0.74273
PTMS	4	-0.21998	0.308556
APH1A	4	-0.21997	1.51969
FSHR	4	-0.21997	0.590371
SSX7	4	-0.21996	1.22371
SFTPA1	4	-0.21995	0.428582
C10orf111	4	-0.21975	0.498571
NUB1	4	-0.21974	0.601348
DUSP19	3	-0.21971	0.497778
PFN4	4	-0.21969	1.28346
HAGHL	4	-0.21966	0.969886
COL3A1	4	-0.21966	0.76973
ABCC10	4	-0.21961	0.640089
CDNF	4	-0.21957	1.14293
GK2	4	-0.21947	1.27459
CUL4A	3	-0.21947	0.4892
ARMCX3	4	-0.21938	0.945425
GOT1	4	-0.21917	0.817757
EFEMP1	4	-0.21915	0.278338
OR9G4	4	-0.21902	0.997445
DCAF11	4	-0.21892	1.95347
HGH1	4	-0.21871	0.699361
HNRNPA1L2	4	-0.21868	0.590743
RPIA	4	-0.21868	0.499325
ITGA9	4	-0.21865	0.703379
C11orf71	4	-0.21857	0.88409
PAK7	4	-0.21856	0.932855
ZNF792	4	-0.21854	0.936779
RUFY1	4	-0.21842	0.898528
ADH6	4	-0.21841	1.44923
NOXA1	4	-0.21834	1.97265
POLH	4	-0.2183	0.739166
GALNS	4	-0.21813	0.713117
TMEM171	4	-0.2181	0.709498
RBMX2	4	-0.21807	1.55275
TTC29	4	-0.21804	0.478326
KRTAP9-7	4	-0.21803	0.656316
C11orf24	4	-0.21798	2.43577
ZCRB1	4	-0.21793	0.627088
BLOC1S2	4	-0.21792	1.23584
OCM	4	-0.2179	0.429691
TRAIP	4	-0.21788	0.935917
CHRNB4	4	-0.21788	0.882596
GTF2F2	3	-0.21786	0.693554
PRC1	4	-0.21785	1.03497
HGFAC	4	-0.21784	0.995851
RPS6KA2	4	-0.2178	0.910201
FANCF	4	-0.21757	0.261132
SS18L2	4	-0.21752	1.86522
IFT172	4	-0.21752	0.932557
GOLGA1	4	-0.21749	0.825185
C17orf78	4	-0.2174	0.944813
UTP11L	4	-0.21736	0.676129
ST7	4	-0.21732	0.703993
GPHA2	4	-0.2173	0.448196
GPR137B	4	-0.21728	0.684786
TRAPPC8	4	-0.21727	0.829562
LCORL	4	-0.21719	0.977283
CT45A9	4	-0.21716	0.710567
MATN4	4	-0.21715	0.914068
DDAH1	4	-0.21702	1.58023
RBMXL2	4	-0.2168	0.936254
TEX261	4	-0.21678	0.743138
NDUFA8	4	-0.21665	0.94466
DOCK11	4	-0.21651	0.909319
WDR66	4	-0.21645	1.04877
KDM3B	4	-0.21642	1.1767
FAM24B	4	-0.21642	0.902534
HTR2B	4	-0.2163	0.913284
UFD1L	4	-0.2163	0.75508
ZFP28	4	-0.21626	1.09401
FUT5	4	-0.2161	0.704807
VIPR2	4	-0.21604	0.841698
NELFA	4	-0.21604	0.513697
CHAMP1	4	-0.21602	1.89911
AGAP5	4	-0.21598	0.927125
PTPDC1	4	-0.21596	0.671274
LRRD1	4	-0.21594	1.36935
SLC32A1	4	-0.21582	1.29623
RBM43	4	-0.2157	1.17992
PPFIA2	4	-0.21561	1.33206
ZNF346	4	-0.2156	0.89449
TIGAR	3	-0.21555	0.587204
ACTR6	4	-0.21552	0.949195
C6orf106	4	-0.21551	1.06441
HIST1H2AA	4	-0.2154	0.952336
SPACA1	4	-0.21537	0.701322
MORN5	4	-0.21532	0.761427
HEATR5A	4	-0.21523	1.12532
TINAG	4	-0.21509	1.16531
SIDT2	4	-0.21482	1.26341
CCDC167	4	-0.21482	0.610515
PRR15	4	-0.2148	0.784918
RXFP4	4	-0.21479	0.786243
GPR142	4	-0.21476	0.582894
OSCP1	4	-0.2147	0.72605
CAMSAP1	4	-0.21446	0.654391
FOXD4	4	-0.21444	0.236265
USP13	4	-0.21442	0.918401
AMOT	4	-0.21432	0.602686
BACE1	4	-0.21427	0.270026
CFAP74	4	-0.21424	0.474463
TSG101	4	-0.21424	0.764724
SIRT3	4	-0.21418	1.47133
SETSIP	4	-0.21415	0.710969
RABAC1	4	-0.21409	0.637197
TMEM127	4	-0.21407	0.822839
TMEM263	4	-0.21407	0.59176
LAS1L	4	-0.21404	0.889814
ATP5B	4	-0.21401	0.405563
TSPAN14	4	-0.21392	0.639501
UGT2B17	4	-0.21391	0.740789
ZNF121	4	-0.2139	0.607989
C8orf46	4	-0.21389	1.01611
ABCC4	4	-0.21387	0.682794
TMEM199	4	-0.21385	0.71487
CACNA1E	4	-0.2138	0.925732
SPATA17	4	-0.21373	0.548521
ACTL6B	4	-0.21366	0.922959
CDK18	4	-0.2136	0.455597
PYROXD2	4	-0.21359	0.887294
SETD5	4	-0.21358	0.803962
MEMO1	4	-0.21356	0.475487
EBF2	4	-0.2135	0.628378
SH3GLB2	4	-0.21311	1.44753
PIWIL2	4	-0.21311	1.17143
MRPL50	4	-0.21309	0.466457
SLIRP	4	-0.21307	0.499407
BPTF	4	-0.21294	1.12624
USP34	4	-0.21291	0.976912
LCN2	4	-0.21289	0.645911
OR2T27	4	-0.21285	0.452681
ZNF670	4	-0.21282	0.908192
USP16	4	-0.21279	0.937757
ADORA1	4	-0.21278	0.909707
PSTPIP1	4	-0.21274	1.53481
TBC1D12	4	-0.21267	1.3743
MPO	4	-0.21265	0.583093
POLR1E	4	-0.21263	0.496345
CACNA1A	3	-0.21253	0.598083
GIPR	4	-0.21248	0.975596
ABHD10	4	-0.21248	0.484047
HSPA4	4	-0.21242	1.68731
ZNF620	4	-0.21235	0.73009
PINLYP	4	-0.21231	0.735371
CNPY2	4	-0.21225	1.2935
2023-09-02	4	-0.21223	0.947345
SMIM3	4	-0.21223	0.91229
PHKA1	4	-0.21221	0.773297
SDCBP	4	-0.21216	0.426247
OSMR	4	-0.21215	1.09712
BNIP3L	4	-0.21212	1.04424
ADIPOR1	4	-0.21211	0.658486
SEMA7A	4	-0.21206	1.06816
PRSS54	4	-0.21192	1.47978
MTM1	4	-0.21179	1.45643
LRRC8A	4	-0.2116	0.578758
ZIC3	4	-0.21157	0.975473
TAOK1	4	-0.21154	1.37252
TAS2R39	4	-0.2115	1.00018
LHFPL1	4	-0.21146	0.545918
GNG13	4	-0.21133	1.9669
RAB1A	4	-0.21132	1.02987
LCE1C	4	-0.21131	0.748556
TRAPPC4	4	-0.21128	0.792258
CRYL1	4	-0.21128	0.535317
PRKD3	4	-0.21117	0.579599
ZC2HC1A	4	-0.21117	0.457311
F9	4	-0.21113	0.567239
OR10G8	4	-0.21112	0.55216
CDH24	4	-0.21108	1.11442
BOLA3	3	-0.21089	0.290518
RBM10	4	-0.21086	0.794038
ANKRD31	4	-0.21079	0.493874
ALG1L	4	-0.21075	0.644146
SOX18	4	-0.21068	1.21613
CCDC61	4	-0.21057	1.77903
PCSK4	4	-0.21037	1.09501
PKHD1	4	-0.21031	1.04553
CCNB2	4	-0.21026	1.5084
NFE2	4	-0.21023	1.48362
TBC1D2B	4	-0.21017	0.780992
C14orf39	4	-0.21013	0.728553
ITM2C	4	-0.21012	1.02933
KLC3	4	-0.21012	0.587371
LGI1	4	-0.21005	0.743018
PROSC	4	-0.21004	0.548613
PNCK	4	-0.20994	1.80085
INMT	4	-0.20994	1.26885
RFTN1	4	-0.20991	0.985858
NFATC4	4	-0.20979	1.05923
SHE	4	-0.20978	0.508568
ANKMY2	4	-0.20966	0.83535
DCAF16	4	-0.2096	0.574319
CHMP7	4	-0.20953	0.525201
PROM2	4	-0.20952	0.443107
HYAL1	4	-0.20945	0.950898
FAM71A	4	-0.20942	0.88243
WAPAL	4	-0.20941	0.405917
INHBE	4	-0.20937	0.582611
NLGN3	4	-0.20931	0.935542
ZNF827	4	-0.2092	1.96634
ARPC1A	4	-0.20919	0.448404
AMACR	4	-0.20911	0.714758
FAM65B	4	-0.20902	0.806569
HBM	4	-0.20899	0.799642
NCOA2	4	-0.20886	1.1091
ACTL9	4	-0.20884	0.610781
C17orf80	4	-0.20883	0.828186
ITIH3	4	-0.2088	0.977778
PRR4	4	-0.20863	0.631155
NR1D2	4	-0.20861	0.921978
INHBA	4	-0.2086	1.25912
IFT74	4	-0.20847	0.891807
SRRM4	4	-0.20835	1.15694
CPB1	4	-0.20831	0.584543
OR2T29	4	-0.20824	0.846704
CT47A1	4	-0.20822	0.213277
GIGYF2	4	-0.20815	0.726096
KATNA1	4	-0.20815	0.459808
RPGRIP1	4	-0.20808	1.21076
TRAPPC1	4	-0.20789	0.490582
HSPA4L	4	-0.20785	0.793795
FAM96B	4	-0.20775	0.721224
EHD4	4	-0.20763	0.951947
NAA25	4	-0.20758	0.569602
UBE2D1	4	-0.20751	0.602234
TLR4	4	-0.20742	0.169315
ATP6V1G2	4	-0.20741	1.14399
TMEM180	4	-0.2073	0.213831
FAM9A	4	-0.20728	0.460021
ADAM18	4	-0.20724	0.987416
CTSC	4	-0.20722	1.49815
IPCEF1	4	-0.20715	0.634175
MMP13	4	-0.20713	0.457635
SULF1	4	-0.20708	0.951481
PHF19	4	-0.20706	1.16937
ZNF569	4	-0.20701	0.968753
EIF3C	4	-0.20696	1.01545
RPL27A	4	-0.20693	0.241747
RASA4	4	-0.20691	1.47191
USP17L3	4	-0.20677	0.965171
TEX101	4	-0.20673	1.53052
ACTA1	4	-0.20673	0.495733
AKNA	4	-0.20671	0.495883
PTCH2	4	-0.20664	0.515046
FANCD2	4	-0.20655	0.863787
TMEM219	4	-0.20652	0.438469
RASAL1	4	-0.20651	0.936967
LEPROTL1	4	-0.20637	1.33908
CCDC138	4	-0.20631	0.695251
C10orf99	4	-0.2063	0.596382
PLEKHA8	4	-0.20625	0.408958
RASA3	4	-0.20623	2.27622
TRIM56	4	-0.20623	0.553603
RGPD6	4	-0.20616	0.846429
FAM173B	4	-0.20603	0.803354
ALPK2	4	-0.20602	0.52031
OR51A7	4	-0.20599	0.617047
MXRA5	4	-0.20596	0.459971
TRIM43B	4	-0.20595	0.736104
ACY1	4	-0.20595	0.671743
UBAP2L	4	-0.2059	1.78585
KLF4	4	-0.20587	0.563853
JUN	4	-0.20585	0.193284
UPP1	4	-0.20584	1.1287
PRDX3	4	-0.20579	0.714488
MIA3	4	-0.20578	0.842151
RNF130	4	-0.20577	0.797621
AEN	4	-0.2057	1.11328
USE1	4	-0.2057	0.250952
SLMAP	4	-0.20561	0.844968
AGPAT1	4	-0.20549	0.433256
MOCS2	4	-0.20539	0.675121
CYP17A1	4	-0.20535	1.29122
FAM228B	4	-0.20535	0.772833
CDKN3	4	-0.20528	0.683589
C8orf89	4	-0.20525	0.532836
IREB2	4	-0.20523	0.488237
TMEM214	4	-0.20515	0.481473
SLPI	4	-0.20511	0.40003
ALK	4	-0.20493	0.508961
DNAJC16	4	-0.2049	0.181187
PKIB	4	-0.20486	0.444954
OR2T8	4	-0.20485	1.22537
[truncated: 17,114 more rows]
