# Supplementary material for: The ER membrane protein complex restricts mitophagy by controlling BNIP3 turnover
Source: EMBO J. 2023 Dec 15;43(1):32–60. doi: 10.1038/s44318-023-00006-z (PMC10883272; doi:10.1038/s44318-023-00006-z)
Supplement: Supplementary file 6 — Source Data Fig. 1 [file 44318_2023_6_MOESM6_ESM.zip]

Archive with 4 entries (4 files):
- Fig1A-data.xlsx
- __MACOSX/._Fig1A-data.xlsx
- Fig1A.tif
- __MACOSX/._Fig1A.tif
