# Supplementary material for: The ER membrane protein complex restricts mitophagy by controlling BNIP3 turnover
Source: EMBO J. 2023 Dec 15;43(1):32–60. doi: 10.1038/s44318-023-00006-z (PMC10883272; doi:10.1038/s44318-023-00006-z)
Supplement: Supplementary file 6 — Source Data Fig. 1 [file 44318_2023_6_MOESM6_ESM.zip › Fig1A-data.xlsx]

## Sheet: Fig1A
Normalized to tubulin levels and to the sgCtrl/Veh sample
	Sample	Fold Protein Signal (4 replicates)
IB:BNIP3	sgCtrl/Veh	1	1	1	1
	sgCtrl/Baf	2.27	2.23	3.12	2.26
	sgATG9A/Veh	1.2	1.12	1.25	1.2
	sgATG9A/Baf	2.81	2.51	4	3.1
IB: NIX	Sample	Fold Protein Signal (4 replicates)
	sgCtrl/Veh	1	1	1	1
	sgCtrl/Baf	1.93	1.34	1.72	1.39
	sgATG9A/Veh	1.1	0.65	0.72	0.65
	sgATG9A/Baf	2.17	1.1	1.28	1.1
IB: NDP52	Sample	Fold Protein Signal (4 replicates)
	sgCtrl/Veh	1	1	1	1
	sgCtrl/Baf	1.53	1.69	2.02	1.83
	sgATG9A/Veh	2.67	2.96	3.66	3.2
	sgATG9A/Baf	2.51	2.54	3.49	2.49
IB: p62	Sample	Fold Protein Signal (4 replicates)
	sgCtrl/Veh	1	1	1	1
	sgCtrl/Baf	2.24	1.75	2.34	2.01
	sgATG9A/Veh	12.2	10.6	11.7	9.1
	sgATG9A/Baf	13.7	10.9	12.4	10.9

## Sheet: Fig1C
sgRNA Target/Treatment	sgCtrl/Veh	sgCtrl/Baf	sgATG9A/Veh	sgATG9A/Baf	sgFIP200/Veh	sgFIP200/Baf	sgATG7/Veh	sgATG7/Baf
Red:Green ratios (Rows 2-end)	1.6143	1.57341	4.48194	0.912064	2.53423	0.812498	3.83667	0.668448
	2.20438	2.10059	1.38764	3.29403	1.27142	1.12224	2.0556	1.34238
	2.96592	1.25696	3.69245	0.967722	2.01591	0.875588	1.8197	0.698291
	2.59607	1.05611	2.50414	1.16311	1.49231	1.80857	2.03882	1.48022
	2.00677	1.26989	2.20063	1.28713	2.09801	1.12965	2.4553	1.17305
	2.05195	0.811765	2.15696	0.661087	2.63075	1.10254	1.00325	0.650639
	1.1199	1.27743	2.24713	1.01511	2.91853	1.27696	1.81927	2.00741
	3.29631	1.04238	2.56575	0.82462	3.34236	0.856377	1.73896	1.0125
	1.85812	0.844851	1.55109	1.06012	0.891467	1.19263	2.24379	3.8163
	2.63064	1.13469	2.60459	1.14182	2.74761	1.36119	2.04501	1.41099
	3.23425	0.650093	1.5124	1.42713	1.57488	1.89273	2.41589	0.88043
	1.67417	1.4453	2.52104	1.02942	1.85831	0.954818	1.35959	1.76866
	2.13902	0.829576	3.7057	1.21594	1.91843	1.01284	1.43208	1.36912
	2.35017	1.05929	2.11264	0.757483	2.60988	1.77414	1.05146	0.947042
	1.38666	0.954627	2.01259	0.876373	2.62057	1.5608	1.74669	0.719495
	1.72792	2.2338	1.37001	1.17526	1.55682	1.46406	2.12554	0.759695
	2.8062	2.26716	2.01444	0.826467	1.5145	2.66672	1.14423	1.20271
	2.77112	0.929024	3.16184	1.14232	1.78361	0.859571	1.3113	0.593204
	2.796	1.47324	1.92387	0.89894	2.80915	1.94378	2.8286	0.920858
	1.65998	0.825064	1.62284	1.035	2.19895	0.737819	1.50439	1.07532
	3.37279	0.785576	1.31072	0.903505	2.54298	1.12921	3.66247	1.59031
	2.51056	1.38578	1.79319	1.1134	2.57079	1.62604	3.44839	1.39126
	1.20776	1.01641	1.28343	0.965886	1.92642	0.894618	1.6016	0.872747
	1.55766	2.72749	3.07539	1.26841	1.5831	0.961119	4.06951	0.981124
	6.88525	1.44443	1.35862	1.36152	5.20693	1.2847	2.60293	0.924277
	1.22986	0.784194	1.82607	1.71611	1.071	1.38644	1.46875	0.709301
	3.93044	1.30156	1.15391	1.48688	1.16328	0.871404	1.31626	1.19025
	2.72623	0.826047	3.0598	1.62105	2.41311	1.2184	1.46421	0.919321
	1.44938	1.41086	1.70256	1.14782	2.42819	1.16903	1.8953	1.42553
	1.24548	1.48835	2.10235	1.71432	3.13732	1.29495	8.13417	1.96092
	2.95425	1.16205	2.09376	1.52855	3.56321	1.58418	2.09984	1.555
	1.70725	1.07865	1.41326	0.845318	2.02851	3.96329	1.9303	1.25023
	2.37096	1.33502	1.3571	1.5342	1.99649	0.888039	0.761364	0.760273
	1.37259	0.90711	1.46668	0.857391	3.06389	0.974538	2.0543	0.857626
	2.98965	1.47789	1.91286	0.845831	2.86533	1.02812	0.990876	1.45647
	2.95128	1.00354	1.45458	1.73486	1.41906	1.282	1.49539	0.880862
	2.19886	1.1948	3.39324	0.889917	2.35654	0.865467	1.54716	1.71822
	2.83245	1.43853	1.97373	1.6761	1.72664	0.707132	1.03369	0.952097
	0.848404	1.5164	0.679447	0.922266	2.94905	1.0721	2.70716	1.93798
	2.58788	1.1981	2.30375	1.60861	1.38424	1.36457	2.38469	1.24212
	2.11855	0.997191	1.8331	1.11628	1.46677	0.931214	1.29488	0.87857
	1.80484	0.822307	1.99498	2.20693	2.80053	2.44044	1.92107	0.806164
	2.26874	1.51444	2.89427	1.32122	2.12308	1.02587	2.96375	1.25935
	3.38315	1.68895	1.43683	1.36441	2.30561	0.624549	1.11013	1.01292
	2.11273	1.02576	1.17993	1.02309	1.7863	1.05119	1.50607	0.987318
	3.47343	1.8063	1.45674	1.07302	2.25361	1.05403	2.59643	0.947766
	1.66138	1.08793	1.85489	1.60935	3.57228	1.00002	0.856683	1.91811
	1.85169	0.993628	0.890625	0.720061	2.2399	0.975451	2.06609	0.800904
	1.92302	0.874095	1.79738	1.14251	2.29254	1.38395	0.864413	3.57271
	3.91211	0.998225	1.96807	1.09584	2.99803	2.94808	1.29836	1.07685
	2.37631	0.722096	1.24713	1.16466	2.47378	0.982794	5.20357	0.749828
	1.55637	0.952455	1.85803	1.05909	1.39936	0.585204	2.67956	1.10221
	2.38904	0.761197	1.43338	0.891053	1.86333	1.37437	1.15942	1.94175
	0.936366	1.21239	1.80453	0.992363	2.76792	1.48148	2.66717	0.742973
	1.26415	1.03851	1.68995	0.936266	1.16448	1.27146	0.779848	0.730204
	1.70521	0.733159	2.2572	1.64244	3.65118	1.15755	1.23752	0.911335
	2.13038	0.825474	3.61431	1.06364	2.75363	1.28168	0.977163	0.953474
	1.97806	0.96935	3.77041	1.04399	3.99124	2.2474	1.30255	1.65604
	1.27353	0.827511	1.30836	0.820062	2.15072	2.54935	2.18127	1.14411
	1.37593	0.666952	2.13316	0.809111	3.77139	1.17037	2.28524	1.80324
	1.53008	1.1537	2.24085	0.736635	5.73469	0.936131	1.91917	1.14198
	1.63746	1.27841	2.082	2.13683	2.91588	1.12901	2.24063	0.996002
	1.39517	1.25127	2.64227	1.64919	3.30177	1.48642	2.23665	3.01385
	1.86594	4.11276	1.81724	1.00294	2.8723	1.6259	1.93201	0.99908
	1.943	2.99109	1.73699	1.15011	1.3888	0.962793	2.31421	1.79806
	2.31165	0.952668	1.92915	1.40831	0.96217	1.06643	1.40042	1.10801
	1.02787	1.49089	3.74495	2.27078	3.30649	1.35239	1.75712	0.875894
	2.02344	0.86716	2.49317	3.72825	1.67296	0.594219	2.40539	4.37899
	2.14595	1.99058	1.83973	0.805214	1.47919	1.29122	0.577365	4.07327
	3.14024	1.01032	2.27531	0.93701	4.97883	1.48489	3.86424	0.572655
	1.47093	1.12612	4.24339	2.00573	3.32387	1.00713	2.2576	1.32044
	2.63366	1.41019	1.88633	1.50853	2.69358	0.988363	1.7343	1.28619
	2.57162	1.06242	2.1622	1.11237	1.33852	1.3815	3.96333	0.941768
	2.60796	1.08077	1.71126	3.37876	1.06135	0.897137	1.40973	1.21587
	1.25109	1.3528	1.32244	1.04171	3.11908	1.12022	2.85286	1.19737
	1.92356	0.738031	2.17098	0.947349	3.4854	1.62857	1.18327	2.08681
	0.903106	1.08958	1.47733	1.74848	1.926	1.78025	6.00042	3.20675
	1.42641	1.04799	2.99779	0.826082	1.80839	1.33381	1.90378	3.11429
	4.47126	1.1771	3.92958	0.875721	2.27012	1.13986	3.91896	3.45066
	2.27344	2.17987	1.08033	1.24682	1.86707	1.25878	1.38174	0.957413
	1.26175	1.52018	0.87342	1.29091	4.17543	1.61459	2.46911	0.811726
	1.83194	1.47659	2.29988	0.846063	2.90555	2.65352	1.1615	1.04253
	1.79868	1.2713	1.44654	0.901812	4.17605	2.23371	2.21722	1.04545
	1.70935	0.856336	2.1035	1.77255	0.8918	1.65434	1.17666	1.34416
	1.72382	1.06829	2.7837	1.24642	1.20434	2.20713	1.49789	1.02575
	2.11764	0.836202	3.28034	0.942785	3.1433	0.887568	0.949858	0.998921
	1.87933	1.01009	2.16323	0.951792	4.57806	1.29612	3.0982	1.08339
	4.74995	2.75629	1.81757	1.10904	2.18581	0.996412	1.31611	1.37737
	2.10877	0.976025	8.40329	1.18741	1.23568	1.80707	1.49106	1.58987
	1.48986	0.782175	4.30908	0.901376	0.971174	1.44369	2.48446	1.89569
	1.87261	0.906958	3.29989	1.20982	1.95435	1.01178	1.80189	2.25431
	1.07672	0.678385	1.80206	1.77324	3.8246	1.58787	1.18704	1.44602
	1.73741	1.08499	2.52882	1.39739	3.84913	1.771	4.42956	0.993856
	1.03246	2.163	1.63151	0.964812	1.67774	0.849374	1.4298	1.06726
	1.38562	2.02982	2.31118	1.20268	1.33544	2.37303	2.03876	1.60466
	2.87009	1.88093	1.30411	1.27209	2.45524	0.870725	1.42139	1.08768
	2.85714	1.30975	3.40524	1.26344	1.89144	1.42825	2.8903	1.45771
	2.51145	0.99162	1.42546	1.05871	1.62204	1.3998	2.47713	1.39175
	1.08337	1.38602	1.59016	3.52236	0.964298	1.05394	1.50511	0.933832
	0.808323	1.01939	1.46764	0.683019	1.48061	0.817063	3.13544	0.71815
	1.85022	0.845421	1.15178	0.724209	1.85626	2.8061	1.57413	1.34392
	1.74534	0.97158	3.17153	0.681934	1.53355	1.52696	4.09617	2.16596
	1.60736	2.27742	0.609906	0.712388	1.51743	0.689353	1.11977	1.10819
	1.20994	1.12928	1.45964	0.759512	3.13553	0.828826	1.55871	0.855565
	5.21718	1.26079	3.12823	0.769529	3.82425	0.93867	1.83333	0.683009
	1.43012	3.06038	1.38173	0.882101	2.35098	1.21521	2.3021	1.62971
	2.40048	0.995171	1.4774	0.744383	3.90591	1.49337	1.47781	0.912897
	3.5099	1.06528	3.16759	1.56146	1.52526	1.06366	2.43635	1.05325
	2.32926	1.05699	2.94267	0.762882	3.26657	0.828549	1.56821	0.7855
	1.83642	1.0465	2.16039	0.809099	2.58645	1.12173	1.64733	1.43257
	2.09177	0.740352	1.35852	1.25046	2.1692	1.04529	1.57665	0.771015
	2.98833	1.24089	1.12752	1.39224	1.98166	1.65363	2.89437	0.859153
	1.28877	2.67469	2.06522	1.39003	3.189	0.964257	2.10382	1.33573
	3.45549	1.66269	2.2171	1.22996	1.66081	1.47617	4.03375	0.877015
	7.84653	0.986777	1.27841	1.41002	1.6165	0.795381	1.81246	1.05279
	1.04482	0.766205	2.21356	1.60882	1.50425	0.969945	2.37077	0.872859
	2.09676	2.1635	1.65207	0.867096	3.31751	1.20379	4.85931	0.810059
	1.41498	0.755372	1.83483	1.04478	1.84803	1.62282	1.35952	1.09577
	1.94739	1.01475	1.81965	1.73506	1.40673	0.758939	2.01065	0.99777
	1.70921	2.51463	5.62642	1.25674	1.23383	1.19255	1.58619	1.5083
	2.56179	1.30339	1.17479	1.20129	1.12906	1.26379	1.80193	2.56067
	2.49383	2.06721	3.13447	1.17166	2.65354	1.10104	2.88206	2.53416
	2.80685	1.02043	3.36973	1.79977	2.27947	0.945427	1.79322	1.15281
	1.06036	1.52856	1.49863	1.24236	3.86717	1.04959	2.36776	1.28246
	0.909101	1.17777	1.72832	0.648254	3.54106	0.976006	2.90035	0.955652
	3.31772	1.95976	2.1563	1.30842	2.22575	1.28619	1.85108	0.946441
	1.59677	2.19477	2.20053	1.79689	2.77038	1.21139	2.1843	1.35061
	2.37595	0.975362	1.4894	0.900368	5.652	1.17118	1.89393	1.25116
	1.56254	1.44267	2.99201	0.96465	2.09635	1.18182	1.61316	1.10834
	1.60625	1.39713	3.82908	0.823381	2.39396	1.19208	1.51703	1.27608
	3.57072	1.29772	1.43362	1.3284	1.93575	0.955523	1.30751	1.55252
	1.29625	0.830318	2.31057	0.824244	1.28055	1.01404	1.14559	0.813579
	4.30858	1.03178	1.66055	1.03124	2.40763	0.978962	1.13439	0.891135
	2.12283	1.45192	2.13265	1.00293	2.33115	1.28581	1.66504	0.793087
	2.02605	1.03754	2.6552	1.54594	4.17223	1.74141	2.57817	0.820459
	2.49031	1.55056	2.0295	1.38817	2.04001	1.01903	1.14214	1.18573
	3.7667	0.689986	2.45976	1.49432	2.06982	0.543081	1.32305	0.906731
	1.01073	0.993668	1.0655	1.29199	2.47516	0.962262	3.06539	0.952527
	3.0415	0.901831	1.67627	1.13636	1.24749	1.25801	1.39305	1.76133
	2.18239	1.10358	2.768	0.983658	1.86766	1.12706	3.80331	1.41624
	2.55688	1.29038	1.6354	1.49564	3.2959	0.878128	4.00502	0.966147
	1.79871	1.14379	2.98981	0.924571	1.36093	1.53162	2.06309	1.33657
	3.97275	1.03741	1.46916	1.16293	1.60643	1.21179	2.48988	1.04776
	1.01458	0.926547	1.87546	2.71665	1.1019	2.30362	2.01395	1.3358
	1.1059	2.36452	1.79527	0.819276	2.45105	1.35791	1.77221	1.15439
	2.19322	1.14762	2.18878	1.29563	1.98764	0.9042	0.978011	0.765506
	1.56198	0.855719	1.90853	1.26283	2.27421	0.975049	1.68945	1.06636
	2.28989	2.15774	2.49825	1.51023	2.08128	1.67533	1.69324	0.818995
	2.74248	0.712034	2.02079	1.15681	1.92011	1.49202	2.76142	1.20663
	0.777879	4.17127	3.4189	1.09746	2.02304	0.882569	1.75019	0.782866
	2.05688	0.945453	4.23391	0.930808	2.16987	1.32992	1.2774	1.16834
	2.54975	1.21496	2.45922	1.1069	1.46061	0.927814	2.08147	1.08793
	1.68274	1.66016	1.66959	0.693725	1.84097	0.910233	6.21713	1.64883
	1.09369	1.84937	1.88577	1.49952	3.52884	1.92298	1.52875	1.00266
	1.66516	1.18993	5.69982	1.68626	3.21568	0.763689	4.55677	1.62805
	2.04282	1.598	1.98935	1.32916	1.49725	1.52187	1.84684	2.53884
	0.8882	1.15143	1.97014	1.18414	0.692748	0.894033	2.47082	1.36465
	2.56695	2.1398	2.15234	1.04651	1.0644	0.935964	1.01933	0.617272
	2.48742	5.29105	1.95701	4.2485	1.92574	0.853707	2.32546	1.07188
	1.78764	1.97826	3.20699	1.03807	1.50243	0.845789	2.25487	1.6871
	3.49252	1.14001	1.24079	1.03454	1.65139	1.01111	1.86464	0.856996
	5.51497	0.972701	2.89445	0.829269	1.23795	0.804311	1.38277	2.51836
	0.795064	0.996102	2.12517	1.09313	2.58843	0.923764	2.43485	1.15807
	2.48458	1.19946	2.82321	1.57554	1.59057	0.835501	2.46334	0.900231
	2.52334	1.30442	1.79252	1.61675	2.16153	0.920684	1.84782	1.84951
	1.59903	0.922549	1.32319	0.907251	2.78069	0.954011	5.77859	0.986467
	2.51497	0.780648	1.99	2.22828	1.83673	1.11917	1.5873	0.773352
	1.51469	0.68257	3.7975	1.18819	1.9992	0.799756	1.20185	0.88353
	1.0568	1.20908	1.79505	1.33062	1.60721	0.95346	1.16439	1.06534
	1.35609	1.37792	3.80636	0.800094	2.79212	1.54766	3.3499	1.15336
	1.41263	0.928061	1.80784	1.41685	1.70573	1.29127	2.5196	1.71249
	2.51272	1.30792	2.33962	7.09868	4.5702	0.742315	2.67882	0.933017
	1.43643	1.56667	1.54991	1.03293	1.42043	2.59022	2.61716	1.25941
	1.59553	1.93174	1.08858	2.21188	1.90176	5.27546	1.26344	3.96425
	2.02319	1.28954	2.20989	1.59519	1.83523	1.04272	1.49772	0.929587
	1.29338	1.1944	1.8762	1.29727	5.50882	1.44637	1.40743	0.72581
	1.50822	1.29494	4.01707	0.960623	1.49827	2.78578	1.50288	0.838106
	2.20701	1.13826	1.08161	4.6375	1.98276	1.23713	1.49872	0.784965
	1.63545	2.01615	1.28935	1.62962	2.46699	5.55159	1.42009	0.727831
	1.46865	0.900553	1.59677	1.11289	1.11006	1.08003	4.11596	1.36782
	1.87717	1.01662	2.17298	0.94229	1.53587	1.211	2.56617	0.839638
	3.06817	0.80771	2.12619	1.21777	1.44989	1.03117	3.46666	0.942442
	2.42311	1.51424	1.09162	0.62682	1.68136	1.26711	2.13229	1.36528
	3.29151	1.61258	1.8096	4.21071	1.23267	0.957768	3.57559	0.583855
	2.64409	1.19861	0.916034	0.878951	3.32295	0.877463	2.13546	1.31717
	2.18527	3.41514	1.39834	1.86598	1.78309	1.0575	1.91295	1.0099
	1.42123	0.807373	2.36269	0.921213	2.6676	1.12228	2.13428	1.37075
	1.0983	1.91083	1.54067	0.990675	0.904702	1.02207	1.8025	1.25469
	3.89909	1.12295	1.99239	4.37958	1.9233	0.696005	1.49075	1.08641
	2.22817	1.2039	1.87723	0.941662	1.59388	1.8771	4.07626	0.999353
	2.12932	0.883598	1.51014	0.972949	2.40859	0.838372	2.32679	0.952987
	2.24165	0.962839	1.62773	1.22691	3.191	1.04532	2.01896	2.09613
	1.38047	0.903492	3.52584	1.03544	1.34128	0.964095	2.12523	2.3724
	1.35121	0.717386	2.53855	1.01523	1.6413	1.93626	0.802056	2.57363
	1.90941	1.5759	1.66828	0.788881	2.73684	2.08879	1.30586	1.08695
	2.2652	1.4143	1.28079	1.86458	1.22329	2.09197	1.38389	0.79328
	1.18915	2.15193	1.77556	0.991131	3.21998	1.45794	1.07616	1.34638
	1.56492	0.914978	2.34064	0.906701	1.15316	1.11177	1.2619	0.916807
	2.21879	1.33607	1.7283	0.827368	3.04665	1.00737	2.49286	1.04098
	2.54339	1.47754	1.74302	1.03145	1.04213	0.741459	2.79592	1.71048
	2.66383	1.07861	1.86189	0.875536	2.16225	1.89958	2.21099	1.40096
	1.5347	1.18232	1.3173	1.12197	1.19352	1.95538	1.32015	1.48421
	1.6813	1.2633	1.88582	1.14564	1.88147	0.82624	1.41795	5.43712
	3.40466	1.17778	1.72244	1.30872	1.91486	1.56144	2.25286	0.719057
	2.67617	0.893491	1.40426	0.832564	2.24213	1.02821	1.73568	0.940291
	2.36172	1.27795	1.78651	1.01959	1.93345	1.61714	1.35261	1.92962
	1.88565	1.02155	2.17282	1.09235	2.62883	1.49816	5.18338	1.46723
	3.51035	1.46247	1.97419	2.31936	1.47328	1.81435	5.45183	0.828242
	1.67957	2.89315	1.12971	0.867272	2.33941	0.990088	3.405	0.976153
	1.94587	2.03756	2.00466	1.26303	2.48681	1.14152	3.55279	0.827798
	1.63753	1.32007	2.27305	1.05268	3.09178	2.05273	2.27575	1.09886
	5.88608	0.991945	1.50943	3.51883	2.7796	1.07327	1.32987	1.27557
	2.4232	1.62283	1.77043	0.910185	3.3533	1.19087	1.96019	1.87182
	1.93174	0.761798	1.45669	0.845733	5.73843	1.14337	2.44275	1.6744
	1.95957	1.96762	1.56165	1.92719	5.17908	1.10115	1.3541	1.8732
	1.17968	2.97107	2.2215	1.00452	4.34044	1.755	2.85343	0.853377
	1.10051	0.853382	1.86323	1.27094	1.97257	2.12003	1.54919	1.70303
	3.67823	1.04243	1.85506	1.2241	1.63455	1.12491	3.05268	0.893529
	2.72345	0.912493	1.52262	0.805385	1.14908	1.20321	2.56126	1.46546
	2.73594	0.712805	2.85128	1.02865	3.53501	1.11731	1.18838	1.13709
	2.02536	0.900285	1.87286	1.05437	2.89825	0.833463	1.612	1.10364
	1.08908	1.05459	1.08573	0.742227	1.99328	1.24684	3.55286	0.925369
	1.58023	0.917878	3.54874	1.28222	1.55123	1.23611	1.79742	1.48824
	1.04792	1.16774	2.80931	0.93637	1.80112	1.11335	1.48549	0.804219
	1.9362	1.13278	1.32692	0.742605	1.85789	0.825631	3.2549	1.1989
	2.08266	0.911659	1.60165	1.16117	1.54055	1.21211	3.76352	1.12329
	4.25549	2.73789	2.70002	0.999782	1.10511	1.71346	2.05405	1.08834
	0.947707	1.44929	0.962598	1.31281	1.1762	1.19551	1.37017	0.882259
	2.74219	2.3445	2.1746	1.19707	1.80881	0.88916	2.93816	1.03648
	2.13158	1.28579	1.60164	1.25206	1.88464	1.12918	2.5244	3.35979
	1.3129	0.764084	1.37571	1.14888	1.36797	1.42566	3.78295	1.0081
	6.24412	1.50212	3.12245	0.978934	2.76307	1.56525	1.43468	1.46399
	3.26857	1.40057	1.48254	0.845306	1.70956	1.22069	1.65339	1.17324
	1.81612	0.914681	7.20625	0.698064	2.19436	1.24515	1.35322	2.35555
	2.58929	1.63318	1.92221	0.884353	1.94999	0.987392	1.30804	1.14099
	1.07918	2.4823	2.14778	0.871594	1.60717	1.34179	3.16875	1.1438
	2.97175	0.834825	1.7733	1.07471	2.54149	1.19529	2.05084	0.816164
	2.20757	0.767489	2.16638	1.00457	3.38866	1.74105	2.12188	1.07939
	1.56921	2.2361	2.99537	1.27153	1.74284	1.20481	1.77187	0.826197
	1.64428	1.72223	1.4756	1.09958	1.90119	1.25987	3.37337	0.940344
	6.6459	1.06277	2.39886	1.55379	1.19337	1.49451	2.22345	0.834406
	3.62061	1.12629	1.74648	2.65235	2.45746	1.83009	1.85257	1.01786
	2.10533	5.57982	1.48846	4.21557	1.44755	1.17589	1.30253	1.61909
	3.41618	0.713541	1.08823	0.872415	1.73389	2.13268	1.49712	1.50191
	5.62307	1.5415	2.52086	1.31377	3.94393	1.12432	1.7711	1.26157
	2.77822	2.00527	2.0727	2.26316	1.08041	0.9442	1.16819	0.998885
	1.72483	0.793309	3.41338	0.737551	2.99587	0.918756	1.21086	0.896925
	1.51152	0.835923	3.23154	1.42578	3.3422	1.80487	2.01533	1.98801
	2.22038	1.7989	2.52489	1.40819	4.50847	1.61347	0.940269	1.23672
	0.884924	1.06827	3.78371	1.38549	1.46987	1.10032	1.19197	1.1218
	1.32168	1.20702	1.2594	1.86928	1.43791	1.71792	1.28441	0.750925
	1.86439	0.837735	3.25486	1.2229	1.02877	0.784699	2.25018	0.842316
	0.999144	1.4229	1.61049	0.906158	2.21056	0.80406	1.63631	1.22016
	1.77294	0.906023	1.78267	0.871901	4.20548	2.12276	3.10512	0.711011
	1.67208	1.09753	2.95286	1.21284	1.80232	1.0788	0.828001	0.837145
	2.33772	1.90014	1.40221	0.809	1.29957	0.762638	2.65309	1.31937
	1.37856	2.1838	2.94841	1.07614	1.08103	0.751794	5.84441	1.29359
	0.987652	2.49833	1.06161	1.18224	2.99657	1.36906	2.93102	2.92398
	1.94242	0.808914	2.37798	1.49487	2.39661	0.941679	2.34887	1.42111
	2.88713	0.912978	1.04322	0.994779	1.07398	1.08554	2.37443	0.816096
	1.95108	0.814246	2.43356	0.817932	1.99622	2.44695	2.11128	3.35672
	1.08509	0.853678	1.9563	1.16339	0.804108	0.882832	1.33356	1.35213
	6.55056	4.6788	1.63152	0.904457	1.83118	1.18089	2.62372	2.98417
	1.40058	1.9934	1.53425	0.880731	3.16068	1.34303	2.78565	3.19813
	2.47033	1.14449	2.98913	1.34205	6.60253	0.690541	2.44397	0.690826
	2.1656	1.30071	1.57736	0.82978	1.8051	0.980716	4.62084	1.2389
	1.97759	1.78334	1.56632	1.02644	1.90212	2.12823	1.3827	0.862812
	2.44942	1.60194	2.47675	2.01055	1.0357	0.766836	2.25017	1.72066
	2.41628	2.11482	1.33278	1.84027	2.61871	1.03524	2.41778	0.777337
	3.08093	1.7509	2.17317	0.996483	2.2207	1.07285	1.71596	1.91476
	1.87045	1.32805	1.79877	1.47638	0.862391	1.23744	1.59115	0.886453
	8.69501	1.36118	2.32115	1.09576	1.98512	1.48225	2.17578	1.14777
	1.20087	0.976468	3.47379	0.858585	1.80922	1.01486	4.08199	0.91415
	0.706966	0.759228	2.04232	2.51911	1.7417	1.17851	2.85705	1.09282
	1.17318	1.03665	2.1158	1.44795	3.65239	0.871765	1.42008	1.78059
	1.50841	1.26683	2.32658	1.16732	2.06603	1.44964	3.51955	1.0459
	2.46428	1.45345	1.39942	1.09311	3.32766	3.74099	1.82833	2.91451
	1.20031	2.39059	1.78659	3.44025	3.714	1.17128	1.93021	2.17756
	1.60933	1.75324	2.97137	1.03946	2.27104	0.805813	1.32591	1.96848
	3.84903	1.40604	1.04824	1.2389	2.44244	2.15166	1.75839	0.970477
	1.65306	0.901976	2.45996	0.740386	1.6347	0.847239	2.04488	0.984523
	1.95515	1.00214	1.39185	0.87202	2.11064	0.899361	3.25037	0.656688
	3.49977	0.788669	4.88322	1.17527	1.91166	0.777214	1.38394	0.975111
	1.70698	1.47347	0.991981	0.837647	1.44876	0.898944	2.87344	0.87882
	5.15306	1.06718	3.37496	1.26092	2.88566	1.0623	2.08442	0.831542
	1.68328	1.33289	1.6787	0.962922	2.50331	0.983348	3.08688	1.28517
	1.17438	1.29787	2.15007	1.37978	1.41507	1.14391	1.60115	1.6513
	2.9229	0.734454	2.80027	0.82667	1.8462	0.739682	2.61117	0.787691
	1.78966	0.856884	3.93287	1.08177	1.77193	1.43508	4.00661	0.72794
	1.89032	1.31434	3.17602	0.96376	1.662	0.876818	4.67877	1.54795
	4.72284	0.840276	1.15846	1.13137	3.88096	1.22282	2.42265	1.05245
	2.46253	4.39091	1.52817	2.0195	1.49444	2.59609	1.88561	1.22378
	1.84813	0.8508	2.49094	0.999785	0.78572	1.9002	3.98241	1.19115
	1.28601	0.890787	1.19346	0.698368	1.42424	0.857644	2.82013	1.18262
	3.33582	0.917995	2.56808	2.36648	1.18784	0.877083	2.39002	1.16431
	1.28991	1.35058	1.56105	0.800249	0.956197	1.25287	1.42381	0.94954
	1.9116	0.912312	3.85072	1.25017	1.43692	0.928811	1.83972	1.39771
	1.38729	1.11153	2.79751	1.41822	1.00509	0.945615	0.984301	0.840591
	2.48531	1.27349	1.45324	0.908804	0.781002	2.12628	1.59553	0.837741
	1.90122	2.27818	1.36507	0.936862	2.15221	3.98019	2.60292	0.745457
	1.22663	0.898938	1.44085	1.59181	1.48805	0.763082	2.60644	0.804046
	1.17802	1.41916	1.26055	1.3832	1.08256	1.11306	4.68318	1.1908
	1.26803	0.896233	1.30017	1.93124	3.56125	1.1647	1.68878	0.784754
	2.88565	0.773559	2.16851	1.65919	1.3742	0.913252	1.50951	1.33368
	2.80984	0.836257	1.625	0.896791	1.24928	1.44051	2.88	2.02832
	2.75843	1.14037	2.32834	1.11335	1.28405	1.22024	1.21852	1.07777
	1.81706	1.3677	3.30324	1.50324	1.11954	1.51931	3.65383	1.84579
	2.78498	0.988966	2.22109	1.62098	2.52407	1.5167	4.79109	0.99238
	1.16552	4.14781	2.80888	0.894333	2.24674	1.0652	6.04198	1.59812
	2.12153	0.92483	3.5641	1.04901	0.92824	0.988228	1.32962	1.27907
	2.51462	1.05034	1.75319	1.1654	1.42093	1.20989	3.49245	0.860006
	2.48532	0.604611	2.92396	0.895226	0.561182	0.679735	3.62097	3.27627
	4.28177	1.20244	1.7265	2.27999	2.42056	1.01454	1.50301	1.30357
	1.05543	1.24552	1.4368	1.97592	0.912974	0.851088	2.18997	2.06829
	2.44463	0.872181	1.48119	1.02021	2.53317	1.19362	2.98787	1.16276
	1.43902	0.934312	2.07329	0.727641	1.47789	0.954525	1.12031	1.02656
	4.57207	1.1353	2.65652	0.78538	2.71003	0.83833	3.31968	0.91439
	1.51131	2.55932	1.4197	0.863821	2.99688	0.846963	1.29286	0.976806
	1.94902	1.41031	1.44722	0.534817	2.54747	0.836848	2.83797	1.02459
	2.38234	0.951055	2.47925	0.739167	2.37541	1.42197	0.942221	1.25423
	4.75004	0.982662	1.78534	1.16919	2.37987	1.05439	3.70858	1.98623
	1.69266	1.31414	2.75945	1.61777	2.30353	1.02277	0.850996	0.788409
	1.76438	1.21003	2.11193	0.897871	1.41795	0.70749	1.79286	0.912943
	2.71196	0.97616	2.20838	1.61819	1.62293	1.57441	1.32409	0.795082
	9.97032	1.07879	2.36772	0.672275	0.910789	0.986142	1.93573	0.830605
	1.1447	1.07165	1.98655	1.70384	4.85555	1.39981	1.15355	0.87215
	2.12011	0.901069	2.07754	2.52185	1.51542	1.75675	3.06337	0.794897
	1.35725	1.16193	2.00097	0.957657	1.90539	0.711444	1.45002	2.25158
	1.24618	1.06109	2.19716	1.3088	1.89263	1.24997	2.30466	0.667195
	2.72053	1.16724	1.83717	1.01918	1.71907	1.34603	1.05637	2.35943
	2.17386	1.69457	2.03525	0.820062	1.96552	1.0731	1.11958	1.00956
	1.21723	1.09466	3.71194	0.968013	1.87435	1.23778	3.53688	0.727803
	1.45563	1.78736	1.8492	1.6598	1.61325	1.07663	1.73808	0.981383
	4.21239	0.769776	1.59608	1.72731	2.17799	0.881155	2.33496	1.38452
	2.05889	0.854542	2.51817	1.00807	1.36779	1.49752	2.13554	1.09216
	1.112	0.89683	4.0465	1.67312	1.71463	1.20104	1.7142	1.64631
	1.95266	2.91329	1.43848	0.924276	4.91682	1.16823	1.9067	0.783418
	1.83336	1.22376	1.52111	0.955966	2.29909	0.872325	1.33058	2.59107
	2.03438	1.61432	7.02582	1.9922	1.68128	1.53298	4.29478	0.881532
	1.44869	1.50372	2.49627	1.02309	2.72531	0.885843	3.99728	0.789322
	2.57562	0.983451	1.61579	0.960245	1.32697	1.12836	1.86328	0.588105
	5.09209	2.63948	2.23237	1.14425	1.042	1.05427	1.16169	1.38319
	1.0936	0.808563	1.49342	1.12183	1.61507	0.9083	1.02845	1.72083
	1.28762	1.55627	1.64185	0.935545	1.97659	1.19006	1.19697	1.08989
	1.82031	2.7425	3.34676	1.18179	1.75924	1.13748	1.43634	0.794509
	2.01835	0.862219	2.93425	0.828868	1.65723	1.24722	1.15204	0.969953
	1.76747	0.669998	1.9802	1.36532	2.16456	1.25788	2.49915	0.746642
	4.11751	1.15364	1.35644	1.25295	4.82955	1.13103	2.55565	0.712788
	1.78953	0.80398	4.66265	0.759405	2.69225	1.44071	1.34229	0.975409
	2.33618	1.50143	1.30741	3.11064	2.75617	2.00481	2.49899	1.21301
	1.96371	0.868989	0.829161	0.872171	1.24026	1.25073	2.56791	1.13798
	1.34585	2.36643	1.66873	0.895679	2.44611	1.82231	1.88306	1.18243
	0.595345	0.744273	1.94562	1.35389	2.74692	0.633729	1.19426	0.817614
	1.65346	1.03147	1.58742	1.34958	1.23897	0.801669	1.25232	0.92149
	1.42845	2.00601	2.49276	1.00663	3.28787	1.13144	0.972802	0.72694
	3.64567	1.0173	2.51403	1.00204	1.6538	0.913341	2.22044	1.24436
	2.78395	1.24143	4.15342	1.52491	1.97886	1.47436	1.8285	1.4008
	2.92036	1.7532	1.82506	0.972289	1.98639	0.88772	1.37944	1.05889
	1.39493	2.05221	1.69834	1.00788	2.44535	0.746765	2.97196	0.764923
	2.94999	1.25477	2.49768	0.648481	3.39612	1.11517	3.57951	1.06578
	1.32582	1.82935	2.25281	1.32347	2.53576	1.04694	1.54086	0.960816
	1.15886	0.659996	2.14442	1.18421	2.78469	0.70283	1.43017	4.19397
	1.46789	0.93872	1.82985	0.836983	3.14626	1.8417	2.1157	0.734786
	3.25504	1.29896	2.12146	0.982368	1.41508	0.85906	1.81988	0.745999
	2.25743	1.03883	1.2596	1.20913	1.32802	3.46263	3.1099	0.85036
	1.28127	0.744515	6.28779	2.15328	1.19802	1.77265	0.716733	0.914039
	4.32936	0.661194	1.94782	0.810221	1.47142	0.970885	4.29704	1.15981
	1.89051	0.64637	1.07946	0.601806	1.9681	1.32457	2.4909	0.976968
	2.73511	1.39686	0.969122	1.00666	1.65074	1.00744	3.0794	1.70565
	1.22622	1.42317	2.21542	1.23689	2.22862	0.928347	2.52835	2.76646
	1.30207	2.43901	3.79728	1.63965	1.66714	1.0848	2.70718	0.867742
	1.2892	1.25378	1.60785	0.767209	1.73222	0.920532	2.82421	1.25127
	1.5446	0.841403	1.29924	0.798596	1.59212	5.12108	2.15565	1.02127
	2.33386	1.01126	5.42421	1.44889	2.06497	0.784067	2.21414	1.47401
	1.71034	2.61529	1.47326	0.840508	1.31077	0.806665	1.51486	1.07321
	2.32479	0.698047	1.93435	1.6443	2.71053	10.4239	3.14588	1.05421
	5.8635	1.33393	1.39366	0.792071	1.38831	0.788909	1.25917	0.867115
	2.74104	0.711551	2.23119	1.47652	2.07746	0.711705	2.259	0.784536
	2.18266	1.28204	1.75346	0.743199	1.44799	1.12538	1.49488	0.842029
	1.48314	1.77827	4.83083	1.27548	4.67671	1.63619	2.16344	0.937786
	1.94087	0.623172	1.69743	0.734065	1.52185	1.226	1.22532	1.20952
	1.05761	0.632964	1.62838	0.965597	1.19366	1.5942	0.894474	0.957323
	1.63476	0.88993	2.38657	1.20657	1.97057	1.34935	1.64737	0.914178
	1.63797	1.35016	2.41124	1.09749	1.71846	1.71564	1.8323	1.19061
	2.60742	2.46534	5.65291	0.97993	0.804266	1.32083	1.82332	0.866656
	1.65846	1.68807	2.24818	1.84576	1.25251	0.959971	1.22422	1.44807
	2.20733	0.835392	1.30875	1.00649	2.33201	0.979051	1.34199	1.05819
	2.15961	0.66466	0.79564	1.12762	2.09079	1.4044	2.88212	1.13059
	1.70875	0.854934	1.31657	1.96314	1.43008	0.756936	2.90762	1.79201
	3.28368	1.39238	2.99571	1.00898	1.81665	0.748371	2.82174	1.04843
	2.08433	0.933726	6.88119	1.11917	1.67324	0.943224	2.77783	0.957816
	2.99868	2.66763	1.86546	1.44447	1.77992	1.82712	1.75055	0.668129
	3.39812	0.722698	1.68055	2.38374	2.69843	0.859823	1.41651	7.07864
	1.91013	1.54964	1.43769	1.04454	2.11235	1.07962	1.41737	0.926184
	1.60402	0.984087	2.26877	0.716088	2.13131	0.999793	3.44995	0.890358
	2.42738	1.37144	1.33472	1.1436	2.32162	1.27616	3.21983	0.721897
	1.29566	1.02778	1.20348	0.754026	2.52691	0.687949	2.9246	0.784696
	2.65636	1.29242	3.43746	1.87818	0.98861	1.02531	1.7125	1.18768
	1.20255	1.19997	1.35579	0.89237	1.41514	1.13262	2.34233	1.2794
	3.41291	1.40874	1.56652	2.77016	1.79882	0.799267	1.1721	1.18301
	1.80571	1.40483	1.187	0.979999	1.61825	2.58186	1.72839	1.26755
	2.20565	0.785835	1.34843	0.751816	1.7601	0.864855	0.811594	0.790626
	1.29362	3.19714	1.31912	0.908827	1.63135	1.07896	1.16567	0.859506
	2.18099	0.962273	1.67262	1.00334	3.25887	3.6813	1.54783	0.645097
	3.59057	1.66171	4.02648	0.775182	1.59773	0.999424	1.49444	0.948507
	2.31503	0.85743	1.64258	0.948232	1.91229	1.22255	1.85657	0.922672
	0.884855	1.81829	1.49691	0.919538	2.9945	1.10887	2.47467	1.68507
	1.44499	0.77015	2.73019	0.821903	1.39514	0.7637	2.3636	0.815479
	2.33283	1.07319	1.62217	1.06473	1.91558	1.0756	0.882003	1.03749
	0.967315	0.975459	2.10134	0.99109	4.07095	0.979358	1.57336	1.72331
	4.55415	2.74104	3.63014	1.10202	2.03711	0.79989	1.83862	1.66062
	3.21929	0.620159	2.44325	0.74864	2.42617	1.74788	0.966076	1.60111
	2.88588	0.736828	2.59481	0.85149	1.05363	2.3714	1.47771	2.92022
	1.00031	1.03791	2.91644	1.0993	1.1752	0.985792	1.56024	1.18489
	1.33883	2.1738	2.36799	1.10229	2.69913	0.777874	4.2344	1.13689
	3.03163	0.758826	2.01776	1.39289	3.25875	0.937871	3.4535	1.07971
	1.69511	0.762183	2.08803	2.93128	2.0893	1.2197	1.17297	0.919317
	4.08431	0.899562	3.76178	0.924969	1.31027	0.719492	1.26962	0.774739
	4.63816	1.40109	1.92868	1.48727	2.34354	1.16552	1.32096	1.11719
	2.33704	0.95095	2.02709	0.870314	2.6728	1.04613	1.11668	2.79984
	2.12392	1.17479	3.80857	0.900169	2.22282	1.35386	4.00195	0.757601
	3.92875	0.896039	1.92366	0.597526	1.71547	1.11089	1.08156	0.693505
	3.039	1.32976	3.25032	1.01039	2.0544	1.74371	2.01962	1.28119
	3.11695	0.582615	1.74524	0.780698	1.72127	1.66432	2.90437	1.54225
	1.38986	0.757771	1.24309	1.04078	2.17749	2.90198	2.92388	0.913416
	1.29306	1.05966	0.981365	0.79137	2.3571	1.06078	0.878329	1.0399
	1.62193	1.29461	1.29649	0.87222	0.831923	2.62513	1.11359	0.879488
	1.79362	2.06721	1.34713	1.57242	3.28606	0.769726	2.29731	1.08837
	1.53108	0.934409	1.31459	1.70385	1.33576	1.27548	2.17752	0.758945
	2.36216	1.01217	2.01701	0.79178	2.09203	1.93701	1.70148	1.89845
	2.6932	0.819584	2.1011	1.09953	1.47772	1.08356	1.16544	2.18259
	5.62101	0.734661	2.463	0.946168	1.34512	1.32534	2.84685	1.24912
	2.10145	1.6641	1.00385	1.04934	1.71822	0.783022	1.76595	0.929012
	1.5765	1.56875	2.52198	1.80339	2.00984	1.04506	1.88222	0.754291
	4.1769	1.19133	2.09659	1.09316	1.50758	1.33705	2.0587	0.950966
	2.64774	1.21346	1.04597	1.24889	1.88931	0.889016	2.17211	1.62998
	1.91026	1.19358	1.90098	0.962814	2.8971	1.07275	2.58245	0.796649
	2.29824	1.27584	1.54767	1.25457	3.12925	1.07849	2.32607	0.84791
	4.70608	3.05778	1.5653	1.34856	1.38278	1.65535	1.20074	0.712308
	1.38463	1.06697	2.06407	1.46425	2.32615	1.07417	1.19938	2.25105
	3.1743	0.985699	0.679283	0.70729	2.13456	1.00151	1.02295	1.28696
	1.55737	1.30293	2.02536	0.894151	2.52025	1.08453	5.20269	1.56835
	1.82356	1.62169	2.20147	1.03978	1.53505	0.557887	2.4851	1.70729
	2.883	0.880188	1.45372	2.89531	1.51184	0.700223	3.73064	1.4251
	2.74218	1.23105	5.01927	0.557882	1.9455	1.38636	2.20065	0.882275
	3.92206	1.14797	2.20661	4.01217	1.69502	0.891022	1.94889	0.890152
	2.45004	1.69465	3.62126	1.73523	4.6969	0.986046	2.80106	0.566198
	1.91361	1.18319	1.74275	0.946552	1.99802	1.049	1.39425	0.871516
	1.29173	1.78639	1.99072	1.04405	1.30263	1.48493	1.63988	1.59264
	3.48495	2.03921	1.08528	4.9916	3.96337	0.970013	4.32699	0.804167
	1.16161	1.45019	1.32825	2.14661	2.26087	1.45843	1.48427	0.754819
	0.996158	0.863318	2.20472	1.2082	2.33877	1.09044	1.24535	1.11247
	1.67385	0.90967	1.63708	1.02077	1.33031	0.844395	1.65615	1.57955
	1.55519	1.82107	2.7548	0.774598	1.9204	1.90743	2.06882	0.981051
	2.17944	1.73546	1.59964	1.17822	1.05694	1.05358	1.74604	0.807093
	2.77506	2.71143	2.06593	1.31739	2.75648	1.31955	2.05783	1.36247
	2.77745	1.46348	1.57947	0.81888	1.90723	1.42986	1.00277	1.66237
	3.61427	1.36016	3.53479	0.823743	3.92821	1.43687	2.01138	0.967018
	0.824824	0.916407	3.87557	0.58909	2.52398	0.747912	3.48664	0.887608
	2.01322	0.823707	2.89745	1.22506	2.58839	1.42644	1.94073	1.29115
	1.63126	1.88026	1.10099	2.05534	1.85504	1.33569	1.66155	1.50344
	3.31356	1.02199	1.43445	1.03178	1.59411	1.79932	1.75997	0.786116
	2.11803	1.14501	3.73002	1.10905	1.9351	1.51847	2.30986	0.782196
	1.09649	1.90838	3.53559	6.35208	3.21686	1.09189	1.70399	0.868569
	1.37197	1.24281	1.7318	1.62703	2.46855	0.999018	1.55377	0.670168
	2.17121	0.920167	3.08475	1.44046	1.23595	1.60942	1.5057	1.51175
	1.67566	0.819773	1.79017	0.826539	2.39236	3.2028	1.14793	1.20431
	2.01252	1.14671	1.95346	0.451495	2.03182	0.861233	2.53775	3.59723
	2.06246	0.989739	3.19391	1.03334	1.52503	0.766029	1.53257	0.753876
	2.009	0.785164	0.966125	0.948831	4.09695	0.770371	2.07101	1.30188
	4.2908	1.17355	1.67007	1.4731	2.01708	1.0593	1.33274	1.99237
	2.47362	1.49053	2.32372	1.99979	1.66944	1.20917	2.3372	2.25635
	1.69467	1.10545	2.46976	1.15193	4.7718	0.876567	1.26794	0.975335
	2.20799	0.965438	1.32159	1.03304	1.72461	1.19207	1.14283	0.75063
	1.1448	1.47111	2.62106	1.28234	1.78716	1.37478	3.52761	2.04489
	2.45437	1.55995	2.45308	0.732832	2.31028	1.74824	1.14424	0.91044
	2.82961	0.829134	0.936067	1.20696	1.68257	1.15602	1.88133	0.909977
	0.756124	0.862359	1.32269	1.31393	1.23516	1.15058	3.59669	0.879974
	1.897	1.04273	1.1886	1.33082	1.73373	2.25726	1.41721	0.770199
	4.27819	0.929129	1.53969	1.11046	0.935977	1.08035	2.294	1.26821
	1.26482	1.09976	3.87453	7.58427	1.5484	1.14193	5.89349	1.47581
	1.77191	0.759792	2.15923	1.26199	1.43025	1.0731	4.09354	0.832543
	1.26239	1.18233	2.18567	1.03327	1.9968	0.89592	1.40987	1.14249
	3.67675	0.859556	2.03129	0.99045	1.54774	1.28133	1.68415	0.93827
	2.12884	0.855244	1.37197	2.56206	3.23904	0.778549	2.01926	1.31339
	1.9363	1.00548	1.41534	1.05788	2.2796	1.14667	1.82363	1.49834
	1.10005	2.07698	1.8348	1.17027	1.9736	0.911748	1.57041	0.943902
	3.74283	0.821126	1.71863	1.08369	1.37222	0.973472	2.6946	1.125
	1.42874	2.05595	2.43533	0.817457	1.02635	1.14224	1.80911	1.46962
	1.74504	0.692775	1.5818	1.02332	1.24927	1.15512	1.48163	1.26536
	1.54008	1.37237	1.18096	0.703752	2.71496	0.869917	1.76119	0.852886
	3.46474	0.763444	2.14139	0.849618	1.63468	1.60186	1.06451	1.21004
	1.30862	1.29509	2.02904	1.17034	3.31687	0.908782	1.82095	1.19738
	2.72985	0.890088	1.58393	1.03249	2.00489	0.8242	2.44581	0.973986
	10.8399	1.13766	1.67684	0.859288	2.00026	1.02694	1.1989	0.917687
	1.90129	1.63646	1.89138	1.10829	1.81445	1.30074	1.06004	1.84008
	2.05815	0.734311	1.53293	1.34248	1.5435	2.31592	0.871918	0.868639
	1.1409	1.27901	6.41347	1.32447	2.42835	1.59476	2.04071	1.64866
	2.03939	1.61469	2.23482	1.13678	1.72092	0.827596	4.33178	0.912037
	1.32673	1.90733	2.00447	0.998336	3.43936	0.94672	4.01863	1.7843
	2.66681	1.36619	1.69043	0.791094	2.46757	1.05257	2.33876	2.0521
	0.936957	1.40294	1.44266	1.45297	1.92479	1.11447	1.86357	2.00834
	1.5933	0.972997	1.69949	0.830332	1.02204	0.767626	5.64271	1.18812
	2.90614	0.954549	2.72711	1.97174	1.89975	1.15778	4.26919	0.877313
	2.12925	0.816403	3.1361	1.17183	2.55681	0.985903	1.22601	1.04733
	1.50206	1.36628	1.26972	0.642145	2.02852	0.861012	1.60177	1.12846
	6.50112	0.938693	1.88427	2.18182	1.86285	0.790311	1.68077	1.62955
	2.03982	0.909661	2.22525	1.45873	2.12814	1.06151	2.62765	1.05937
	2.07217	1.53386	3.11204	1.01773	1.3173	1.10885	1.82259	0.977701
	1.73195	1.20102	1.94822	2.1191	1.75406	1.08544	1.12431	0.949515
	1.45686	0.837026	2.09646	1.14401	1.13727	0.836993	1.30549	1.0059
	0.989372	2.05524	1.74256	0.892472	2.0391	0.816916	1.28869	1.15039
	1.41301	3.11869	1.60776	0.899616	1.88786	0.992858	1.28842	1.35971
	2.00815	1.44164	3.13875	1.35468	3.22219	2.18342	0.975009	1.00859
	1.79986	0.861958	1.86528	1.22913	1.56268	1.02174	1.29755	1.08713
	4.50228	0.666438	1.29183	1.10765	1.42581	0.919974	1.44053	1.09034
	2.25096	1.84187	1.75852	1.83827	1.10829	1.84964	4.62348	0.976249
	2.31619	1.00823	1.57014	1.29068	1.60883	2.44116	1.20585	1.63963
	1.6053	0.810311	1.16559	1.14116	2.65881	1.5033	2.17612	1.1096
	1.73112	0.709148	1.90859	1.0393	1.75365	0.905979	2.98165	2.61313
	1.68359	0.906001	1.83411	0.806749	1.41275	1.376	1.58867	1.16793
	1.26952	0.860064	7.26035	1.21372	1.30537	0.999064	1.74309	1.13079
	2.11941	0.914965	2.23433	0.656133	2.20115	1.35252	1.17053	0.956364
	3.09026	1.03015	0.998826	1.15428	1.16449	0.733524	6.83979	0.774328
	1.2438	0.864282	3.17241	1.20429	2.01564	6.21679	4.36451	0.974855
	1.53122	0.915019	2.47091	0.968329	2.43131	0.891655	1.53244	0.798955
	2.76207	2.59464	3.08128	0.914788	1.34211	1.07725	1.28562	0.833844
	1.86427	1.66679	4.02258	1.06517	1.66715	1.7483	0.825791	1.22948
	2.56401	1.26888	1.53094	1.46398	1.39033	2.80076	0.987429	1.07036
	2.36606	1.22259	5.82594	2.02834	0.971774	1.01185	1.57137	0.895873
	1.17822	0.880229	1.66302	1.32394	2.03488	1.63657	2.83702	1.28031
	3.61618	0.845899	1.89815	1.09164	1.96556	2.11366	2.39328	1.3921
	2.09332	1.8827	4.02121	1.06631	2.78515	1.03429	1.55434	0.999965
	1.97603	1.49815	2.03881	0.852856	5.05962	0.920552	1.6309	0.838661
	1.64007	2.18411	1.98362	1.13159	0.584211	1.215	6.27147	0.809066
	1.35354	1.45226	3.73834	1.24428	2.32194	0.942227	1.11659	1.33671
	1.31024	0.790353	2.09814	1.87482	1.55118	1.05331	3.25996	4.87219
	2.00243	0.945108	2.71814	1.17586	1.93749	0.922788	2.65909	1.46151
	0.877398	0.761551	1.29543	1.10723	1.93783	0.795027	1.51479	1.33849
	2.0503	0.816686	1.89352	1.50606	2.5593	1.00463	2.80673	1.53363
	1.78396	0.868992	1.62199	1.11129	1.2393	0.851418	2.52645	0.999411
	2.42291	1.26216	2.00088	1.29678	1.32707	0.86288	1.23371	0.95349
	1.4573	1.25223	2.87529	0.751539	2.46699	1.11919	1.87163	0.719039
	2.74591	2.28607	1.92429	1.52669	3.46305	1.23042	1.38584	1.16431
	2.80602	2.06458	1.89761	1.38216	1.8047	1.28732	2.39493	0.953372
	1.86957	0.891973	1.51528	1.05455	1.62126	0.743995	2.13213	0.953813
	2.74496	1.24076	2.16721	2.42128	2.53744	0.830478	1.36573	0.92964
	5.32981	0.960291	1.89665	1.15258	1.7105	1.11243	2.34929	1.09346
	2.16025	1.12857	1.66779	1.29528	0.659698	0.882301	2.053	0.827061
	2.26523	1.85854	5.88478	0.960477	1.75164	0.896383	3.05523	0.840233
	4.92081	0.940089	1.40494	1.35272	1.30647	0.952088	2.75914	0.694665
	2.04817	1.58322	1.76083	0.853363	2.12123	1.45233	1.49813	1.36501
	1.5137	2.55742	1.53001	0.84626	2.36411	2.17553	4.4593	0.962021
	2.54341	1.2373	1.52138	0.887341	1.1462	1.28426	5.63487	5.3819
	1.63809	0.734463	2.79086	0.993385	1.77843	1.31533	3.59643	1.72739
	1.26917	1.27529	1.38062	0.729249	1.4432	0.865324	2.11376	0.97347
	1.42418	0.983662	3.19199	0.896032	5.25254	1.0972	2.77662	5.54358
	1.88894	1.05161	1.10121	1.98659	1.80241	0.893287	1.96078	0.729155
	2.76013	1.16074	1.40046	1.30347	1.01478	0.868891	1.34932	0.886816
	1.79057	1.76831	1.66857	0.997531	2.64789	1.00403	2.27487	1.32018
	2.21997	1.27948	2.91123	1.81187	2.42585	1.26694	1.43946	0.807245
	1.9524	1.05074	1.44345	1.91277	2.95781	1.11123	2.53571	1.32011
	1.71589	1.32576	2.70287	0.99159	1.6514	0.807033	2.13538	1.05812
	2.81881	1.00719	0.964879	3.9579	1.25762	0.805187	4.57607	0.918322
	4.8184	1.17179	1.37587	0.606731	1.7587	1.7621	2.32935	0.69651
	1.89565	1.15586	2.52635	1.09823	4.67837	0.712092	1.48564	1.22935
	1.96977	0.936937	1.48561	1.33566	1.60454	1.37636	2.45145	0.657608
	2.90032	1.23836	1.55133	5.08465	4.32399	1.10002	2.24265	1.25499
	4.86538	0.753576	1.84339	0.876809	1.12161	1.00103	2.50571	1.13175
	3.15772	0.976126	3.15208	1.4347	1.96717	1.23724	2.79099	1.09241
	2.8751	1.09913	2.56768	0.822049	0.762152	0.985764	2.44313	1.52941
	1.48715	1.32081	4.64174	1.54809	2.30198	5.28934	2.89122	1.28577
	3.46479	0.737748	2.15197	0.934708	2.22944	0.921974	0.952092	1.32163
	1.79547	0.98172	1.35012	1.00986	2.54158	0.901427	1.45464	0.792718
	2.03937	2.41163	1.73254	0.914661	1.76835	0.769354	2.57023	0.830939
	1.42762	0.757028	2.30284	0.954075	2.97514	0.69544	1.86179	0.803702
	2.98049	0.904846	1.34822	1.1764	2.33643	0.818	1.48343	1.04577
	0.942189	1.67549	2.35809	1.01925	3.52195	1.00429	1.98866	0.770356
	2.27859	0.932227	1.41172	1.19723	1.49598	0.619526	2.22998	1.54294
	2.45211	0.973779	2.91771	1.75282	2.26189	1.90811	2.47331	1.02132
	0.910845	1.5818	1.82387	1.34604	2.02553	0.802912	1.13557	1.08573
	2.45218	1.26241	1.62511	1.12102	1.55496	2.43289	1.96363	1.56039
	3.52688	0.742694	1.6442	0.825573	1.59674	1.16424	1.22389	1.66193
	1.74121	0.950744	2.05405	1.55654	1.49711	1.15704	2.1262	0.947716
	4.42852	0.989555	1.23937	1.44358	1.19286	1.5457	2.00515	0.910496
	1.74998	0.791225	1.11475	1.18048	1.89472	1.56669	0.928031	0.848832
	2.1883	1.16772	1.96441	1.47083	1.56687	2.00608	2.00096	1.09759
	1.86482	1.253	2.50683	0.869741	2.89272	1.05476	1.28066	9.21917
	2.08842	1.59241	1.78713	1.15961	3.256	2.25828	2.35416	1.93504
	1.7639	1.22496	1.24602	1.07803	2.376	1.31815	0.836184	1.37546
	1.95784	0.690257	3.45423	0.990061	1.2349	0.896423	1.6078	1.06586
	1.42825	0.937356	2.16481	0.871268	1.30081	1.07405	3.90955	1.10723
	3.35116	0.85886	1.66678	1.05962	1.80724	0.957579	0.986391	1.01958
	2.16925	1.33798	1.72404	1.69516	2.13675	1.42654	4.64079	1.48621
	1.18621	1.12295	2.50831	1.73541	2.23067	1.10706	3.06251	1.38327
	1.51971	0.74096	1.00432	1.24462	1.18662	1.02256	4.63115	1.1361
	1.10052	0.731751	2.56285	1.56238	3.88437	1.12949	1.79089	1.36833
	1.48554	1.03928	1.37902	1.64278	1.65151	1.10338	1.42742	1.36165
	1.49653	0.857675	1.61542	1.67605	0.956841	2.31918	1.77081	0.795565
	2.80993	2.08562	2.71609	0.756798	3.39283	1.06231	1.91969	0.774207
	3.30829	1.13661	1.36182	3.54396	2.66126	0.832933	2.60147	1.17511
	3.27662	1.57191	1.53403	1.44366	1.24731	1.02562	1.45787	0.747799
	1.92058	1.67463	1.03239	0.879252	3.33608	0.885973	1.9004	1.62252
	1.52221	1.11655	2.07156	1.50402	1.63293	1.44623	1.59231	0.933834
	2.50277	0.809758	1.59548	0.685714	1.87337	0.984391	2.06848	1.82432
	2.16588	0.898989	1.15345	0.667565	3.46311	1.04348	1.79982	0.915631
	2.02742	0.85691	1.94952	0.919372	1.9344	1.52102	2.06418	0.692931
	1.68097	1.1699	3.62102	1.25305	1.81854	0.815748	2.54469	0.969052
	1.771	0.916707	0.91536	1.04886	2.55046	2.80695	1.94381	1.47387
	1.18493	1.0213	3.33477	0.881911	2.383	1.39522	0.633115	1.80324
	1.36829	1.88096	3.72554	1.87853	1.79529	2.19073	2.20734	0.88043
	1.2386	0.804582	3.37621	1.46113	1.60755	0.990928	1.26458	0.958947
	1.16953	1.5573	2.00704	2.26511	1.03377	2.42976	1.48942	2.21688
	1.92057	1.23851	2.30144	2.88647	2.042	0.87498	1.48202	0.944678
	2.20918	0.994661	3.55012	2.0219	1.49928	1.85514	7.52702	1.679
	1.43985	1.75623	1.37967	1.03316	2.72273	0.610295	3.70707	1.00399
	1.81628	0.866657	1.7424	0.729266	2.70242	1.39031	1.76992	0.982948
	1.08753	0.660693	1.55858	1.54115	3.47717	0.901494	1.56656	0.721722
	2.34097	2.34454	3.12757	1.47524	2.1897	0.876944	2.37487	1.30165
	1.51122	0.868109	2.10236	1.13029	2.00973	1.40942	2.82311	3.79107
	1.90489	2.12966	2.83827	1.76553	1.04296	1.42524	1.49429	1.20482
	2.23147	0.788152	1.33099	0.848801	1.40441	1.06333	3.17107	0.997387
	1.0777	1.35968	2.17874	1.32846	2.50595	1.07854	1.18281	1.1235
	1.11034	1.48771	4.29307	0.981509	2.83069	1.62092	3.68399	0.779019
	1.04257	1.43117	2.56298	0.853885	2.76393	1.68128	2.69207	0.923177
	1.36216	1.75752	1.61809	1.49239	1.38113	1.08207	3.01546	0.751619
	2.517	1.22221	4.3023	0.935397	1.56243	1.06353	1.13407	1.08516
	1.28936	0.894406	1.70475	1.23606	1.214	1.46083	2.79466	1.47768
	2.21457	1.6322	2.45547	1.20811	1.15293	1.13152	2.67853	0.740425
	3.91978	1.76442	1.99127	1.2928	3.48742	2.95297	1.45663	1.06735
	2.07541	1.44432	1.21731	1.31654	2.0255	1.46501	1.56927	1.01453
	2.69514	0.899131	2.77679	1.10807	1.4354	1.98733	2.51299	0.915042
	2.57939	2.10034	1.48262	1.88723	2.60445	1.45048	2.48691	1.23206
	1.90449	1.30015	2.16571	2.83645	2.04065	1.59535	1.01601	1.39219
	1.55474	1.31045	1.22089	2.25051	3.80487	1.4149	1.84129	1.24428
	3.31261	1.64834	1.5938	0.876715	1.80899	1.40152	2.7114	1.66849
	1.65685	1.44096	1.24844	0.942858	1.55684	0.763812	1.29238	1.3185
	2.55987	1.60907	1.45276	2.35654	1.95401	1.42814	6.86388	0.571541
	1.04139	0.936577	1.44812	1.03167	1.24552	1.60127	1.49833	1.52705
	2.51444	0.904086	1.47074	1.21484	2.44163	0.921646	1.45036	1.18116
	1.37073	0.805681	1.20405	0.915444	2.10606	0.991142	3.1645	1.33446
	2.04523	1.10174	2.91484	4.34236	1.63823	1.65381	1.89126	1.14265
	1.59505	1.20453	3.01898	0.65917	4.21995	1.38678	1.46437	0.857817
	3.35008	1.0089	3.04468	4.65742	2.18253	1.14656	3.85696	0.891171
	1.99216	1.36116	1.93514	0.972116	1.613	1.06747	1.53096	1.56726
	0.864516	1.05597	2.56453	1.41087	3.24908	1.14119	1.53672	0.845674
	2.06998	1.03746	2.05414	1.24773	2.60602	1.10441	2.39062	0.934395
	1.86859	0.973483	1.27953	1.58972	1.0831	1.44615	2.20931	0.780968
	1.24656	0.810858	1.23493	1.06659	2.70905	0.857165	2.25027	0.805443
	2.67057	0.845787	1.17318	0.963472	1.56991	1.05251	3.11131	0.554145
	1.21968	1.19194	1.66687	1.78337	1.07468	1.41582	1.55052	0.909852
	1.51386	0.811826	0.984569	4.721	1.69045	0.714535	2.80482	0.858331
	3.34029	0.999643	1.61368	1.17092	2.14214	2.32666	6.19615	1.3162
	3.5422	1.17257	1.51688	0.693917	1.18865	0.701606	1.8588	1.07019
	1.11844	0.99173	1.73111	6.39265	2.20382	0.75083	3.68404	0.893683
	1.5418	1.40292	2.74686	1.40545	3.93969	1.24954	2.1083	0.774096
	4.49762	1.34679	1.792	1.12095	1.91149	1.5104	2.07707	1.19713
	2.80831	1.12078	1.60891	1.07524	1.65376	0.897361	1.23871	0.868154
	1.5415	1.37403	1.37678	1.53434	1.53446	1.35712	2.87285	0.915097
	1.58352	1.61014	1.36715	0.976509	1.19433	1.37115	1.17769	0.948119
	2.35007	1.05276	0.764181	1.67172	3.08884	0.671338	2.7384	1.10616
	3.00869	1.12959	2.15795	0.869223	3.16533	1.13874	3.80456	3.06801
	5.15069	0.915974	1.63432	1.00566	1.51019	1.87928	1.32711	0.829369
	2.37222	0.835221	1.64163	0.828303	1.99196	0.987743	2.87933	0.864507
	1.47434	1.07918	1.62413	0.820401	1.80157	1.05678	1.78384	0.83222
	2.05138	1.544	1.43845	1.02252	2.49499	1.62744	7.26995	0.766502
	1.59926	1.82658	1.48754	0.931512	0.949126	0.920989	1.9755	0.768338
	2.22251	0.684144	2.76314	0.602408	1.5518	0.801575	1.0066	0.823711
	2.32255	0.950535	1.15711	0.755549	1.16575	1.32351	1.9008	2.05923
	2.10226	1.26568	2.23728	1.09434	1.72974	0.823348	2.98562	1.73649
	1.40775	3.89763	2.10341	1.94495	2.68945	1.0817	2.14629	0.748459
	2.40734	1.47867	2.21442	0.958585	2.82116	1.75467	1.17704	1.08511
	1.4297	0.938432	1.44501	0.679911	1.76601	1.59248	1.77728	1.10437
	1.40538	1.08642	3.06093	1.28372	2.07909	1.10104	1.81999	1.73797
	3.31549	0.904532	1.98871	1.24892	0.859115	1.36132	1.54392	2.48714
	1.16342	0.753077	1.73613	1.43404	1.63395	0.997526	1.85116	1.66105
	1.21675	1.42661	2.84696	0.944355	3.22186	1.03927	2.0509	1.47805
	1.211	2.18246	1.34912	0.984585	2.10128	1.15432	1.51769	1.12613
	1.14253	0.805485	1.47786	2.17665	1.85224	1.19432	2.6217	1.34411
	1.22239	1.12251	1.72077	0.870159	2.81264	1.04002	4.45106	0.809929
	1.45511	1.04859	1.93019	0.999703	1.37399	0.777573	1.66443	1.07778
	2.714	1.09143	1.79486	1.0576	1.92456	1.02379	2.88952	0.989846
	2.33142	2.37061	2.09844	1.38959	1.05934	1.13592	1.81438	3.01498
	4.18386	1.24553	1.64692	1.79813	1.65322	3.74812	1.76697	0.995058
	2.56027	2.14492	1.57515	1.47826	1.1569	0.864714	5.01309	0.953636
	2.33604	1.96226	1.47162	1.36862	1.06037	1.39368	2.07112	1.19115
	1.63513	0.85253	3.17957	1.13049	1.75754	0.783238	1.50959	1.24705
	1.69097	1.75479	3.27556	1.04571	2.24514	1.17525	1.70576	0.873589
	2.06669	0.632333	2.83278	1.01026	5.84922	2.25848	2.83572	0.851408
	2.39399	1.10335	1.71002	1.39101	1.49044	0.974925	2.66974	1.47954
	1.37262	0.663928	1.17991	1.33559	2.3657	1.01035	1.85405	2.6167
	1.23313	2.50147	1.63835	0.991557	1.56471	0.735135	2.08089	0.868973
	2.42341	2.13809	1.51167	2.20611	1.22228	0.860268	1.696	1.91892
	3.51411	3.94317	2.9341	0.745631	1.01331	0.919319	1.91186	1.19901
	1.37034	1.13392	0.952418	0.918216	3.23985	0.859546	0.878794	0.745618
	1.37103	1.04713	3.77814	0.922525	4.63477	1.15029	1.22439	1.71951
	1.5	1.09191	2.17259	0.645466	4.27032	1.53813	2.48754	1.26892
	2.0007	0.962015	2.16246	1.14539	4.57209	1.34128	1.11383	3.06284
	1.4744	1.06386	2.51536	1.41133	2.92482	1.03644	2.7141	0.88985
	1.72324	2.01225	1.05215	3.48217	4.80487	1.11	1.05615	1.36785
	3.9779	1.17761	1.32764	1.14873	1.26307	0.960664	1.69157	1.30897
	1.06297	1.99202	2.5068	1.01054	1.50337	1.44629	2.37706	1.28973
	1.16939	0.86791	1.08487	1.03549	3.28549	0.724173	1.70007	0.797472
	2.05255	1.12927	3.47933	1.01884	1.42353	1.17106	1.67915	1.61913
	0.95819	0.948837	3.37787	0.765357	2.28791	2.79059	2.56413	1.1839
	1.10056	2.28614	1.23701	1.69667	2.01828	0.726819	1.84837	0.92052
	1.9128	1.18822	2.69516	1.0563	1.53943	1.47616	1.57227	1.15535
	2.09318	1.1412	2.24208	1.00031	1.17249	1.18837	0.956073	0.907827
	4.47299	1.39943	3.26348	0.676026	3.20559	1.31544	2.23553	0.922223
	2.76918	0.794891	2.29783	0.780456	1.72548	1.08821	2.05346	0.922413
	3.69069	0.922257	1.38579	1.20762	2.46976	1.39146	2.20333	0.610742
	1.22852	2.06123	2.16283	2.28168	1.51793	1.40505	2.76968	1.06926
	1.41466	1.05116	3.72464	1.60143	1.46581	0.930784	1.20022	3.35206
	2.39138	1.53182	1.17162	1.40075	2.26697	1.0015	2.27834	1.2466
	1.80079	1.2167	1.33277	0.979167	1.3035	0.78763	1.51124	2.17237
	2.1424	0.833009	2.6254	1.04897	2.34188	2.23165	2.87705	1.40409
	1.11152	1.04914	1.71765	0.703286	1.24269	1.67341	1.29036	0.829685
	2.13883	1.41088	1.5886	0.947585	1.93139	1.56855	0.925945	1.39268
	2.26084	1.38243	1.01032	0.865573	2.87557	1.56349	1.76234	0.879389
	1.18776	1.70638	5.36442	1.7532	2.311	1.31655	1.53329	0.8705
	1.527	2.05368	2.58921	1.44577	2.31706	1.27479	1.0748	1.14365
	5.69225	1.71554	2.35926	1.121	4.04098	0.905694	1.37109	0.766931
	2.63512	1.19921	2.30842	0.799158	1.64102	1.38587	2.27423	0.916903
	4.84641	1.04089	2.60157	2.24479	1.31839	1.35783	1.11532	0.9957
	1.54028	1.1282	2.76403	0.933882	2.19664	1.501	2.54305	0.923141
	2.57402	0.69707	1.2083	1.45816	1.75499	1.09878	1.0637	0.710046
	4.21111	2.63555	1.67924	0.600025	1.48466	0.812054	3.00484	0.771334
	1.94961	1.62996	1.80403	0.713762	1.77242	1.46197	1.61381	0.91521
	9.22865	0.753986	1.35101	0.907425	2.86252	0.858134	2.10757	1.76711
	1.56538	1.05184	0.964573	1.74945	3.149	0.943952	1.10139	0.846406
	1.88163	1.08464	2.23811	1.17236	1.04573	1.00553	2.15658	0.938494
	1.48125	1.07584	1.773	0.976794	1.12505	1.02266	4.0101	0.974877
	4.30384	1.01879	1.64341	1.06093	1.13058	1.00228	1.41749	1.26712
	2.79286	1.13064	1.89202	1.6408	2.34955	1.17175	1.07469	0.786753
	1.10697	0.857662	1.51935	1.57059	1.09436	1.25864	1.59203	1.30601
	2.62696	0.906318	1.18939	0.790809	2.34085	1.6634	1.57375	1.24397
	1.74253	1.18151	2.4793	0.904317	8.54915	1.53209	2.00077	1.35206
	1.75122	0.715513	1.60678	1.19247	2.89752	1.51537	8.01886	1.42377
	1.01332	0.997305	1.31076	2.12893	1.26251	1.15667	1.21679	0.781137
	2.18327	1.03311	1.58321	0.64941	1.93648	1.15312	2.12772	0.962961
	1.1555	0.799402	2.512	3.32558	3.54884	0.795317	3.46188	1.12482
	1.34576	0.915818	1.89075	0.808281	4.34591	1.06847	3.0401	0.933334
	2.09815	0.879978	1.1402	1.02774	1.91785	1.34659	2.13804	1.13992
	1.99386	3.69405	2.54813	0.98316	2.3141	1.16847	5.115	1.06725
	1.88836	0.960806	0.931037	0.895253	1.27505	0.829876	0.949985	3.58945
	1.32872	1.01099	2.53422	1.8209	1.82343	1.02428	1.6182	1.12744
	2.33262	1.47513	1.55307	1.38651	1.12802	2.09247	2.87093	1.4021
	3.08729	1.25914	5.04453	1.00024	1.43661	0.867665	1.32968	0.989576
	1.4841	0.865064	1.49236	0.942346	1.96793	0.778449	2.35893	1.96356
	2.46187	0.98732	1.81381	1.26848	1.17653	1.33056	2.09991	0.818243
	2.34614	1.16967	1.88399	3.37137	0.781742	1.57263	10.083	1.36635
	1.71178	0.962019	3.59057	1.0286	1.0966	1.44676	5.72278	1.22608
	2.26417	0.892823	1.99791	1.08797	1.70575	1.97857	2.70153	1.39062
	2.4335	1.7355	2.0817	2.05826	1.32472	1.03976	1.70945	0.868045
	1.28779	1.08162	1.61548	1.12865	2.27637	1.352	6.45284	1.05131
	1.63028	1.00359	1.13387	3.21515	2.34114	1.93767	1.24352	1.17126
	3.41201	0.848326	1.77829	1.96413	2.0143	1.03608	1.4543	0.842805
	3.03384	1.99497	3.2749	0.866081	1.88736	1.16973	4.22804	0.80907
	2.02397	1.0532	1.40337	1.59659	2.20579	0.785322	2.16805	0.936952
	1.54908	1.54103	1.82643	0.890373	3.24813	0.817109	2.54715	0.895605
	1.82434	1.10816	2.1594	1.12047	1.51828	0.608151	0.920372	0.87902
	2.04143	2.19635	1.98017	1.20226	4.15553	0.769738	1.23783	2.20861
	2.44321	2.31961	1.49979	1.01865	1.36265	2.21281	2.90177	22.6707
	2.33137	0.688516	1.99691	1.30303	1.86012	0.831283	1.53375	1.43427
	3.17348	1.50453	2.98875	1.67174	1.50657	1.74468	2.28213	0.724149
	1.50934	0.794722	1.67938	1.03345	1.91163	0.794202	0.712733	3.23184
	1.42033	0.610602	1.53821	0.626321	1.64217	0.711135	3.00234	0.761503
	1.87604	1.50592	1.95528	1.33015	0.989071	1.03316	1.29682	0.78181
	8.37125	1.4495	0.916915	1.85897	1.54459	0.815122	1.22679	1.1003
	1.3056	0.806651	1.56426	1.31199	1.07287	1.43108	2.14335	0.791785
	2.27484	1.26348	2.53175	1.22952	1.58759	0.83369	2.06507	1.0038
	1.58081	0.592121	1.63279	0.977618	1.27018	0.794467	1.57124	0.691734
	2.48095	0.894689	1.73971	1.10685	2.39656	0.951385	1.75227	0.772588
	1.69162	0.884453	2.0098	2.33608	2.10005	1.07443	0.907314	0.845218
	1.77486	1.0592	1.83672	1.59883	1.84427	0.799383	1.28843	0.813033
	4.97908	1.34148	1.68415	0.766015	2.51432	1.60764	3.57999	1.35639
	2.67623	0.753369	1.1102	0.840229	1.19542	1.07177	1.82644	0.793623
	1.22307	0.93932	1.02217	0.854153	1.37386	2.97782	1.28568	0.993137
	1.07979	1.08764	1.64488	1.01827	2.13486	0.918461	1.94993	1.77749
	2.25504	2.12617	1.33338	1.19977	0.968892	1.30423	3.54318	0.918513
	3.81911	0.851636	1.93009	1.21468	2.12734	0.927182	2.26332	0.901989
	1.35419	1.10127	2.97222	0.847665	1.88104	0.860518	1.16222	1.07251
	2.06069	1.09309	2.08301	1.02068	1.24422	0.922614	1.0834	0.908143
	1.5726	0.773946	1.66504	1.58541	1.69502	1.19808	1.4626	0.781728
	1.79434	1.34727	1.88443	1.5029	1.84281	0.829175	1.50789	1.0235
	0.981133	0.707169	1.94585	2.02251	1.40221	1.0759	2.85255	3.47508
	2.03942	1.20378	1.049	1.8931	1.94619	1.23397	2.21943	1.00205
	1.96209	0.893784	8.18608	1.22125	1.69842	1.02571	3.08308	0.601532
	2.30744	0.780075	0.705455	1.6062	1.222	1.8952	3.14948	0.927185
	2.11216	2.01404	1.74855	0.716223	1.67274	1.1681	1.37891	0.828156
	2.02003	0.875958	1.96962	1.19643	1.25604	2.19726	1.68563	0.998221
	3.48717	0.797558	3.00977	2.23436	1.43881	0.921094	1.20052	2.16611
	4.95468	1.2948	0.699371	1.05008	2.26628	7.1638	1.08577	2.99271
	3.58892	3.78589	1.88209	1.46121	2.43263	0.780571	2.8954	1.10788
	2.4743	1.65188	1.18439	1.13437	4.58116	0.984119	1.99642	2.21266
	2.35356	0.756726	1.53113	1.09356	2.34371	0.822393	1.84224	0.949823
	3.47395	0.982969	3.09249	1.42234	1.80746	1.12906	1.59991	0.884835
	2.65584	1.31748	2.38908	0.860774	1.60534	1.08538	2.00334	1.08025
	1.9056	3.22127	1.95548	1.33979	0.938333	1.41321	2.75277	1.15697
	1.96359	0.822041	1.35419	0.829912	1.61625	1.30151	1.98646	1.52802
	1.24906	1.43338	2.72191	0.96815	1.45624	1.05785	2.4277	1.78597
	1.23091	0.930793	2.35226	0.95767	3.19504	0.863732	2.26428	2.14822
	2.10229	0.950523	2.10768	0.9873	4.93122	2.6084	4.16488	1.31998
	2.68688	1.48225	3.42404	1.11819	0.974154	0.919867	1.23591	0.972804
	0.961227	1.63608	2.26335	1.16196	2.27923	0.825913	2.66843	0.908816
	3.73266	0.962108	1.03335	1.28566	3.1604	0.781196	2.19658	0.817441
	2.16659	0.950706	2.34285	0.836148	3.72819	0.76585	3.26958	3.26316
	1.8485	1.90043	2.56387	0.992269	1.4306	1.20092	3.06147	1.7794
	1.53842	1.32026	3.12803	7.06955	4.89051	1.11045	1.97104	1.40314
	1.85164	0.9588	3.1313	4.04337	1.51413	2.63571	2.26048	1.50526
	1.45864	1.09453	2.0365	1.17439	2.04463	1.46392	3.33988	0.705996
	2.42873	1.02707	1.83144	1.84613	2.14769	1.06929	1.36598	0.660727
	1.52696	0.763244	1.49175	1.3764	4.85142	1.13433	1.48629	1.0217
	1.94654	1.75529	2.12731	1.76688	3.87044	1.0562	2.10286	0.690761
	2.11728	0.783488	2.19269	1.2435	1.14979	1.09376	2.53834	0.799072
	2.37497	1.27228	2.62426	0.998417	1.27063	1.34126	0.884858	1.38405
	2.56352	0.700569	2.42658	0.985578	1.62409	0.821489	2.07349	0.831232
	2.60304	1.28061	2.09184	0.950258	1.42235	1.15472	0.684669	0.95673
	4.02408	0.842651	2.1826	1.47969	1.54124	1.33573	1.50467	1.27297
	1.3354	0.988086	1.85842	0.880652	2.1011	0.914497	5.87762	0.79797
	5.14585	1.6789	1.43529	0.668263	1.13724	1.51655	3.86618	2.2513
	2.89693	1.00911	1.78037	0.978591	3.18006	1.11715	1.54997	0.940462
	1.05672	1.18454	1.88345	0.870264	4.10084	0.754649	5.74243	1.5613
	1.76734	0.950876	1.93398	2.23956	2.23366	0.525444	1.50677	1.59113
	1.96234	0.818449	1.67466	1.06585	1.71418	1.07803	1.11806	1.78868
	1.64872	1.1999	1.38348	5.61937	1.52627	0.97225	1.2549	0.807419
	1.75644	0.903739	2.50197	0.80367	1.81291	1.45336	2.60432	0.973123
	2.08734	1.67762	1.0066	1.38135	4.6043	1.26666	1.85524	0.877305
	1.9559	4.33543	1.59114	1.37053	3.29226	2.59777	4.8177	1.16049
	1.4056	1.06669	2.337	0.844532	1.14416	1.12821	1.11689	1.15981
	3.23543	3.15685	2.7242	0.524466	1.57273	0.945969	2.77981	0.979035
	1.37047	0.7791	1.46285	1.07492	3.04871	1.79265	1.54711	1.30011
	1.43258	1.26114	1.00659	1.53931	1.89658	3.72994	0.526134	1.2441
	1.56799	0.750785	2.48706	0.716995	1.66608	1.0368	2.1153	1.03372
	1.66646	0.870413	3.87139	1.39578	2.64625	1.06588	3.65303	2.16202
	3.39351	1.03988	3.47873	1.4386	2.68009	0.986719	0.934795	1.34984
	1.18457	0.793794	1.90571	1.28281	2.26168	1.13941	1.43708	1.21184
	3.14092	0.826686	4.12652	1.74666	1.38129	0.932475	1.95179	1.89845
	1.38034	1.20458	1.05397	0.788762	3.02238	1.84133	0.920015	1.36306
	2.33205	3.56257	2.27082	1.09071	1.15916	1.28007	1.52326	0.638564
	1.23868	1.23498	0.950234	1.03937	4.62026	1.3974	4.83662	1.10743
	1.31272	0.851224	2.01276	0.921125	3.44256	1.3246	2.55153	0.749477
	3.69705	1.31643	1.45101	1.0885	6.41665	1.09153	1.91845	1.18652
	1.744	0.840671	2.92333	0.804479	2.19467	3.9449	3.09728	0.819268
	3.46353	1.75079	1.53029	0.965699	5.97981	1.5591	2.8345	0.956631
	2.54203	0.702371	1.88119	1.44573	1.75476	2.25778	2.36692	0.804264
	1.15489	1.60068	1.18377	1.07907	1.92262	0.81125	2.63897	1.05679
	2.5903	2.30635	1.45952	1.53104	1.64376	2.77095	2.52497	0.994501
	2.92527	0.882062	4.98112	1.52281	2.21574	1.16707	1.29136	1.41875
	4.53718	1.36	3.24813	1.63232	1.91315	1.03605	1.21655	1.79155
	2.51116	1.00427	1.68982	0.921547	1.46014	0.888189	1.37863	0.907477
	2.89668	1.1366	1.07448	2.2159	1.48997	0.91832	3.87222	1.68058
	1.9323	1.0937	2.16732	1.23226	2.37136	1.15771	1.11575	0.914719
	1.39726	0.783773	2.91367	1.03656	0.970368	1.71011	2.00253	0.789168
	1.29998	0.926203	2.57684	0.952648	2.95235	0.783048	1.74232	5.17151
	3.66351	0.974039	1.00811	1.37026	2.16362	1.34248	2.77788	0.964705
	2.42125	2.59831	1.38722	1.14331	2.78284	1.24209	1.16744	0.842271
	2.15222	1.04786	3.46717	1.17222	1.67546	1.57022	2.29171	1.16215
	1.62337	0.86219	1.02871	0.761256	3.39257	0.608397	6.05162	0.959886
	3.57732	1.44382	1.94717	1.55576	1.15885	1.11106	1.69688	2.08192
	5.16405	1.62333	1.54053	0.898836	5.06618	1.10709	2.33977	1.13131
	1.2504	1.88392	1.38289	2.0392	2.82016	0.99624	2.20473	2.32145
	3.93171	0.949291	1.40521	0.840644	2.46551	1.74588	1.51336	1.45917
	0.588039	1.5279	3.03999	1.14143	1.82602	0.999257	4.28744	1.20756
	1.79834	0.881046	1.68238	0.580763	1.68925	1.18899	1.33798	1.33405
	2.0053	1.12261	0.931955	0.96643	2.37716	1.07254	5.01746	2.31294
	2.69497	0.843998	2.56629	0.855862	3.15355	1.21291	1.49471	0.870479
	2.19951	1.18847	2.02558	0.903847	1.38722	0.756669	1.67884	1.68264
	2.26808	1.29636	1.14959	2.61241	2.5645	1.58217	1.46228	1.0315
	2.01706	1.53675	3.4522	0.735451	3.1012	0.800757	3.40563	0.850306
	1.85796	1.09056	2.25466	1.31773	1.37757	1.73138	1.70371	0.974545
	1.47075	0.738682	2.25863	1.4135	2.29857	0.77016	2.6296	1.33115
	1.48566	0.893655	2.12627	0.67914	1.85214	0.812284	1.25535	0.78038
	1.37319	0.977639	3.74998	2.48096	2.20797	1.20991	1.96342	0.842123
	1.35987	1.43091	2.90144	0.910869	5.35874	0.70386	1.74496	0.993938
	1.52736	0.849881	1.88095	0.878929	3.20895	2.36906	2.89502	1.00563
	1.95551	1.10321	7.56886	1.41335	3.4518	1.1329	2.64174	1.08576
	4.38826	0.771981	2.52172	1.15495	2.07959	1.162	2.97778	0.904906
	2.50998	0.752613	1.98311	1.6564	2.35423	0.946887	1.86213	0.878562
	1.62619	1.4433	1.7161	2.59295	1.81404	0.830295	2.25449	1.36532
	2.06224	1.04261	2.84039	1.68917	2.39082	1.49299	2.4302	7.50736
	1.93371	1.75663	2.86373	1.16102	0.809982	2.1539	1.70665	0.775127
	3.25874	1.08986	1.69245	0.783959	1.15295	0.597017	2.30488	0.685732
	2.40623	0.805028	5.02321	1.50531	2.73324	0.868525	1.63673	1.03337
	2.50592	1.74764	2.40512	0.694982	3.27394	1.76307	1.90042	2.08908
	1.61061	1.54526	1.58592	1.13705	5.90003	0.844727	1.67964	0.815434
	1.26979	1.15015	3.13919	1.14247	2.2987	1.88375	2.85254	4.18219
	2.0546	1.46881	2.20608	0.914188	2.45949	1.48273	1.35062	1.85346
	2.04722	0.966889	1.7902	0.993401	2.43329	0.990558	1.34704	2.3831
	1.60563	1.31524	10.7372	0.708736	1.17695	4.71137	1.14991	1.23277
	1.914	0.741048	1.9268	0.63961	2.30016	1.18116	1.62035	1.0236
	2.2592	1.61402	2.48718	2.3572	1.30265	1.06705	2.03578	1.42734
	2.31566	1.37321	1.73895	0.759173	1.26259	0.832701	1.37955	1.35656
	1.29133	0.814192	1.89938	1.23399	1.49879	0.717257	0.95225	3.82704
	1.22849	0.819967	1.87046	0.996914	1.25076	0.999341	1.07697	1.12502
	4.23473	0.967191	2.84706	1.11427	2.05976	0.889241	4.50436	3.33243
	5.00511	0.978366	2.32786	1.23885	1.1845	1.28026	1.26152	1.04499
	1.55986	3.32842	1.45102	1.53713	0.942546	0.696795	3.80192	1.22963
	1.15259	1.7144	2.4855	1.19086	1.13814	2.32298	1.28147	0.823962
	1.89087	7.17077	2.25441	1.62411	1.3841	0.746359	1.55154	2.21751
	6.035	0.854562	0.897791	0.774651	1.17525	1.32389	1.18717	0.623396
	1.40108	1.47149	1.74898	2.6117	2.50757	1.60168	1.79099	1.0065
	1.50209	1.43584	1.29778	0.947926	1.16735	1.1318	2.58849	0.67471
	1.07304	0.894957	4.14751	1.77364	1.59903	1.36262	1.91978	0.915863
	1.08998	0.659107	0.843142	1.12833	1.55452	1.14688	0.840047	1.18015
	3.80087	0.879332	2.33805	0.733517	1.8761	1.01972	3.65745	0.943093
	2.7438	0.787716	1.43189	1.23127	2.85277	1.25078	2.06548	0.76296
	2.27668	1.05974	0.978226	1.8686	1.34149	1.47988	1.08712	1.00932
	1.44407	1.72919	1.86214	0.793493	2.7664	1.0121	3.36597	3.07639
	2.68127	1.33759	2.09895	1.01074	2.87675	0.947514	1.30764	1.13729
	1.25007	0.944137	1.9372	0.856266	2.5484	0.597553	2.34694	1.10341
	1.84389	0.826984	2.78116	1.70796	2.44221	0.941955	3.2478	0.747028
	1.50668	0.964351	1.41805	1.29613	4.05951	0.752499	4.12518	0.648806
	2.32492	0.928032	3.19993	2.30661	3.14208	1.79228	1.91044	1.35688
	1.67884	1.60075	1.52414	1.45424	2.74131	1.35263	1.87889	1.01278
	1.96609	1.07149	1.93151	1.10149	1.20215	1.38445	0.951297	2.6228
	1.86197	1.00655	1.79781	1.08068	1.94799	0.897461	2.0278	1.27477
	0.819207	0.755821	2.35459	0.727165	1.62801	0.551306	3.07856	1.36199
	8.61367	1.3483	0.955254	1.11336	3.73373	1.18874	1.71288	1.14896
	2.12256	1.41489	1.74371	1.97553	5.25869	1.45682	1.08812	0.951314
	1.70994	1.69489	2.37355	2.48761	1.10346	1.05116	1.41551	2.76348
	1.64782	1.99993	1.34051	0.93667	1.10531	0.87059	4.13315	0.976213
	1.30038	0.837405	1.82122	1.28312	1.40177	1.51069	2.67137	2.23487
	1.84034	1.29673	1.21796	1.87066	1.31729	1.26695	1.65371	0.900841
	1.57946	0.867207	1.10499	0.767553	1.46783	1.61009	3.17779	0.504089
	1.99352	0.806843	1.96952	1.3491	2.45914	0.918492	1.20227	0.756418
	1.64789	1.45583	0.781329	1.59387	1.99356	0.761368	1.39176	1.17261
	3.47868	1.57173	1.89574	1.31539	2.87081	0.916782	1.39154	0.966464
	2.98411	4.2207	2.21632	1.03917	1.98092	1.15455	2.58021	0.813309
	1.40595	0.999187	2.43009	1.27718	2.14378	1.56671	1.55025	0.733606
	2.61898	0.807102	2.41711	1.64937	2.8887	1.59895	2.31055	1.21713
	1.14981	0.922517	3.43581	0.961993	3.42056	2.04452	2.9995	0.800325
	3.89369	0.797095	6.68108	1.14987	0.995811	0.783579	2.05762	0.687907
	0.897579	1.54204	4.39394	1.29461	1.50062	1.35806	1.18552	2.41586
	2.4756	2.11962	2.85267	2.07288	1.82444	1.62963	0.894485	1.65194
	1.53218	1.4273	0.900299	1.2522	1.24517	0.983005	2.09333	0.796169
	0.779085	1.17521	5.84603	2.15309	2.12173	0.982504	1.95684	1.16784
	0.874797	1.22621	1.48509	1.03848	1.40213	0.631492	2.98946	0.763048
	3.22121	1.10041	1.39622	1.226	2.9048	0.953966	2.34516	0.886689
	1.50827	1.63915	2.2281	2.37835	2.69506	0.796892	1.11401	0.715253
	1.50571	4.70865	1.66803	1.04246	2.45308	1.60686	0.792354	0.778396
	1.02848	1.13722	1.56379	1.20148	3.27251	0.820518	2.2169	0.996004
	1.51936	1.26916	2.02261	1.26179	1.53753	0.809718	1.82135	0.934794
	1.83614	1.40965	1.07577	0.998727	2.64683	0.767222	1.87729	4.78414
	1.29544	1.66203	2.46698	1.24318	1.91225	0.738937	2.48384	1.03466
	2.82125	0.997228	1.23161	1.12837	1.30213	1.53778	2.14425	0.747017
	2.67013	0.642052	5.36379	0.677232	1.90521	1.02428	3.68737	0.798522
	2.6586	0.887932	1.52439	0.936564	1.13179	1.00455	1.30774	0.563908
	1.38423	0.999573	2.61331	0.944121	1.77997	1.38474	1.66764	0.931718
	0.932606	0.971311	1.15481	1.02222	1.80454	1.36928	0.910738	0.744766
	1.1735	1.27131	1.44424	1.75912	3.21033	2.26924	2.17042	1.05162
	2.32137	0.861781	2.86321	1.26067	2.68937	1.0282	1.75197	1.39895
	2.29202	1.2134	1.86252	1.3877	2.92189	0.828037	2.17643	0.836097
	0.920157	1.10978	2.225	1.01639	2.5255	1.14766	1.1457	0.747832
	2.32732	1.03249	0.80367	1.75561	2.38942	0.961566	3.03977	1.2105
	1.37783	1.13602	1.45753	1.14685	2.08012	1.21628	2.30706	0.85223
	4.08433	0.846091	2.3201	1.12696	2.07161	0.925705	3.02448	1.12705
	2.06518	0.916095	2.07175	0.846867	2.20457	1.15257	1.27398	1.8834
	2.76505	1.28906	2.41456	1.04975	2.02397	1.31477	3.70508	1.0857
	1.37743	1.05138	1.25687	0.97255	1.60597	1.16356	3.03706	1.18872
	2.0969	0.755649	1.78245	0.961687	1.14413	1.21282	0.844168	0.883547
	2.31979	3.59509	2.20885	1.05358	1.49597	1.00212	1.69737	0.855343
	1.1905	0.913982	3.29997	0.785854	1.26811	2.10533	2.94874	0.967961
	1.25747	1.07427	1.02049	0.819082	1.47856	1.14072	3.48544	0.762031
	2.8145	1.52915	1.20059	0.801858	1.1513	0.982413	2.22105	0.765756
	1.92443	1.3113	3.80599	0.943566	1.6068	0.850362	2.52225	1.72919
	1.928	1.18467	1.30955	5.47278	2.87615	0.900656	1.2446	0.754482
	6.97946	0.789173	1.21521	0.741732	3.40451	1.23491	1.49255	0.739668
	1.72823	1.54494	0.724644	1.33127	4.21591	0.73981	2.06396	0.943973
	4.07496	1.00197	1.50891	0.867133	2.12437	1.30287	2.52687	0.895814
	1.63744	1.06025	2.5663	0.815779	2.44809	1.4793	0.941504	1.26981
	1.2696	0.960632	1.84757	1.0468	2.46092	0.858986	1.09326	1.83752
	1.25046	1.29696	1.50234	0.891017	2.16923	1.12412	1.81998	1.16808
	1.80144	1.39047	2.01788	1.1948	1.10406	1.71059	2.333	1.17121
	3.35618	1.37949	1.5012	1.50714	6.3355	1.05246	3.07556	1.16477
	2.28591	0.632837	2.00988	0.653094	2.37179	0.835394	3.03663	1.1522
	1.41575	1.1966	1.74892	1.53615	2.09638	0.858973	2.08012	2.01319
	5.72845	0.960494	1.60308	1.70294	2.7244	1.65586	1.78001	0.923019
	1.78331	0.908259	1.52406	0.756083	1.39737	0.891952	1.93736	1.0428
	2.47628	2.47867	1.79604	2.8881	1.30671	1.16992	1.51031	0.84518
	4.79343	1.36295	1.44313	2.2604	1.2895	1.51644	3.06877	1.34298
	3.24534	1.77769	1.46724	1.8054	1.60982	0.903492	5.29297	1.99758
	3.16311	1.79655	1.25824	1.23521	1.11331	1.18185	3.12291	1.10468
	2.45622	1.04954	1.65534	4.97944	2.05837	0.853104	1.39256	0.732573
	0.818166	1.53653	3.92441	1.5274	2.60119	1.30694	4.50129	1.21043
	3.18221	0.741641	2.51928	0.833148	1.32395	0.990309	2.09872	1.32461
	2.01921	1.02798	0.959948	0.886789	1.46053	0.898225	2.58797	1.17362
	1.27082	1.52372	1.59293	0.753573	4.66304	0.903386	1.83268	2.09754
	1.66323	0.684443	1.4418	1.07144	3.04724	1.06276	1.72208	0.913243
	2.29542	1.05266	1.96149	1.3795	1.12416	1.4971	2.83376	1.74056
	1.71446	1.23748	1.43347	0.840448	1.32752	1.16253	1.9059	1.12307
	1.34068	1.14054	1.79446	1.02516	1.8682	2.4283	3.2119	0.752695
	3.99813	0.855456	1.55315	0.810678	1.65562	1.26874	1.97236	1.09349
	1.95234	1.70736	3.23084	1.02946	1.0762	1.62043	2.06425	0.760805
	2.57857	1.04463	1.26435	1.47851	1.43426	1.12949	1.34817	1.22229
	2.72513	1.15286	1.66857	1.02788	2.14932	1.02282	2.53785	0.974316
	1.62414	1.13319	1.58749	1.14355	5.17735	0.83034	0.71711	0.95437
	2.05746	4.34247	3.67266	1.58529	0.855356	1.28537	1.27592	0.53714
	1.19429	1.3032	6.08352	1.26977	2.39159	1.48971	1.26459	0.94583
	1.9933	1.56173	1.37368	1.34924	2.11339	0.814579	2.3305	2.75333
	2.5608	0.714476	1.45881	1.08251	1.42525	1.03825	1.73773	1.21745
	3.11784	0.953384	1.94704	1.76229	1.59891	1.33423	2.02448	0.669155
	1.0955	1.57379	2.42606	1.1734	2.63537	0.912558	2.43543	2.70535
	1.56045	1.38382	1.2258	3.44731	1.92615	1.73145	2.4366	0.935285
	2.88664	0.845786	2.35088	0.920727	1.19307	1.17546	1.87188	1.10481
	1.26575	1.08011	0.63387	0.983238	1.78145	1.37539	3.64768	0.9582
	0.910856	1.13184	1.08186	0.84343	1.48668	1.09573	5.9924	0.985981
	2.02936	1.1664	2.92785	1.05027	2.70931	0.735005	1.33971	0.732928
	2.28	0.933241	3.26117	0.857184	2.26622	2.72476	3.53726	1.33215
	3.22322	1.21338	2.03632	1.00994	3.64986	0.895389	1.78054	1.12369
	1.0152	1.4684	1.52752	1.33023	3.6688	0.750287	1.80825	2.16509
	4.35771	0.672424	1.44869	0.795504	3.21904	0.622008	2.60875	1.95626
	1.52289	1.06904	2.59457	1.00185	3.82084	1.33624	1.94474	1.31814
	1.93868	1.23615	1.49742	1.79052	1.63761	0.951773	2.2094	0.705772
	2.64132	0.97173	0.657806	0.707865	1.6273	0.758634	1.99267	1.27486
	3.71258	1.0801	1.13445	0.596268	1.09634	1.5057	3.15083	0.81153
	1.04725	1.00788	1.65552	1.20694	1.77021	1.20538	3.50349	2.02711
	1.28193	1.02546	1.42393	0.665767	1.99246	0.99006	1.6655	1.0013
	2.82543	1.39069	2.59497	1.27682	3.41387	0.733782	3.69479	0.897594
	2.91063	2.67898	2.5012	0.920407	1.4821	1.70876	1.05885	1.13742
	1.44622	0.81668	1.25889	1.20604	1.97182	0.996211	1.95292	1.00949
	1.68258	0.956995	1.59364	1.0422	2.11591	0.729238	1.42182	0.976918
	1.45819	0.964822	1.33686	0.974927	1.04283	0.94463	1.78422	1.18413
	1.55411	3.69636	5.68286	0.921555	2.95804	0.785863	1.88281	0.918439
	1.126	0.844574	2.32451	2.33155	2.3146	0.773554	1.34626	1.59398
	1.91849	0.98547	3.30091	1.89031	1.66733	0.819064	1.32961	1.08173
	1.83106	1.64302	1.27074	1.57767	1.29973	0.964834	2.4533	0.992391
	2.26743	0.904565	1.70977	1.08267	2.85511	1.09261	1.43103	2.13776
	1.91688	0.968041	1.55461	0.739147	2.02138	0.875428	1.54939	1.39094
	3.88075	1.58599	1.60548	0.701663	1.49105	0.917206	3.30079	0.96038
	2.81716	1.54613	3.73948	0.849767	3.02251	1.14949	1.94923	2.34411
	7.02178	1.30533	2.51097	1.66576	1.67743	1.73332	3.72155	1.19691
	3.05359	1.20718	1.57389	2.0749	1.45569	3.10785	5.99939	1.66371
	1.7167	1.07883	1.48898	1.48064	2.33677	0.929622	1.19916	0.988007
	1.83973	0.962917	1.01056	1.21282	1.95638	1.34716	2.13183	0.689523
	3.24015	0.927148	1.64431	0.94459	3.61017	1.02289	2.40122	0.841841
	3.06763	2.14291	1.75167	1.05816	2.55228	1.22142	0.587128	1.60683
	1.0074	0.848576	1.41014	1.55862	1.69626	2.15046	2.60499	0.96142
	1.85878	1.2845	1.48662	0.630599	2.1763	2.15876	3.04828	0.888246
	3.12273	1.05405	1.89475	1.46457	3.02349	1.32437	3.03104	1.16943
	1.35113	1.00017	2.63274	0.798867	2.69372	5.84777	3.37195	1.13663
	2.36897	0.912106	1.19204	0.898929	2.16298	3.45761	2.82156	0.944234
	3.53186	1.37617	2.13293	2.05123	1.91396	2.03822	2.06683	0.73632
	2.01757	0.766201	1.74023	0.997025	3.11424	1.77927	1.78801	0.84111
	1.79932	3.36633	1.37598	0.62394	2.98207	0.966347	1.11437	0.826116
	1.64033	1.89019	2.26472	1.74763	3.20313	1.62331	1.80311	1.16993
	1.6134	8.94689	1.7422	1.5749	3.59005	1.04452	1.23443	1.04174
	2.28137	0.912535	1.3568	1.4767	2.68473	1.15146	2.08529	1.34883
	1.29526	1.13482	1.74916	1.38755	1.33473	0.981187	1.18434	1.63745
	1.67873	0.615934	1.02134	1.10745	4.17107	4.7653	1.52457	1.37945
	1.19874	2.25693	1.11408	0.860552	1.91717	1.39855	2.41058	1.38098
	0.966757	1.15843	2.5569	0.864975	1.62986	1.25887	0.864672	1.39997
	1.94674	0.99355	2.07587	1.18938	1.2564	0.78097	2.64195	1.39751
	1.98619	1.11019	2.07667	0.956588	1.9354	1.37992	1.79019	0.988601
	1.36648	0.742954	2.53855	1.45394	1.18316	1.40186	2.73867	0.815111
	1.90084	0.694151	1.69075	1.2737	2.43582	2.28423	2.39244	1.02723
	1.98769	0.837933	1.17562	0.840175	0.565354	0.869599	2.34127	4.13047
	4.38216	1.05791	1.11146	4.05245	1.99706	2.54065	1.83581	0.77815
	1.49736	0.674294	2.38938	0.772296	5.01766	1.66301	1.9358	0.842857
	2.48998	1.61468	2.18574	1.11175	2.45331	0.963943	2.99923	1.23308
	3.06639	0.642636	2.52421	0.882775	1.81021	0.839936	1.17538	0.987556
	2.05006	1.18422	1.39561	0.81607	1.53923	1.18494	1.4111	0.936685
	1.68448	0.587206	2.5182	2.2813	2.75659	1.19077	2.24447	3.02656
	2.4737	1.44664	1.83273	1.02419	1.70488	1.16378	2.09846	1.28197
	4.21238	1.34581	2.2887	1.02286	1.85734	1.6493	3.19599	1.17296
	2.09905	1.27421	2.84418	0.842313	1.54537	1.27715	2.60354	1.13329
	1.46177	1.15978	0.937782	0.863929	4.93044	0.58946	1.63809	1.19521
	1.96292	1.82792	2.07752	1.49918	2.56787	0.901583	2.56788	0.795882
	2.44865	2.39128	2.83942	0.774023	2.03659	1.87495	0.844722	1.49781
	1.63208	1.04602	1.33319	0.848659	1.32721	1.60685	1.56126	0.834638
	1.62879	1.65712	2.59526	0.884194	2.6684	1.13743	1.80172	0.807647
	3.38444	1.34261	1.66138	1.00094	1.2645	1.63153	1.25396	1.24645
	2.82644	1.34873	1.31738	0.862607	1.72145	0.969206	2.74739	1.00471
	1.42819	2.68543	2.52809	0.941247	2.01374	1.18106	3.24909	0.975263
	0.816087	0.849409	5.61317	1.62025	4.2066	0.74382	1.24143	1.14635
	2.1433	0.76622	1.39713	1.24633	2.04943	0.722639	1.21979	0.892596
	2.42308	1.28319	1.86555	1.43562	1.33314	0.976538	1.74946	9.41
	3.05479	1.02377	2.82087	2.04183	2.65085	1.0028	1.40623	0.679893
	1.40328	1.58738	1.83446	0.744636	2.37654	1.11102	1.666	0.992701
	1.96768	1.92381	1.74452	0.985649	1.30408	1.35388	1.62441	0.76284
	4.08737	0.786253	3.25318	0.916605	1.51441	0.773504	1.95239	1.28133
	1.10389	0.720439	1.37743	1.56997	1.80348	3.08877	1.53274	1.68027
	2.88985	0.796249	1.91396	1.05176	2.25657	3.48418	5.09097	0.931722
	1.71386	1.73668	1.81874	0.816801	1.51154	1.48351	1.07795	0.702142
	1.54992	0.961824	1.72514	1.02316	1.35798	0.920354	2.00833	1.72717
	1.07942	0.706536	8.25236	4.33645	2.0063	1.60943	1.55757	1.62713
	2.11373	1.29172	1.12632	1.08348	1.20675	1.18474	2.37294	1.13791
	3.80046	1.00895	2.57108	1.23789	1.89378	1.32083	0.995898	1.86148
	1.88863	0.80166	3.01076	1.02719	2.39579	1.4077	1.2805	1.23748
	1.90254	1.61656	2.26518	1.60107	3.12163	1.00137	0.641043	1.07741
	1.5382	0.763653	1.56188	1.28188	4.2596	0.946315	2.87718	1.13956
	2.07559	0.917636	1.74146	1.49447	1.26185	1.34739	4.29536	0.77669
	3.82803	1.05138	2.09903	0.779134	1.52236	1.17632	1.60728	0.768386
	1.55518	1.75986	1.86156	0.798039	3.5098	0.989435	1.99421	1.02582
	2.18348	1.19912	1.74191	0.964746	1.99073	1.12423	2.14267	0.891303
	2.0407	0.936485	1.88249	1.20213	1.67464	0.969292	1.36416	1.33314
	2.12039	2.22971	2.14875	0.947356	2.37951	1.12295	2.03166	1.42151
	1.20575	2.68704	3.73624	0.949924	1.55017	2.76506	2.43765	1.00972
	4.36165	0.875364	1.81	1.15677	3.78223	0.862897	1.98817	0.781219
	2.83586	0.980847	2.19703	2.23839	2.76681	0.908361	1.25485	0.852615
	1.17065	1.25738	1.00033	0.78075	5.41699	0.979253	3.44276	0.99888
	2.31094	1.20482	2.13947	0.863352	2.00606	2.27341	2.45608	1.11737
	1.67078	1.493	2.13948	0.916786	1.8278	1.18465	1.59963	0.931126
	1.67746	1.45982	1.75466	1.96111	6.05703	1.05651	1.16027	0.791098
	2.17842	0.895712	3.83637	0.963989	2.10961	1.04665	2.27613	1.20514
	1.77436	0.898797	1.92009	1.57055	2.12997	1.22083	2.82115	0.702341
	2.33625	0.856785	1.04491	0.876065	2.64467	1.11955	1.61752	1.17859
	1.16707	0.925009	2.22354	0.910636	1.52653	0.889648	1.9393	1.1239
	4.20789	1.25265	1.94732	1.40241	1.83016	1.19541	1.36219	0.844206
	3.80282	1.15475	1.85214	2.92795	1.70897	1.12802	3.96466	1.81015
	0.965901	1.12459	4.165	1.06785	1.48412	1.0708	1.92431	1.34644
	1.15693	1.02032	1.98252	0.936811	1.37814	0.801153	1.95377	1.07567
	1.9577	1.37264	1.96953	1.16708	2.57844	1.2674	1.34168	1.54326
	1.33329	1.79252	4.18765	2.23179	1.62637	1.39146	1.21967	0.709823
	1.1177	1.05291	2.39559	1.3173	3.73264	2.29612	1.82351	1.05466
	1.74664	0.932143	1.6428	1.41748	1.4193	1.28738	2.50497	1.00292
	2.47919	1.40977	1.72713	1.16783	2.67299	2.62021	2.41595	0.933216
	2.31396	1.05083	2.02755	1.18517	3.87103	1.22248	2.08754	0.800388
	1.18451	1.31346	1.20298	1.00136	1.84225	1.12125	2.1581	2.39428
	1.64434	1.03936	1.95965	1.00727	1.70998	1.12775	1.97382	10.8592
	3.43856	0.605748	2.48222	0.96264	1.62488	1.42587	1.51547	1.9323
	1.3266	0.799004	1.56848	1.85269	2.06021	1.1187	2.08045	1.01121
	1.55263	0.865413	1.51746	1.23074	2.08098	0.662624	0.83466	1.18298
	2.46191	2.6212	1.57435	1.47387	5.37139	1.30892	2.57238	0.747676
	2.80448	1.02628	2.46622	2.51147	2.62827	1.59162	1.09734	1.14054
	2.1502	1.19894	3.40657	1.01278	2.14485	1.27805	1.34186	0.963829
	2.24629	1.11865	1.61977	0.891388	3.21695	0.795107	3.49266	1.35398
	1.90389	0.869902	2.95897	0.644666	2.50082	1.44777	1.28772	0.698527
	3.23271	1.39333	1.86498	1.06771	2.47555	0.944263	3.69276	1.21289
	2.13399	1.56203	1.17463	0.69831	2.85217	1.21491	2.26474	0.872218
	1.62421	0.785537	2.04266	0.921143	3.77459	1.5453	1.21102	1.00121
	2.05295	0.990124	1.79583	0.777686	1.67217	1.17707	1.25987	1.29287
	2.26123	1.13679	2.00435	1.16164	3.60105	1.0725	0.954227	1.11132
	1.869	1.15558	2.27762	0.782651	3.96233	2.65513	2.55586	1.6552
	1.6178	0.668247	2.43622	1.11629	1.52563	1.39867	3.58869	0.620815
	1.6823	0.967588	1.59774	2.06941	1.57984	1.56958	3.09012	0.850757
	1.05929	0.932619	1.79379	2.37627	1.55138	1.66941	1.04706	13.9967
	1.4174	0.689254	2.62974	1.45294	2.27848	0.861291	3.83632	0.961624
	2.1535	1.17487	3.55112	2.60309	2.23	0.786557	2.42824	2.04124
	1.62595	1.34862	3.45616	0.995396	2.014	0.860772	1.04065	0.948676
	1.98458	1.50025	1.43829	1.37188	1.43831	1.84959	2.49858	1.04813
	3.27801	0.96037	1.59345	0.726919	1.46161	1.14484	1.65299	1.58475
	1.56002	1.01679	1.24022	1.25576	1.42347	1.31419	3.45706	1.22363
	2.14803	1.57696	2.78082	1.26178	1.61108	0.565202	1.64584	1.1518
	2.45004	0.780145	3.18145	1.61304	1.96043	0.998199	1.92802	1.9514
	3.87829	2.21828	1.57637	1.21673	3.00981	0.94589	3.32258	2.04224
	1.68191	1.33571	1.17004	1.25777	0.747552	1.14659	1.52114	0.765237
	5.37745	1.12381	0.966807	1.41112	1.2776	0.839395	1.46054	1.40937
	2.55152	0.783259	1.53921	1.10083	2.27432	1.25171	2.05225	1.97879
	1.28067	3.08818	2.72574	0.776639	2.81409	1.0421	2.40602	1.84947
	2.87204	1.58548	1.46013	0.889598	2.72238	0.945809	3.37802	1.7916
	1.96421	0.843644	2.49754	0.749824	1.58573	1.04174	2.83854	1.08215
	1.92448	1.50562	2.26544	1.0307	2.83293	0.816167	3.66521	0.831496
	1.36617	0.943071	2.41909	0.693659	1.94394	1.14074	1.30636	0.907958
	2.1296	2.26827	2.20422	1.74743	2.34028	1.84282	1.92016	1.13312
	1.30311	1.01722	3.69046	0.94129	2.48482	1.21103	1.95328	1.03775
	1.76869	0.687137	2.86215	0.778533	2.25428	0.906254	1.70859	0.905418
	2.40373	0.821081	1.25587	1.13719	1.80104	1.13087	4.30773	1.66118
	1.40069	2.38528	2.74165	0.688012	1.18243	1.25798	1.21824	1.28853
	2.44414	2.62974	0.907882	0.764336	1.43993	0.81515	3.58833	1.23391
	2.74109	1.56515	1.39167	1.06834	3.69902	1.0379	2.79392	1.18197
	1.06277	2.01698	2.71896	0.957415	1.64705	2.45532	2.4499	1.72032
	2.25156	1.93068	2.2891	1.42826	3.05112	0.89744	1.428	1.66062
	1.36921	1.42181	1.58989	1.31747	2.21588	0.961043	2.58394	0.973144
	2.03168	0.975393	1.88171	0.937822	2.57213	1.17933	1.1153	0.955411
	2.10534	1.42535	1.98144	1.44189	0.844197	1.30396	2.47225	0.868832
	1.74266	1.00937	2.67707	1.58263	5.2874	1.04477	3.46465	1.04728
	2.78319	1.18513	2.35309	0.67466	2.4228	1.88672	1.91228	0.949398
	1.25533	0.990817	2.56086	0.587224	2.58634	1.09719	1.53725	3.56634
	2.35353	0.880796	2.9413	1.66879	1.27315	0.93626	2.37808	0.922432
	1.20521	1.02628	3.29172	1.39069	1.79741	1.28086	1.29939	1.14562
	2.86704	1.08125	2.06412	1.15379	2.32722	5.57585	1.94421	1.12305
	1.88498	1.01462	1.86805	0.827934	2.0902	1.50122	3.83364	0.864206
	1.7982	0.857737	1.59042	1.08132	3.42984	0.809728	1.16561	0.905854
	2.00023	0.900781	1.19708	1.95331	1.01124	1.01369	2.99762	2.59975
	2.34974	0.859865	3.70147	1.48888	2.58384	1.22642	1.81591	0.745279
	1.67485	1.03297	2.39437	0.731713	3.8992	1.47627	1.24128	0.814915
	2.14981	2.08886	1.97952	0.666942	2.66496	1.07373	0.95611	0.789468
	1.89037	1.01181	2.81779	0.995926	1.6682	1.78705	1.53568	0.941854
	2.27513	0.883124	1.47552	1.21767	4.92357	1.31536	1.44407	0.952246
	3.02724	1.31955	2.03812	0.960481	1.70824	1.08785	1.91239	0.915362
	2.11058	0.909712	3.29963	3.01061	1.5764	1.68344	1.95996	0.791794
	1.41539	1.12474	4.06004	1.24827	2.59687	0.875143	1.1822	0.862708
	1.79404	1.29469	1.40654	0.888465	3.91892	1.1967	3.58876	2.88645
	2.78175	1.54889	1.39515	1.10879	1.4186	1.12548	2.99097	1.02706
	1.87234	2.43685	1.55033	1.06161	1.40751	0.742165	1.48926	1.10194
	1.34261	1.28623	1.79034	1.04421	2.08352	1.26573	1.45265	1.45368
	1.66388	1.53121	2.1841	1.16638	1.74442	2.74588	3.50573	1.50547
	2.6563	1.42617	1.61046	0.915426	1.43609	1.62195	1.09873	0.683356
	1.90596	1.72068	1.53722	1.20022	2.98168	1.2811	2.09821	1.14368
	1.45527	1.14456	2.51183	1.0111	1.5611	0.958169	2.59657	0.739755
	0.912757	1.71355	2.34601	1.35178	1.64516	2.22127	3.86366	0.983078
	3.3413	1.52519	1.95918	0.887098	2.26428	1.45364	2.33234	1.11706
	4.42654	0.69087	2.5594	1.08564	1.86982	0.953895	1.59861	0.656355
	2.26986	1.76969	3.43577	0.87754	0.977876	1.70888	2.73343	0.918019
	3.32054	0.976628	4.20734	0.823692	2.21178	0.770027	3.00449	1.2859
	1.98719	0.565931	2.15793	0.863169	0.99318	1.02427	1.24867	0.927917
	1.50067	1.26877	1.23133	0.991474	2.52777	1.23316	2.12943	0.979604
	1.28076	1.29272	0.93398	1.00737	1.20834	2.97328	1.74323	1.36718
	1.29627	0.815093	1.71224	1.19142	2.79471	1.50978	1.32765	0.752176
	2.36454	1.33713	2.4685	1.20515	1.42287	0.662435	1.4544	2.9968
	1.52062	0.952662	1.42688	0.899172	2.25847	1.09849	1.24045	0.934604
	1.76386	0.978236	1.69528	1.07971	1.39478	1.03562	1.97047	1.49754
	1.69171	0.775206	1.61067	2.38378	1.87322	0.809648	1.90108	1.94771
	2.0106	1.40031	1.29938	0.885022	2.38056	0.683731	2.52475	1.54595
	0.985664	5.75885	2.3293	0.932032	2.47007	1.83082	1.17955	3.03078
	1.55541	2.06767	2.06996	0.801121	1.61767	2.35603	6.1242	1.45078
	5.05217	1.15692	1.68215	1.59926	1.63363	0.942166	1.78514	1.19087
	2.40659	1.42521	1.73377	1.63862	1.98114	0.651098	1.27516	1.90728
	2.61704	1.55639	2.02728	1.00132	2.21918	1.66585	1.65005	1.01781
	2.30295	1.23736	1.59232	0.926843	2.84542	0.948014	2.51271	0.684084
	1.17368	2.11994	2.27847	0.934824	1.89659	3.70872	3.34182	2.04367
	1.24298	1.19784	1.49151	1.0198	1.03633	0.902404	2.49362	1.34968
	1.046	1.03337	1.51326	1.91552	2.2117	0.874576	1.7538	0.842682
	0.820826	1.25583	2.32533	1.64147	1.36073	1.44277	1.14855	0.69912
	1.97529	0.686341	3.0944	1.01212	1.92287	2.34015	1.64851	2.23399
	1.82955	2.06724	1.33383	1.10742	1.38917	2.16275	2.00189	1.14433
	1.58991	0.969504	1.81833	1.49815	1.91105	1.59096	1.89365	1.09615
	1.49444	1.27198	2.44206	1.24136	1.5549	0.767141	1.54051	1.22819
	0.931366	0.65783	1.36143	1.02073	1.28111	1.36367	3.02949	1.02878
	1.78132	1.10057	1.98385	1.13388	2.02264	3.97346	2.12515	0.985715
	2.12017	1.02149	2.23293	1.40318	1.56815	1.0056	1.29042	0.878954
	1.59444	1.45096	3.21461	0.616868	1.39835	0.852529	1.16766	1.03018
	1.38984	1.5839	1.79925	1.15794	2.15935	0.96311	1.64736	1.13603
	1.68571	1.14093	1.74796	1.17143	1.16911	1.00368	1.05325	1.51071
	1.49066	2.15126	3.3254	1.41138	1.38922	0.90542	1.67366	2.58258
	1.99687	1.16546	1.87731	0.711011	1.18579	0.801434	2.1738	1.38323
	2.67774	1.27104	2.50231	0.851018	2.98855	1.50883	1.80763	1.53235
	1.52148	1.77549	1.91708	1.26761	2.63411	0.978864	3.53087	1.65761
	1.35364	0.925309	4.26093	1.07064	3.3735	0.818379	2.38944	2.04066
	2.05744	0.659345	1.33308	1.26511	1.50799	1.32553	2.88721	0.97534
	2.56218	1.18738	1.86116	2.03353	4.81678	1.01371	2.16337	0.87596
	1.58307	6.04896	2.33126	1.21046	3.1396	0.766971	1.88556	1.29685
	3.03916	0.918435	5.48419	2.31513	2.05728	0.860029	1.73483	1.78437
	1.39714	0.857134	2.02173	0.819084	1.80355	1.0802	0.801673	1.39896
	0.952269	0.817553	1.82071	0.86678	2.0251	0.88895	3.63998	1.06253
	2.62346	0.797928	1.02951	1.03913	5.33173	0.839177	2.98359	1.07059
	1.20328	1.29056	1.76136	0.921509	1.80593	0.93639	1.98757	0.841046
	1.92647	0.898188	0.939244	0.890112	1.23382	0.892751	2.09579	1.20541
	1.43165	0.960704	1.63017	0.721728	2.27013	0.917601	1.20294	0.67186
	1.85636	2.09107	3.22652	0.986077	1.5739	1.47318	1.38027	0.933814
	1.74197	1.12959	1.8099	1.04288	1.57365	1.53432	1.36538	0.985672
	1.30347	1.50915	2.0243	0.797437	2.70297	1.33118	3.06695	0.677569
	1.10902	1.04439	1.33689	2.45054	1.70317	2.79916	3.09452	0.644728
	1.13617	0.971346	3.35126	1.21867	1.40721	0.811649	3.66174	1.125
	2.00375	1.59649	1.84168	1.28234	2.78184	1.29032	1.91039	1.20308
	2.0592	1.78193	2.71287	0.944986	3.32667	2.00361	2.19258	1.1215
	0.718755	0.88917	2.84424	0.851704	1.63357	1.17947	3.45727	1.01011
	0.866897	0.901439	1.40688	1.21518	1.25693	1.22301	2.21333	0.906472
	1.99709	0.622759	1.99111	1.23988	2.96238	2.09237	1.43979	1.19968
	1.57949	2.11064	2.67819	2.01781	3.47099	0.95836	2.27654	0.890186
	7.17467	1.20297	2.36513	1.9995	1.87564	1.20006	2.01243	1.41481
	1.53683	1.81216	1.69305	1.42223	1.74233	1.1967	2.37458	0.817429
	2.70009	1.05275	1.43108	2.29124	2.07934	0.861772	1.53886	1.02689
	2.17448	1.35142	1.79901	1.38729	4.09698	0.634282	1.96427	1.1406
	2.03273	1.17991	0.978464	0.811589	1.73616	1.32961	5.16356	1.00284
	1.51398	1.30452	2.1425	1.1834	2.62377	1.23254	1.46842	0.81111
	1.44773	1.63165	2.22599	1.56384	2.39711	0.972215	2.10703	1.10591
	1.43856	0.771569	1.5191	1.1825	1.36312	0.882106	2.0195	0.568667
	1.883	1.43402	1.10095	0.711786	2.05202	0.977565	3.50358	1.17397
	2.22273	0.865156	2.07996	0.666948	2.26367	1.23134	1.32921	1.65753
	1.10453	1.81021	2.43345	0.887947	1.96309	0.738114	2.33047	1.06495
	2.49529	1.53867	0.875405	0.99846	2.62313	1.02877	2.59842	0.691538
	2.19637	1.51879	1.68877	1.19904	2.06071	0.926608	1.18603	1.1398
	2.63094	1.66164	2.24189	1.7169	2.3723	1.72513	2.2976	1.06407
	2.87099	0.842619	1.40768	0.937548	5.19023	1.61815	1.45237	1.79858
	3.56821	1.26193	1.32942	4.41137	3.11613	0.900119	1.20438	0.743613
	3.83042	1.0537	2.28152	1.56181	1.57573	0.810597	1.15753	0.972213
	1.30277	3.58344	2.42597	1.13171	1.97287	1.32433	1.77754	1.1614
	1.64055	0.96021	1.2477	0.664888	2.5004	1.27328	2.20011	0.950837
	4.17049	0.867898	2.42152	0.856606	1.43674	1.404	1.70151	3.94263
	3.05284	1.05343	1.33108	0.993133	3.45704	0.935143	1.53177	1.1825
	2.01659	0.785794	1.66608	0.814084	2.06302	1.28458	0.725678	1.31587
	1.90182	0.909911	1.63393	1.28174	1.91901	0.958157	1.87734	0.866558
	2.55991	1.069	1.26252	0.983559	1.92562	1.71283	1.00722	0.775345
	1.84889	0.854712	2.51019	0.881588	1.73956	1.00767	2.61088	1.33338
	1.76815	0.82525	1.33267	2.07222	1.59755	0.772948	1.28708	1.31663
	1.6951	0.677027	3.18217	1.52904	1.6382	0.976783	2.04377	0.68625
	2.16534	0.956591	2.96922	0.714854	1.00158	1.21467	1.55917	0.979218
	3.54024	0.978589	1.58054	1.54449	2.6676	4.69597	2.32497	0.822495
	3.80961	0.839423	1.7324	1.06643	1.24562	0.9025	2.13403	1.12434
	1.55671	1.41284	1.90595	0.737272	1.52373	1.49188	5.20869	1.10462
	2.74148	0.745298	1.47234	1.02326	1.21532	2.16855	5.61338	0.979027
	1.53507	1.08971	3.54048	1.15164	1.76566	1.43166	1.51419	1.33413
	1.99563	0.988555	1.52946	1.49705	4.15578	1.14163	3.0959	0.742852
	2.27687	0.774873	1.83027	1.00264	1.09501	1.68583	2.2855	1.06842
	1.17152	1.23114	1.92701	1.14153	6.39905	0.889858	1.17956	1.04212
	1.39802	1.6723	1.57068	3.19001	1.24769	1.09009	1.17905	0.900752
	1.7673	0.877187	0.696575	1.20061	2.35432	1.91368	2.34432	0.996074
	2.44854	1.24085	1.64686	1.5016	1.58784	1.04864	1.29751	2.04915
	2.85725	1.03133	4.27342	0.917633	4.88603	0.809729	1.19065	1.68586
	2.38231	2.81427	2.09558	1.09349	3.24975	5.46641	3.1126	1.81183
	1.17111	0.987598	2.08884	1.55438	1.47672	1.06092	1.87008	1.01498
	1.52903	1.22794	1.4207	1.07799	1.67463	2.27649	2.12955	1.07738
	3.38928	1.54945	3.38597	0.783651	0.860881	1.12881	2.63301	0.96112
	2.52484	0.802494	2.19698	0.965855	2.33429	2.26298	2.93324	1.11497
	2.56773	1.18268	2.05742	1.04821	1.04732	0.993124	1.95002	0.742435
	2.17376	1.37692	1.05297	0.747862	2.87384	0.836082	1.30872	1.07638
	2.54266	0.973145	3.11951	2.74728	2.01457	0.891367	2.1811	1.64452
	1.57248	0.793452	1.72659	0.907088	2.38822	1.29582	1.75986	1.13213
	1.41144	1.36522	1.93536	1.01457	1.88635	1.13316	0.778916	0.782656
	2.13872	0.838903	2.65109	2.24808	2.4402	1.05862	1.73176	1.87756
	1.07177	0.794727	2.10219	0.860634	1.61614	2.4228	2.48046	0.937257
	2.76493	0.7882	1.61152	1.03139	1.45401	1.32821	1.41795	0.70914
	1.58699	1.06483	1.52047	1.10075	1.66429	1.26614	0.927334	1.13131
	1.27876	1.62671	1.43844	1.58321	1.84377	1.05165	1.01212	1.45407
	2.32462	4.43484	3.64139	2.41123	2.22353	0.945651	2.97285	1.43522
	1.41135	1.83384	1.82608	0.960503	0.91855	3.47278	1.68485	1.42717
	0.934095	1.09651	1.13889	0.725941	1.28417	0.963452	1.6552	1.13941
	1.70425	1.05123	1.36311	1.02468	1.30815	1.37194	2.04648	0.966666
	2.84063	2.23312	2.87566	1.34194	2.9715	1.03408	2.11778	0.690873
	1.77747	2.05573	2.05425	0.757311	2.04341	1.45717	3.87884	0.831719
	3.65922	1.3439	1.61899	0.86469	2.72284	1.47361	2.5218	1.94121
	1.37266	1.16878	2.60743	1.42369	3.02378	0.962961	1.36795	0.929494
	2.31364	0.952661	2.01684	1.17114	2.32125	1.55574	1.9422	1.0326
	1.18668	1.1597	0.890853	0.739592	3.43616	1.41638	1.14794	1.61633
	1.07939	1.53577	3.04	0.946808	3.70945	1.31655	2.90789	1.14989
	2.35911	0.787286	3.18828	1.25425	1.79046	1.0969	1.46932	1.04616
	3.82824	1.04257	2.50581	1.65641	1.20585	1.12956	2.45475	2.17002
	1.96655	1.7245	1.816	1.68518	1.86536	1.01022	2.44016	1.24151
	1.81284	0.810677	2.38229	0.735186	1.09087	1.25994	2.68733	1.03378
	1.39248	1.78268	1.75129	1.16544	1.78645	1.08135	1.6415	1.16723
	2.02627	1.40518	1.97305	0.910144	1.52891	1.39977	0.791135	0.82041
	3.66408	1.27312	2.34966	1.40612	1.01063	1.04368	3.30179	1.0831
	1.63455	0.995188	4.67188	0.760166	2.68254	0.690199	5.6979	1.1884
	3.09192	0.785566	1.69183	7.27864	1.29833	0.954884	1.87592	0.676549
	1.34996	1.34669	3.61323	0.871994	3.71124	0.895226	1.5409	1.70923
	1.97323	1.14582	1.62701	0.975053	2.47413	1.31469	2.85363	0.556858
	3.14305	1.04781	2.31098	0.824405	1.49321	1.25292	1.76433	0.967467
	1.75483	1.28617	1.96508	1.38841	2.9595	1.13145	4.1976	2.92336
	1.01357	0.874168	1.9744	2.85523	1.84698	1.63319	2.5008	1.43802
	1.588	2.17675	1.30829	0.819932	1.59469	0.861487	3.04855	0.841362
	1.86478	1.603	2.00742	1.26333	2.01633	2.30285	0.567347	1.28907
	2.22278	0.885243	2.09616	0.776028	4.2545	1.31356	1.89679	0.981665
	2.93988	0.66438	1.65606	1.27044	3.08359	1.06786	3.41117	2.37146
	1.74091	0.905192	1.22594	0.612402	1.27498	0.930726	1.97372	1.38748
	1.55899	1.3941	1.47038	1.30402	1.40836	1.55473	2.64257	0.831203
	1.5045	1.54756	1.30322	1.03674	3.80642	1.29025	1.90323	1.42022
	0.996388	2.50496	2.64812	0.722741	1.17661	0.795092	2.49255	0.76462
	1.61183	1.10809	1.55443	2.29655	1.89138	1.20779	1.20654	0.890564
	2.56057	2.98254	4.63431	2.02059	1.05134	2.51873	2.74747	1.66506
	0.842024	0.982139	1.69418	1.07613	1.98222	2.66952	1.48838	2.76392
	3.73247	1.48815	0.922477	1.23694	2.19146	1.62542	1.65323	1.66968
	1.16858	0.801568	0.959149	1.26176	2.50392	1.22471	0.953837	2.08823
	1.98439	0.799494	3.17778	1.19568	3.09867	1.13439	1.10453	0.844337
	1.1403	1.18634	0.737365	0.778472	3.60224	1.06821	2.36293	0.857776
	2.87503	1.33936	1.61739	1.40871	2.07987	0.973161	1.2317	0.811272
	1.41552	1.05624	2.55038	0.800052	3.8929	1.31299	1.73226	0.923675
	4.8608	2.95331	3.31121	1.10592	1.44691	0.700124	1.15044	1.06678
	1.23886	1.76935	1.67457	2.77402	1.47832	3.42879	1.51295	1.17326
	2.06087	0.963847	1.85379	2.00454	1.31364	0.794066	2.04906	1.26662
	1.72433	0.976074	2.51369	0.888749	2.09503	1.01867	1.64183	1.16473
	2.6208	1.10216	0.8916	1.02621	1.70529	1.1891	2.71323	1.98719
	2.64979	1.32893	0.817222	1.22639	4.33382	1.26118	3.78121	1.14841
	2.71104	0.963182	1.21857	1.25186	4.95535	1.76414	1.91716	0.979895
	1.548	0.961749	1.32603	1.02274	1.501	1.41594	1.44077	1.07424
	2.18173	1.42484	3.8351	0.84212	2.80939	1.41473	1.72322	0.940243
	1.43947	1.87252	1.8733	1.4009	2.70589	1.20786	2.43707	1.07955
	1.52688	0.800576	1.96308	0.958609	1.22543	1.11543	3.07098	0.93613
	2.77883	0.593435	13.5102	0.799438	1.27749	1.10031	1.38768	2.1852
	1.47004	1.56998	2.22241	1.0297	3.92162	1.31254	1.47273	2.9127
	2.01648	0.648303	0.914412	1.22378	2.29733	1.01985	1.53622	1.34713
	1.30958	0.74479	1.66728	0.944403	1.59426	1.3704	1.64383	0.636859
	1.5314	1.81367	2.06374	1.04802	1.49314	1.27297	0.95215	1.10528
	1.74931	1.78963	1.56517	0.807643	2.6617	1.0843	4.43319	1.02587
	1.63749	2.63994	2.7594	1.26488	2.44797	1.43239	3.15914	0.869667
	1.48629	0.944448	0.839366	3.47371	1.92292	1.65025	2.65922	0.767084
	2.30291	1.47982	1.74153	2.19104	2.3638	2.84472	3.52387	0.821541
	1.81579	1.21185	1.66612	1.23515	1.40305	0.823236	1.971	1.30281
	1.21523	1.39197	1.2304	0.98934	2.2865	0.927846	1.81614	0.951307
	1.27874	3.37683	1.96775	1.08132	1.41121	0.931244	1.83306	1.72975
	1.04662	1.07623	1.36372	1.26061	3.36524	2.82544	2.63936	0.829933
	1.69838	0.7837	1.89251	0.796601	1.90282	1.24814	1.72589	0.810398
	2.57671	0.823157	1.6169	2.14826	1.36816	0.853762	1.0083	3.47091
	2.67095	0.970387	0.626446	1.86508	2.53731	1.57672	1.65474	6.78022
	2.46886	0.903574	1.04269	1.51875	2.65924	1.29102	5.30004	1.69843
	1.70101	1.20256	0.850245	1.0189	1.31323	1.18581	1.83567	1.26675
	4.86682	1.96607	2.96993	1.02346	1.72036	1.00633	1.79886	1.04726
	1.32009	0.778817	2.47477	0.770746	3.65366	1.05204	3.51962	1.15774
	2.72247	2.4681	2.38671	1.27659	2.08575	0.947839	8.55136	0.867193
	2.47231	0.763707	2.55722	1.0062	2.59299	1.37472	5.73963	2.08569
	1.04779	1.60247	1.51263	0.819328	1.35315	0.777859	1.74014	0.931186
	0.83549	2.43012	1.14268	1.53309	2.36179	1.32838	1.00235	1.51705
	8.20056	1.10337	2.35046	2.71414	2.79089	0.939665	1.85717	1.01887
	0.989124	1.67336	1.15142	1.21908	1.79556	0.984397	1.4528	2.48507
	0.724707	2.35864	1.9327	0.964135	1.68836	0.864062	0.739714	0.908774
	2.08908	1.0583	1.86024	1.34871	1.77679	0.794169	1.40786	2.46649
	1.04733	0.778256	1.19351	1.08621	1.36669	0.72222	2.01341	0.651015
	5.34585	1.59577	1.88284	1.6428	1.68259	1.06447	2.07814	1.94466
	1.81633	1.25365	1.5288	1.2314	1.33914	1.14459	1.25645	0.803214
	5.7484	2.59549	1.2532	1.67371	1.32551	1.05726	2.06262	0.898813
	2.77339	0.830272	1.42328	1.56493	1.9622	0.95173	1.14168	2.96074
	1.93389	0.83658	1.97229	0.77409	2.91558	1.28429	0.657358	0.852886
	3.53993	0.676139	4.13782	2.45135	1.50957	1.8336	1.71008	0.910507
	2.38818	1.76162	2.17109	0.775317	1.39839	1.4414	2.20609	0.77366
	1.80332	0.909202	2.13053	1.23805	0.860224	1.1167	1.07307	1.09005
	1.36388	2.82507	1.66541	1.3149	3.38739	0.858693	3.74635	0.702356
	1.06014	0.705924	2.87832	1.53149	3.38437	1.01013	1.268	0.772684
	1.83257	1.00137	2.41465	0.891464	1.33476	1.84299	2.48536	1.72613
	3.7012	1.09638	1.80002	1.35109	2.26506	1.00474	1.4605	0.89484
	5.0147	0.910392	2.68969	1.02979	2.78213	0.891064	1.52888	0.899207
	0.909444	0.521293	1.44971	0.843135	1.43911	1.60603	1.9814	0.907253
	2.06267	0.940158	1.09675	0.746919	1.6519	0.897774	3.65891	1.1298
	1.29188	1.12547	3.25219	1.44255	1.13812	1.68459	1.4049	3.40564
	0.782377	1.10256	2.20494	1.1057	1.69425	1.12455	2.53493	1.46321
	1.71219	1.14129	1.92819	1.5747	2.21958	2.00053	1.56961	1.30852
	2.6015	0.946618	3.21523	0.901409	1.46053	0.926441	1.83751	0.634216
	1.25207	2.63748	2.16456	1.1895	1.3053	2.14053	1.60247	1.11281
	1.33718	0.828573	4.10172	1.01043	2.08686	0.862934	1.25384	0.618639
	1.58124	2.45209	1.12721	1.39976	2.03937	1.71935	2.95384	0.80805
	1.56946	0.764507	1.2286	1.14624	2.52338	0.991438	0.933174	2.09314
	4.36371	0.948016	0.780086	2.18682	2.87659	0.924838	1.54707	0.674103
	3.28219	1.06618	1.0435	1.28881	1.64262	1.13688	2.44124	1.24703
	2.07321	1.2372	1.25976	0.925288	1.6621	0.773353	1.94981	1.19113
	4.29664	1.55121	2.05782	2.35911	2.11998	1.42217	1.35731	0.849021
	1.58177	0.897296	1.71968	1.06726	2.00375	1.20785	1.69954	0.852729
	1.68581	1.3455	0.869555	0.924864	0.949139	1.36938	1.29188	0.998657
	1.62078	1.86709	1.65275	4.63325	2.25995	1.481	1.54553	0.841767
	4.69269	0.793362	2.76821	0.721993	1.6502	1.29259	3.03233	2.05307
	3.47114	1.11075	1.65407	1.30134	1.9167	1.05033	2.30094	1.01745
	1.49498	1.03364	1.93057	1.62512	1.33546	1.0182	1.64599	1.16499
	2.6935	1.03327	4.08982	1.77148	3.18217	0.796579	1.97988	1.02897
	1.11501	0.802481	2.09605	1.30273	0.713873	1.05019	2.15145	1.75324
	1.19008	0.754564	3.94118	1.94435	1.65181	1.06036	2.7561	1.80205
	1.35251	1.57289	3.2709	1.70959	2.5134	0.791463	1.10647	0.798459
	2.33886	1.00496	1.47314	1.23502	1.40497	0.812186	3.70517	0.889075
	2.05171	1.25487	2.09546	1.02891	1.57215	1.18177	1.06418	1.63396
	0.709061	1.77864	3.21415	2.56695	2.25691	0.812063	3.23733	1.34328
	3.39277	0.693921	1.87562	1.71445	1.77865	1.55631	1.918	0.785061
	2.20327	0.943706	1.62927	1.44246	2.97558	1.0351	4.12389	1.65225
	1.81947	1.1509	2.48677	1.0791	1.97212	0.978611	1.52215	0.609657
	1.15146	0.931448	1.29912	2.29658	2.34842	1.58518	1.55387	0.559716
	1.82013	1.47477	1.39187	1.48558	3.20357	1.14144	1.38206	1.53634
	1.60186	1.12658	1.60658	1.0656	0.873561	0.727061	1.44377	1.10512
	1.51228	1.38396	2.84419	1.15686	1.88872	0.811611	1.47464	0.984841
	2.86231	1.25833	3.16755	0.867746	1.81293	1.28885	1.73396	2.02593
	1.17362	1.04865	3.27652	1.1274	1.7721	3.72586	1.14161	1.39166
	0.822607	2.18721	1.3761	2.36761	3.46768	1.16477	1.37764	4.9111
	5.60121	1.2659	2.10014	0.994955	2.48149	1.96247	1.58549	1.62941
	1.57937	1.04481	1.32492	0.860165	1.03244	0.835821	1.58927	1.31671
	1.50836	0.868539	2.1872	1.0205	3.53453	1.20847	2.44776	2.19819
	1.77766	1.30663	4.92926	1.21507	1.9436	0.979501	0.852473	0.8365
	2.60247	2.14829	1.54644	1.21522	2.5317	1.852	1.81672	1.89898
	2.66076	0.733311	0.715872	1.46493	1.34002	1.44121	1.89522	1.49971
	1.43114	0.671884	3.88498	1.02731	1.13376	1.10239	1.95829	0.790005
	1.26435	1.28333	1.89089	0.850266	1.20087	1.32412	2.91048	1.21484
	2.21525	1.55935	3.97008	0.859415	1.45541	0.772792	2.39671	1.14917
	1.25785	1.1177	2.85521	1.44496	1.73354	1.10695	0.928452	1.48127
	1.37422	4.16486	3.06341	0.688205	3.0995	2.18467	2.66596	1.64791
	1.04356	1.53861	2.2585	1.24028	2.22973	1.49146	2.1777	0.898363
	2.14611	0.656688	1.94993	1.63901	2.02927	0.994133	2.38899	1.5959
	1.91549	1.181	3.43118	1.32899	2.45302	1.30696	1.50684	1.02544
	1.59616	2.23408	4.61207	1.45642	2.27386	0.868407	2.43575	1.10222
	3.67693	1.56256	1.93013	2.70042	1.76291	1.05614	1.66574	0.985359
	1.31399	1.2984	1.91614	0.814717	1.75178	0.999827	1.49684	0.910495
	1.48258	1.86525	2.2233	1.13562	2.24411	2.48736	1.85853	1.42223
	1.64019	1.38983	0.674171	1.47694	4.3416	1.07444	2.4729	2.85998
	2.2138	0.615702	1.265	1.00136	4.81337	0.80325	2.88502	1.21667
	1.42735	1.14957	1.76257	1.40248	1.87941	0.936228	1.74413	1.28615
	0.990328	1.20731	1.17658	1	2.13102	1.06828	1.46844	1.19399
	1.36211	1.12671	1.69652	1.37439	1.55942	0.970961	3.95485	0.961401
	3.35571	1.2932	5.25589	0.925883	1.9003	1.10846	1.76843	0.787456
	1.75527	2.22294	1.40538	0.874293	2.8054	1.57915	2.81213	1.35157
	2.44784	1.62722	2.43981	2.65063	1.78268	2.12705	1.34296	0.898087
	1.93976	1.01941	2.70087	1.85521	1.85965	0.841951	3.60252	1.57187
	1.99155	0.661379	1.04368	1.49623	1.45172	2.36768	1.84291	0.74565
	1.3156	1.64973	1.13349	0.903227	2.02589	0.731766	1.29358	0.847084
	1.47924	1.22378	3.05027	1.23935	1.20569	1.14934	3.10316	1.33495
	1.68516	1.14368	1.4786	0.746489	0.797184	0.895215	1.61088	1.46608
	2.30443	0.836574	0.832108	0.780374	2.57647	0.972699	1.36134	1.34443
	1.49114	0.923202	2.08339	1.90549	2.02241	3.52089	3.2597	0.795612
	2.04251	2.51331	1.20191	0.836277	1.80219	1.21785	3.14877	1.28531
	1.9634	1.35621	1.66599	1.33803	2.29686	1.2503	1.90882	5.53922
	2.93481	1.03459	1.77424	0.9125	1.82177	0.926118	2.94817	1.6464
	1.60362	1.26739	1.60808	0.950776	1.59998	0.957812	1.33422	1.09364
	2.29836	0.963967	1.35093	1.10499	1.07734	0.79938	1.72972	1.12649
	1.88197	0.846108	1.36256	0.736065	2.57575	0.937512	3.76439	0.981052
	1.37388	0.833504	2.176	1.56693	2.15597	1.05919	6.2513	1.56634
	1.58488	1.08546	2.3565	1.30486	1.7857	1.06616	3.56668	1.02892
	0.969787	0.789315	1.70908	0.987239	3.71025	1.13661	1.50889	0.614109
	2.62394	2.78999	1.51604	1.17385	1.49006	1.54588	2.75029	0.96509
	4.16557	1.29108	1.48159	1.16616	2.06603	1.68966	2.30211	0.987406
	1.67552	1.4747	1.96511	1.10152	1.39011	1.28394	2.01468	0.700685
	1.87099	0.795838	3.4422	1.64308	2.14164	1.23109	4.29646	0.874541
	1.46749	0.888798	3.34522	0.961923	1.3595	1.43147	1.24748	1.23194
	7.57603	1.54874	1.56859	0.932191	1.97784	1.78333	1.0352	1.25351
	2.51055	0.911998	0.671595	1.14269	1.31935	0.901692	0.862545	1.16954
	2.1738	1.23128	3.23084	1.68017	3.18888	3.71266	2.02713	0.931356
	2.22155	0.851628	2.09965	1.99157	1.55335	1.90296	2.98628	1.80078
	2.55662	1.03414	2.41975	1.03296	2.96591	3.6614	1.82834	1.62185
	2.58935	0.773897	1.7998	1.51009	1.45047	0.752429	3.37133	1.20107
	1.36508	2.36757	2.36462	0.947559	1.46446	1.68328	1.57697	1.04096
	1.69938	1.04162	1.75721	0.897145	2.1496	5.26034	2.70576	1.14673
	2.27037	1.19209	2.69125	1.64394	2.26147	1.17475	1.54408	1.86077
	1.5093	1.68406	3.20408	1.26639	2.22575	1.6676	2.39249	1.76806
	1.90148	1.28076	2.67628	1.04532	1.80934	1.231	1.52715	1.69736
	1.37001	1.80707	1.90976	0.849798	3.56818	1.1334	2.47858	1.14302
	2.53174	2.64083	1.85407	1.2262	0.79736	1.0045	2.31632	1.97039
	1.98164	2.32602	1.88839	1.34482	1.96008	1.49225	1.60719	0.882324
	2.51441	1.288	1.93221	1.00994	1.80743	0.719517	2.44357	1.24234
	2.40447	1.21008	0.903308	1.10258	2.01836	2.04261	2.85025	1.37489
	2.07205	1.18504	1.69162	1.25113	2.86017	1.29199	2.45094	2.33518
	1.79472	1.46493	2.14477	4.30984	3.64331	1.23586	1.58008	0.979382
	2.0351	1.08398	1.35512	0.864486	1.67104	1.10143	1.49568	3.48254
	4.07302	0.916446	4.08733	1.04998	1.94086	0.91304	2.31139	0.66368
	4.70759	1.25751	3.66583	0.827183	1.84887	0.970841	2.97937	1.41743
	3.45731	1.29873	1.08598	0.800919	1.05242	0.966612	1.44787	0.746803
	1.81514	0.909902	2.85282	1.22832	3.03085	0.823353	2.08606	1.33052
	1.8229	0.669201	2.29117	1.58032	2.29733	2.40936	2.70137	0.734007
	1.13102	1.34355	1.63102	1.16257	1.34461	0.679825	4.48475	1.26947
	1.39713	1.21948	1.50939	1.00444	1.59514	1.16382	3.53183	0.980635
	1.85091	2.60086	2.02142	0.779864	1.93402	0.822694	2.09193	1.2778
	1.9666	0.849793	2.59922	1.07264	1.74228	1.29674	2.87059	0.829622
	1.00266	2.4959	2.2527	3.11964	1.64445	1.13383	2.01588	3.68942
	2.38684	3.71089	2.53679	1.68477	1.80454	1.79	5.83088	1.95694
	1.24703	0.952056	2.97728	0.852283	0.992485	1.34337	1.8933	2.51955
	1.61401	1.0474	3.64546	1.37665	1.75173	1.34122	4.09149	0.66048
	1.22558	0.94771	2.23838	2.15457	1.61739	1.42267	3.57692	0.794999
	2.85491	2.14888	1.9172	0.953793	3.04158	1.28856	2.25553	0.726653
	1.23934	1.60472	3.0743	1.62723	2.64271	1.24045	2.12767	0.926762
	1.1426	1.29292	3.0031	1.01585	2.286	1.07176	2.21228	0.944008
	1.15694	0.761477	1.52728	1.50066	1.93681	2.05681	5.06753	0.932877
	1.50524	1.20227	4.66875	1.49085	1.79051	0.898615	1.79723	0.843446
	2.47588	0.530554	1.6585	1.04473	1.66518	0.973856	1.84495	1.00309
	1.66006	0.763784	2.16221	1.12664	1.77693	1.11386	2.00302	1.02262
	2.33786	1.95166	3.01444	1.16779	1.9845	1.26558	4.87783	1.16067
	1.00895	1.78344	4.26434	1.9427	1.38785	1.398	2.15553	0.824908
	1.89501	0.963137	3.25439	0.721558	1.85934	0.779113	1.22803	0.928789
	4.36526	0.895588	2.7842	0.739645	1.37833	3.82326	2.07464	1.12931
	3.57844	0.756388	1.62373	1.30142	4.49539	1.07202	2.13753	0.846749
	2.65783	1.25914	2.21483	0.797857	1.67001	0.953601	2.31214	1.18272
	1.13343	1.18045	1.60756	1.1365	1.4757	0.681416	1.56322	1.3542
	0.671633	0.964525	3.99779	0.959401	1.77138	0.905562	2.07623	1.41594
	0.806286	1.62852	2.77015	0.895378	1.85604	1.08166	2.25374	0.859468
	2.67629	1.40251	2.75543	1.00257	1.48875	1.41207	0.975999	0.775522
	1.49393	4.44346	2.59343	1.75913	1.90885	1.29745	1.14905	1.02154
	3.24839	1.06487	1.8627	0.895662	1.5717	1.95953	2.10999	0.797429
	2.73564	0.69865	1.55691	1.11607	4.4207	1.29492	0.834388	0.761391
	1.45534	1.79124	1.05504	0.637383	1.3534	1.79029	2.3953	0.87093
	1.84125	0.885858	2.55672	1.00642	2.06369	0.994116	2.06081	1.51877
	1.7454	1.7673	2.61738	0.906434	2.67671	0.978978	1.61364	0.780963
	3.87214	0.98699	2.47157	1.27044	1.92264	3.13299	1.20549	1.0322
	1.89919	0.9307	1.41227	1.09564	1.75842	1.16181	1.74761	0.848992
	3.01439	1.32834	5.1775	2.08459	2.05634	1.13894	1.51028	1.3645
	1.36282	0.923343	2.79413	0.932194	3.70128	1.28364	1.15026	1.14476
	2.10953	1.4769	2.98716	1.04194	1.26883	2.00035	1.39005	2.43033
	1.49946	1.28429	1.66695	0.99005	1.75632	1.03903	1.44235	0.953076
	2.16342	0.995059	2.75628	0.98001	1.83813	1.29215	4.02099	1.16087
	1.12967	1.38705	3.10282	2.19978	2.8797	1.31672	1.34351	0.912809
	2.3063	0.935476	1.40459	1.29892	1.70439	1.05114	3.79464	0.818932
	1.4854	1.13349	3.40643	1.08847	1.2004	1.13631	1.39812	1.23351
	1.48705	0.963982	2.65509	0.862614	3.67638	0.928768	0.933723	0.609672
	1.85499	0.698555	2.49419	0.873021	1.66054	1.04427	1.73437	0.896906
	1.7967	0.974762	1.1434	1.30519	1.67553	1.55852	1.68826	2.05971
	1.70356	1.0466	1.73673	0.865579	1.70681	1.09836	1.59893	0.956319
	1.3192	1.5897	1.7104	1.31971	1.53863	1.54537	4.55832	1.30167
	4.56896	7.13734	1.1736	0.759484	1.10061	1.377	1.45462	0.894006
	2.05247	1.08715	1.92642	1.81785	1.54889	1.22145	1.10255	2.95808
	1.48698	4.68877	0.784859	0.719954	3.00177	0.856491	2.32406	2.93785
	2.87401	0.757055	1.2274	1.18457	1.33977	0.938754	1.56797	1.02563
	1.16303	0.922426	2.14804	5.88131	1.54434	1.11229	1.27782	1.52069
	0.823621	0.59248	2.0808	1.60069	1.45537	1.21846	2.3567	1.25141
	1.41734	0.896449	1.85877	1.57205	1.12255	2.44939	3.1011	1.27418
	1.05503	1.17336	1.00269	0.796688	1.6809	1.35512	1.75218	1.11513
	3.72704	1.02827	2.68771	1.44552	1.89557	2.48255	2.70243	1.74069
	1.43855	1.05241	1.77664	0.87569	2.06272	0.75571	1.78426	2.20491
	1.64179	1.1266	1.17374	0.900953	2.28258	1.15911	1.86631	0.692665
	2.04816	0.890577	2.15775	0.86134	1.39441	1.13996	3.43493	1.05306
	2.34998	0.683332	1.4394	0.734654	1.59735	1.2455	1.74157	3.65513
	1.47624	0.663996	2.80698	0.908304	1.9822	0.689158	2.01697	1.26616
	3.87031	0.669443	1.61813	1.52074	2.4644	0.84719	1.84823	3.86082
	3.52753	1.42528	1.18528	1.18956	15.9213	1.38112	3.40093	1.03205
	1.52721	1.26876	0.914733	1.2719	1.45729	1.36003	1.40907	0.965143
	3.17848	2.19059	1.20953	0.753793	2.34557	1.0706	2.29407	0.701769
	2.17283	5.36093	1.32071	2.31059	1.88544	1.43818	1.68405	0.959749
	1.90239	1.94177	2.42274	3.3369	2.77768	1.06447	2.00169	1.10902
	4.45482	1.20305	1.66565	0.775975	2.0334	0.937522	2.32201	0.947375
	1.69098	1.28265	1.3917	1.4513	2.61046	1.54574	4.58343	0.936857
	1.28737	1.18076	1.38313	2.33153	1.58367	1.11111	1.21858	0.995419
	2.95744	1.76769	1.25291	1.41341	2.70532	0.87322	2.87963	1.47545
	1.38899	1.42152	2.64712	2.00327	2.29617	1.03882	1.99032	1.07745
	1.19993	1.15105	1.71141	0.880749	1.97473	1.68447	2.76251	0.818325
	1.29472	2.35957	1.89254	1.20248	0.941215	1.98653	2.16783	0.804914
	3.07392	1.57916	2.00121	1.08072	1.32005	0.904163	1.39453	0.760205
	2.14177	0.770383	3.4092	2.24654	1.19746	1.29447	0.963218	1.12128
	4.00206	1.29055	1.33787	0.982751	1.90482	0.748396	1.8944	1.23769
	1.469	1.48598	1.86814	3.02146	2.20286	0.676102	1.50747	0.883411
	2.39003	1.03537	2.31726	1.39054	1.41872	0.899592	1.4578	0.772481
	2.18528	1.19877	1.14033	1.09849	1.9411	0.979331	2.23647	0.854071
	1.74522	0.953192	2.23768	1.0294	1.01185	0.817221	2.76732	0.637308
	1.4162	1.26738	0.985479	0.701437	1.53454	1.05985	2.88125	0.754525
	3.01158	7.81715	1.45304	1.37125	2.34659	0.781571	2.21462	1.04032
	1.10268	1.26508	2.92793	1.24535	3.61989	1.58383	1.80295	1.51657
	4.31479	1.4166	1.6112	1.3537	1.4524	0.995565	0.993059	0.594497
	5.9164	1.97263	2.79213	1.19306	2.77033	1.67967	2.54489	1.01925
	2.4074	1.47771	1.61848	1.01332	1.32271	0.784922	2.03453	2.85244
	1.51925	1.23985	1.36509	1.2578	1.45425	1.71021	2.14487	0.843024
	18.7571	0.790407	1.29028	1.09227	3.66032	0.88404	1.59464	1.74573
	1.595	1.05651	2.51882	1.13197	2.28359	1.20469	5.20834	1.02105
	2.61932	0.930157	1.07388	1.52174	2.07107	1.05266	1.57193	1.36668
	1.19375	2.48939	2.16518	1.17324	3.92567	2.83741	3.2101	0.770077
	5.89808	3.32044	2.51789	1.46758	1.36393	0.841122	1.43276	1.33329
	2.53402	4.24684	2.27534	1.29322	2.3549	0.910704	4.8558	0.865689
	1.61562	1.13025	1.17494	0.899815	1.61545	0.999669	2.04837	0.998778
	2.62644	1.94951	3.07137	1.8947	2.23367	1.00941	1.23729	0.843917
	1.44902	1.68423	1.30584	0.885531	2.51071	1.23834	2.4176	3.17516
	6.65482	0.666092	2.04496	1.44738	5.89311	6.47174	2.14745	1.1277
	2.30959	1.51268	2.54995	1.68434	4.19451	0.849967	2.30941	0.840395
	1.49351	1.00616	0.914459	1.13832	1.51134	1.4127	1.97776	0.999782
	1.969	1.07366	1.92933	0.845286	3.12696	0.82798	3.05878	2.77711
	1.4304	1.34381	2.50073	0.913706	1.6429	1.0009	3.97851	2.4599
	1.76603	1.09653	1.53084	2.48664	2.69445	0.939084	2.32281	0.980117
	1.18292	2.57838	1.23789	1.25228	3.08939	1.68587	1.08033	1.25612
	1.73549	1.30607	2.03023	1.24794	0.855206	1.26851	2.83402	1.8929
	3.49687	1.21667	1.30238	0.996767	5.94653	1.2071	2.25894	1.77454
	1.6679	1.26476	1.85719	0.977121	1.78935	0.783833	1.66292	1.2945
	2.26614	1.58835	2.14439	0.949368	0.99095	1.24304	1.51486	0.793204
	1.72466	0.86993	1.70338	0.978132	4.32862	3.69839	1.59218	0.831428
	2.25963	2.15795	2.17936	3.25446	1.85429	1.08824	1.05737	1.18119
	2.74062	0.963557	1.3072	1.17468	2.12227	1.56369	2.62319	5.12781
	2.06829	0.893666	3.69993	0.952493	1.68389	1.22528	1.41297	1.02496
	2.66411	1.00826	2.30595	0.958226	1.14253	2.49434	1.56817	1.55403
	1.27188	0.860487	1.89999	0.93424	2.67986	1.71561	3.89608	3.5583
	1.06725	1.1746	2.07098	1.59106	1.74645	0.820594	2.23599	0.959995
	1.15049	0.932378	1.96168	1.05164	2.32346	1.9809	2.00997	1.71371
	2.34	1.27043	1.58267	0.985267	1.54753	1.79757	1.83105	1.09636
	1.1538	0.843235	1.4118	0.885142	1.78421	0.802878	2.19271	0.869277
	0.882737	1.53571	1.47518	0.832445	1.96359	1.14444	2.72552	0.830553
	1.79557	0.996037	1.4745	0.898129	1.63427	1.0749	2.75008	0.819414
	3.66194	1.17576	3.15795	0.878999	1.63361	0.803538	1.33636	3.17975
	2.38359	1.5204	1.7244	0.756165	1.67046	0.725619	1.22632	0.848909
	1.60301	0.795001	2.29079	0.893496	1.6869	1.18262	2.60425	1.91611
	2.03795	2.26195	1.28727	0.947925	2.15789	0.884977	0.945022	1.2393
	2.05435	0.957495	1.27829	1.13215	1.32844	1.07977	3.19476	1.70394
	1.50855	1.31186	2.58902	1.18054	3.09914	1.33683	0.69858	1.37401
	0.85323	1.20414	1.97594	1.61396	2.43831	0.918554	2.22839	1.03126
	1.4566	3.50849	2.49934	0.921558	1.79341	1.30749	1.42572	0.843359
	2.0567	1.03695	1.88801	1.54618	3.81068	0.817483	3.12925	2.65259
	1.0903	0.888906	1.08674	1.12014	1.30986	0.852612	2.24466	0.831038
	2.95911	0.806074	0.988034	0.940733	1.33591	2.22278	1.26961	1.20096
	0.735591	1.75774	0.713828	0.916182	2.25587	1.26442	1.8787	1.82664
	2.47183	0.947152	2.1001	1.48883	1.11305	0.96389	0.867297	1.47278
	1.44501	1.5485	3.04653	0.75046	1.04789	1.22733	1.78735	0.568742
	2.08162	2.03268	1.64793	1.05164	1.89526	1.61625	1.55312	0.747034
	3.62056	1.17147	0.811432	0.844007	1.56613	1.07421	0.944424	1.5837
	1.70798	0.911362	1.40992	1.15383	1.73833	0.879019	1.40661	0.868456
	1.35095	0.97073	4.0427	1.17185	2.28313	1.43477	1.69103	0.969742
	3.23602	1.89619	1.13094	1.18281	2.60404	1.61771	1.26841	1.4667
	3.57758	1.95766	1.93983	3.50708	1.80592	0.768538	2.08591	1.5562
	1.6639	2.00678	1.5471	0.640983	3.33668	0.92842	1.14809	1.02799
	2.86719	1.07124	2.76787	1.01378	2.1215	1.68267	2.54722	0.884341
	1.94608	0.949654	1.16494	1.5299	2.44839	1.25788	1.30565	0.86456
	1.76007	1.38924	1.04786	2.72591	1.68915	1.02899	1.89978	0.772566
	2.48688	1.69162	1.20941	1.16245	1.26462	0.716042	2.55969	0.928184
	1.49288	0.983379	1.68776	2.91872	1.54911	1.83912	4.06053	0.817598
	2.29518	1.41702	4.34152	1.02764	3.11698	1.92551	2.39412	0.790905
	3.13744	1.16296	1.38949	0.927291	2.889	1.31689	1.26574	2.59939
	1.83049	2.04402	1.75301	1.4001	1.52936	1.3976	1.93247	1.00386
	3.11081	1.53487	2.44895	1.09158	2.22124	1.45531	1.4302	0.820647
	2.17889	0.843994	3.24651	1.30566	3.81565	0.972498	1.1686	1.31758
	1.39835	2.02678	2.92489	0.968618	2.20161	1.87997	2.02954	0.965354
	1.41875	0.917789	2.04905	3.16168	2.77237	1.02286	1.73408	2.35453
	1.15553	1.09821	2.93072	2.09411	2.38363	0.772873	1.56845	2.50377
	1.24931	1.2628	1.40447	0.917339	2.53553	0.839463	1.60262	0.946111
	0.945652	1.09313	2.12372	1.34824	1.54676	1.26332	3.24304	0.614903
	2.34546	1.33846	1.83423	0.724594	1.16359	0.82096	1.4649	1.13439
	1.84469	0.799881	3.98259	1.79043	2.16409	1.20461	2.4268	1.75126
	2.16443	1.32003	2.81441	1.00507	1.42822	4.74137	1.5295	1.09887
	2.02414	1.64286	1.57452	1.47341	4.83026	0.929741	2.00103	1.06291
	1.29364	0.801634	0.886873	0.651815	1.76775	1.22462	2.56405	0.760117
	1.81016	1.76869	1.9511	0.837072	3.39367	1.36272	1.4884	0.69031
	2.11284	1.15621	2.02354	1.10619	0.690205	1.39047	1.12713	1.22271
	1.62793	0.861948	1.03843	1.00136	1.74087	0.831459	6.35029	1.25474
	2.71905	1.43579	2.30109	0.719234	2.636	1.17348	2.28548	1.2213
	3.0765	1.8521	2.32457	1.03372	1.63431	2.42452	2.58751	0.794966
	2.22652	0.971582	3.00215	0.906315	1.6669	0.904434	2.276	0.712435
	1.58493	0.908923	2.16783	2.96236	4.86834	1.12212	2.07704	0.644973
	1.48119	1.01075	2.54237	0.869966	2.12918	0.825775	2.296	1.15339
	2.12855	2.29823	2.29086	0.843283	1.20971	1.24126	1.42003	0.709264
	2.75345	2.71762	0.953441	0.84212	2.33416	0.986815	0.954316	0.733189
	1.57631	1.02978	1.83225	0.962906	1.40118	1.01524	0.965677	1.04586
	1.14823	2.2011	3.11861	0.729286	1.54734	1.81622	2.80787	1.14213
	1.35248	1.13117	2.97025	4.00224	1.42792	0.749093	1.07712	0.76141
	3.31516	1.70552	0.827676	1.3593	1.85371	0.777021	2.35148	0.912708
	2.23116	1.7821	2.14718	1.2312	2.4567	1.56631	1.61703	1.25509
	1.50985	1.42651	2.42719	2.40872	3.39918	1.05796	1.96798	0.706212
	1.83459	0.772033	2.06463	1.62994	1.74848	1.10316	1.74564	1.24348
	1.28706	1.10016	1.59993	2.85823	3.81585	2.42169	3.35521	1.22805
	1.32997	1.03322	1.53675	1.14394	1.83562	2.15501	2.3323	1.05333
	2.19817	1.63172	1.42997	0.911264	1.06965	0.922564	1.49581	0.660539
	2.51746	0.893519	6.37387	2.2204	2.03712	1.36598	1.5744	1.10416
	1.06152	2.64092	2.78017	1.12288	1.05189	0.82363	1.92706	0.816326
	1.34163	0.862592	1.17264	1.00487	1.52482	1.71653	1.11958	1.02595
	1.56881	1.17826	1.40716	1.15726	1.44245	3.07585	0.778863	1.93085
	1.19059	1.69741	2.3156	0.82501	1.97073	1.23582	2.80335	1.31352
	1.46357	1.4951	3.00349	0.954926	3.099	0.891562	1.4023	1.05591
	1.5374	0.869442	1.90082	1.13023	2.47245	0.549866	0.570347	1.4065
	2.79884	0.912306	2.83658	2.51309	3.65443	1.07879	1.81649	0.839655
	1.87195	1.72457	1.4686	2.41519	1.84056	0.879284	2.35191	1.29714
	2.51241	0.992257	3.20189	2.05053	3.04087	1.80753	1.34827	2.91982
	1.52609	1.05813	2.17093	1.04297	2.05411	1.01518	3.3522	3.34289
	1.69848	1.47427	1.45282	0.957524	1.61378	1.01333	1.13617	1.22303
	0.86908	1.32233	1.96355	0.68073	2.35426	1.15325	1.21953	0.548425
	1.18983	0.870702	1.06789	1.82311	3.53701	0.959506	2.43577	1.17348
	1.45481	1.54138	1.823	0.885971	2.04612	1.01658	1.52092	1.24312
	1.39568	0.835928	1.2984	3.0163	1.85696	0.820622	1.22161	1.1752
	2.00405	0.931826	1.37491	1.91927	3.77264	0.911628	2.32241	0.92169
	1.68043	1.16964	1.08743	1.20404	2.10961	0.929777	2.15191	1.02854
	2.13359	1.10836	1.67166	1.10498	1.36469	1.36757	4.53931	1.36687
	1.02216	1.2649	3.14678	1.57659	1.95605	0.966465	3.01424	2.60522
	0.930397	1.02542	0.999439	1.19313	1.54562	1.66928	1.85103	1.11265
	2.7742	1.24189	1.23502	1.26659	2.42563	1.55041	2.28752	1.38604
	1.12155	1.23642	1.92475	1.04141	2.30977	1.79018	1.44698	0.774168
	4.13078	1.59234	1.61221	1.45546	1.40099	1.38656	1.50546	2.31755
	2.08359	4.73103	1.351	1.24804	1.48825	1.15559	1.38538	1.03709
	1.42116	0.890787	1.62229	0.910286	2.87738	0.721464	4.62285	0.988623
	0.773948	0.962917	1.86358	0.670802	2.52543	0.716695	1.83705	1.07972
	1.85186	0.974177	2.68337	1.21247	4.80087	1.09223	1.98252	1.23003
	2.17416	2.03289	1.66691	1.72828	6.97604	0.910297	2.16209	1.35722
	1.36978	0.771097	1.6414	0.920793	1.56467	1.40554	1.15945	1.41429
	1.83256	0.967789	3.35027	0.831707	1.43441	2.39249	1.64318	1.19218
	2.3311	1.48839	2.48738	1.44256	1.57629	1.24169	1.41573	1.44383
	1.2854	1.09018	1.35421	4.49232	1.71298	1.58327	1.07904	1.35549
	2.12124	2.26757	5.65767	1.57848	1.69677	1.1384	0.888947	0.82599
	1.41478	1.6234	2.69509	1.03906	2.34238	0.862041	1.86171	1.36632
	1.7071	2.28607	2.39311	0.900159	0.964765	1.14122	3.04932	1.06499
	4.14782	1.04628	2.69442	1.26521	2.82446	0.976214	1.84163	0.955827
	2.592	1.04782	1.27243	1.18099	1.18736	1.08366	1.85117	0.683103
	1.24138	1.11386	1.99919	0.931474	3.17877	1.56055	2.21754	1.10974
	3.38177	1.46679	1.4681	1.00096	3.40116	1.32391	2.21701	0.853381
	1.85148	1.07899	2.09891	1.27661	2.42149	1.78059	1.38263	0.793099
	1.97803	0.938473	2.23968	0.697745	2.02857	3.60807	1.95632	0.982586
	2.07924	1.05586	0.735791	1.31689	2.0587	1.25913	4.12895	0.63318
	2.20826	1.80388	1.37587	1.03253	2.47732	1.86686	3.07206	1.02724
	1.18964	1.26271	2.94061	1.21116	3.22808	2.13598	11.0144	0.757166
	2.76661	0.929615	1.23087	0.874159	1.79346	0.959348	2.39576	1.09848
	1.35304	1.98398	1.35102	1.2122	1.54598	1.624	4.08718	0.811588
	1.16113	1.47561	2.14702	0.833424	1.75827	1.50484	2.6185	1.11582
	2.74211	0.894695	1.89205	1.18441	2.06994	1.66548	1.30515	1.15991
	2.54479	0.780495	0.798449	1.01924	2.131	0.933039	1.93355	1.65572
	1.74626	1.62853	1.81756	0.968288	2.8631	1.31121	1.6137	0.945889
	4.39471	1.13677	2.15303	1.17019	2.01302	0.867663	2.77939	0.955385
	2.34268	1.32794	1.44851	1.36493	0.928653	1.09776	5.11123	0.831288
	1.79467	1.41546	1.73778	0.810865	3.05903	0.863334	3.28255	1.22106
	1.47762	1.23714	1.28961	1.35875	1.54606	0.966884	2.8179	1.88666
	2.80019	3.25048	1.94559	1.19565	2.12777	1.64168	1.62433	0.772965
	1.5992	1.18794	2.28937	1.23585	1.68691	1.31409	1.16509	0.774237
	5.3876	0.997912	2.32081	4.88884	1.45959	0.913788	2.04486	0.661868
	1.47341	0.745296	1.97195	1.07692	1.87029	1.20147	1.16515	0.870239
	1.45269	0.889019	1.69815	1.75215	3.20391	1.02919	1.22189	0.706188
	1.62794	0.989289	3.22813	0.92582	2.84714	1.00036	2.48178	0.507911
	2.1756	0.839707	2.15763	1.00329	1.87711	1.6779	1.63638	1.12726
	2.97787	1.40239	1.94169	1.58388	2.09181	1.1319	5.57616	1.03064
	2.46292	1.13201	2.39973	2.09479	2.50288	0.76891	2.94673	0.752921
	1.28617	1.3468	2.64947	0.922497	2.75593	1.35821	1.83653	0.837316
	1.76907	1.00353	3.17855	0.994642	1.05231	0.977259	1.39142	1.46058
	2.07231	0.772001	0.830594	0.925438	2.00552	1.34191	1.84028	0.586133
	2.27524	0.705517	1.71359	0.930779	1.69955	0.93832	1.45088	1.16969
	1.31558	1.17787	2.09396	0.716595	1.13094	1.27171	1.25194	1.21928
	2.80588	3.39257	0.843491	1.12198	2.18397	1.13158	1.33194	1.00656
	2.31774	1.03536	1.1151	1.25401	1.45895	1.33012	2.57589	1.35978
	5.08681	0.840661	0.883316	1.40217	1.90224	0.964871	1.40338	0.695304
	1.33303	0.857551	1.499	1.07571	2.62782	1.04948	2.62366	0.918114
	3.33099	1.19678	1.41447	1.96395	2.1279	1.0864	3.15191	1.74957
	1.82491	0.679577	1.67421	2.34715	1.65227	1.46604	1.53086	3.44093
	3.1792	1.81864	0.977408	0.787669	2.45633	1.09635	2.15956	0.814715
	1.92976	0.869358	2.61416	1.94509	2.5006	1.02283	1.55181	0.601541
	2.76811	1.09351	2.14898	1.00247	2.10173	1.18048	1.02937	0.796401
	3.4946	0.988538	1.09037	1.17102	2.62091	0.684971	2.19445	0.767289
	1.82961	1.41161	3.30391	0.993543	2.41004	0.973058	2.07561	5.79822
	2.67584	7.80151	2.5131	1.47182	0.890111	3.55032	1.5606	1.51004
	1.53056	0.976727	2.06501	0.684084	2.00988	0.670354	1.70193	1.23572
	3.07217	0.722821	1.66302	0.851364	2.15561	0.956407	4.1788	6.25428
	4.28009	1.36558	2.50794	1.00913	2.90245	1.54898	0.636846	1.02936
	2.57373	0.951226	2.64129	0.910101	1.64798	1.33292	1.79651	2.1263
	1.69398	1.318	1.57793	1.18599	3.3303	1.14286	5.11916	0.801035
	1.6936	1.14422	1.75695	1.13548	2.40808	1.10956	0.984784	1.08604
	2.08058	1.67809	1.75038	1.06416	2.25468	1.27056	3.23167	0.791443
	2.17652	1.05481	1.82635	1.4367	0.709332	1.29934	3.27969	0.969351
	1.39662	1.02175	0.890739	0.682391	0.954355	1.14971	3.05379	2.08892
	2.03633	3.09842	2.30049	1.17062	1.61809	1.18115	1.0735	0.931788
	0.944539	1.92872	2.16671	1.02043	3.80163	0.673636	3.85943	1.64752
	2.10656	1.06612	1.64484	1.0282	1.41297	1.34824	1.10892	0.892645
	3.85037	0.793572	1.28204	0.987322	4.30415	1.28958	1.77055	1.28644
	3.43465	0.748589	2.52442	1.0345	1.37063	1.55779	1.09999	1.31358
	1.07053	1.03846	1.95945	5.83704	1.55249	1.04914	2.51448	1.04793
	1.90694	2.26981	2.25317	0.865271	2.59433	1.41607	2.86525	3.3622
	0.660828	1.31751	1.39473	1.24473	2.13109	0.989366	4.10334	1.15342
	0.755435	1.09094	1.38922	3.04657	3.13466	0.978745	2.12034	0.918781
	2.03936	0.729715	1.58979	1.47629	1.33455	1.29821	1.89159	1.73557
	3.19518	1.368	1.3584	1.32346	1.04164	0.987461	1.35166	0.753149
	2.99878	1.17945	3.27001	1.21657	2.60584	1.26894	3.51155	1.10106
	1.46048	1.43041	2.25438	1.02377	1.47659	1.18791	1.15214	4.41466
	1.68671	0.758684	1.98563	1.6751	2.30234	1.04828	1.83309	1.01799
	2.19257	1.98098	1.42643	0.915336	2.1774	1.17736	1.29526	1.78954
	2.85876	2.44102	4.07085	1.24884	3.56156	0.712326	2.26709	0.920062
	2.92603	1.01192	2.42829	1.07969	2.84036	1.0528	0.931512	1.00633
	2.46373	1.21996	2.0733	0.917664	1.41038	1.05007	3.65257	0.996163
	1.83195	0.944414	3.24898	1.02867	1.38847	1.22572	1.63034	0.759114
	1.5175	0.851914	1.68613	1.4248	2.14553	0.958316	1.71684	2.29443
	2.10562	1.0659	1.85259	1.67873	3.92271	0.921816	1.92882	3.20958
	1.95746	1.3871	1.61563	1.93858	1.27524	1.11287	1.91574	2.33505
	1.43916	0.720614	2.13232	0.906407	1.49814	1.10584	1.27927	0.920698
	1.0243	1.2928	1.7503	0.768083	2.10203	1.81216	1.26171	1.45138
	1.53477	1.02912	2.48275	0.670283	0.978098	0.804403	1.50826	1.31066
	1.62111	1.70625	1.42294	2.0415	1.35249	1.08822	2.3896	0.904203
	0.816472	1.00664	1.6673	1.32652	1.10641	0.917088	2.22691	0.954498
	1.76307	1.20241	2.01518	0.960055	2.07603	0.645597	1.24676	1.33804
	0.935273	0.934364	2.47101	0.707511	2.64525	1.05542	1.08072	1.31964
	1.194	1.09143	1.45257	0.911033	2.14421	1.39733	2.02926	0.790589
	3.39581	1.74394	2.19678	1.95759	1.62778	1.08495	1.77366	0.913006
	1.63253	1.98392	1.87776	0.905491	3.85618	0.97357	1.52985	0.912052
	2.08581	0.792169	2.01027	1.07858	1.34255	1.31332	2.20163	1.70163
	2.63487	1.83881	1.97075	1.45044	2.19415	0.725343	0.802318	1.11752
	0.984002	1.8502	3.40788	0.782333	2.92545	3.08258	3.80906	1.18789
	4.50177	1.09751	2.39692	2.01961	2.01258	1.19561	2.98369	0.736047
	2.60126	0.810338	1.94073	1.00961	2.17015	1.07801	2.14286	0.867394
	1.24413	1.51222	1.11736	0.889669	2.12104	0.902494	2.63791	2.20652
	1.13856	0.929371	2.32827	0.7369	3.79695	0.994924	1.72805	1.1096
	1.78181	0.834075	3.84727	1.21091	2.20819	0.866779	1.98447	1.14592
	1.81747	1.04727	1.47681	2.33627	2.90684	1.26183	0.935908	1.21934
	1.9779	1.27668	1.7319	0.965935	1.83733	1.67814	2.39459	2.73111
	1.03754	0.959203	1.28681	1.06103	2.96352	0.85326	4.00664	3.85023
	1.7031	0.720062	1.89883	1.04151	2.71455	3.78239	2.56352	3.13485
	2.63431	0.990334	2.80175	0.996729	2.45039	1.13086	2.07573	0.891239
	1.39272	1.08506	2.03071	0.912951	1.79766	0.633436	1.99337	1.0825
	2.18376	1.1801	1.12328	0.620818	2.06402	1.51607	2.22748	1.2959
	1.14397	0.897123	2.09817	1.88329	1.28684	2.54115	2.34436	0.773437
	4.22397	1.03275	1.47246	0.640713	2.24214	0.902943	1.34617	0.971655
	2.08777	1.68922	2.35595	3.65653	4.22124	1.40714	2.56962	1.84194
	3.57654	1.65574	2.24067	0.866044	1.55281	1.53041	2.83706	1.4521
	2.05649	1.3235	1.63762	1.64417	2.01667	1.29635	1.89407	1.0493
	1.28764	2.9289	1.14009	1.51519	1.63874	0.66532	3.32354	0.943071
	1.12477	0.834238	1.09838	1.23547	1.60117	1.17265	1.45616	0.800731
	2.39984	1.88987	1.86722	1.08922	1.63385	1.0248	1.41457	0.860371
	1.08857	1.28612	1.71704	1.00453	2.67835	0.635831	1.79877	1.23495
	1.75377	0.991479	1.9399	1.89183	1.31987	0.842917	1.88536	0.752126
	2.83473	0.876503	1.40244	1.15694	2.20711	1.009	1.18455	1.01798
	1.89012	0.968582	1.32506	1.55502	1.33861	0.93283	2.33278	1.1706
	1.30267	1.71195	3.21877	1.95817	2.49129	1.28594	1.52323	1.19829
	2.98921	1.56523	2.34781	0.687258	2.33663	0.877669	1.35919	1.27218
	1.50484	0.907524	2.85385	1.35292	3.11127	1.48114	2.51816	1.63958
	1.51382	1.19578	1.38641	1.17217	1.38267	1.30389	2.69649	1.40385
	1.43201	1.17196	1.30316	0.946808	3.29135	1.01547	2.67147	1.20146
	0.989763	1.00097	2.08404	1.10196	2.43087	3.33893	1.73002	1.09692
	2.06834	0.824729	1.94219	1.34225	1.83664	1.16378	2.98351	1.51446
	1.02056	4.58674	2.3905	1.23084	1.80607	0.846992	2.71507	1.90423
	1.9459	1.31668	1.40499	1.10717	1.51974	1.80008	1.16428	1.33106
	1.43295	1.49106	1.88345	1.13305	3.27902	1.30388	2.66583	1.45119
	1.46622	1.05354	1.38654	1.70143	3.17389	1.19609	2.79384	1.10628
	1.78651	1.00213	3.3673	0.955754	3.06167	0.831469	1.87848	0.950984
	1.80049	1.25317	1.47161	0.7885	1.57605	4.33545	2.41818	0.8373
	1.635	1.8689	4.26867	0.863257	1.89675	2.61333	3.72507	1.59419
	1.692	1.28593	1.84735	1.25112	2.00972	1.16719	1.18952	2.1359
	1.94191	1.44901	1.94226	2.22087	2.97083	0.993722	1.70796	1.55968
	1.49992	0.642081	1.49788	0.883838	1.64542	0.743924	2.91615	3.3252
	1.65916	1.78089	1.43432	0.82511	2.4094	0.962054	1.37179	1.03469
	1.82661	0.971078	1.34439	1.05285	1.78665	1.64141	0.843417	1.92496
	2.49829	0.70707	2.38527	2.37258	1.42437	0.853542	1.74537	2.13795
	1.67551	1.33348	2.14699	1.45764	1.57553	1.34871	1.68168	0.643858
	3.74804	1.02177	2.21921	0.957231	1.78275	1.01598	1.7524	1.77152
	1.90041	1.33125	2.54471	1.33863	1.02234	0.958249	3.57246	1.20301
	3.46251	0.979487	3.10915	0.806764	1.31629	1.85105	2.4471	1.11662
	1.122	1.20883	1.44398	1.10485	4.12695	0.737231	1.35735	1.14343
	1.76764	1.84573	2.26454	2.29175	1.74763	1.02172	1.3742	1.11199
	2.48677	1.17613	2.4864	1.5943	5.47475	0.854312	1.86704	1.09112
	1.16053	1.05674	2.09691	0.834083	2.18077	2.57705	1.1985	1.1891
	1.43948	0.804284	1.10453	1.81305	1.71805	1.67536	1.63857	0.864308
	2.50043	1.16296	1.43366	0.917107	0.724026	1.98773	1.29692	2.85279
	2.5673	1.19508	1.34849	2.3445	1.44274	0.756513	2.33032	0.882307
	2.8767	1.31421	1.4971	1.16767	1.81564	1.25256	3.26953	0.6859
	1.58102	1.31059	0.893155	1.12078	2.80975	1.0431	1.24382	1.28679
	1.86629	1.05771	3.63496	1.02264	1.30171	1.00549	1.89733	0.792928
	2.8196	0.763535	1.08887	0.757771	1.01457	0.979071	2.41571	0.765571
	2.84607	0.88568	2.01058	0.922273	1.47314	2.33637	1.79739	0.842322
	1.82845	1.2135	1.7592	1.48903	1.29463	1.0041	1.50709	1.09313
	1.94094	1.04767	0.981005	1.27967	2.13652	1.80627	1.41792	0.892185
	2.11428	2.26867	1.5259	0.684775	2.82517	1.03261	5.23451	1.04836
	1.16341	0.870627	1.5826	0.884975	1.52777	1.38405	1.6016	1.82207
	2.4039	2.38313	1.63576	1.52401	0.903181	1.00284	4.99704	1.36497
	0.977489	1.09987	1.9446	1.10521	1.54634	1.65844	1.44032	0.707898
	1.82596	1.26519	1.38654	1.39501	0.853771	0.896602	2.67664	1.2297
	2.0521	0.894534	3.20423	0.839638	1.49148	1.37722	2.66305	1.42783
	1.36061	1.07008	2.09569	0.683313	2.27801	0.912491	2.9964	0.794327
	1.29309	1.12231	2.45601	3.16002	2.10298	0.734026	1.98486	0.869474
	3.31967	1.78685	1.93639	2.28908	0.786858	1.86369	1.6132	1.02335
	1.2127	2.23079	2.38099	1.19739	1.30131	0.877105	4.50259	0.712569
	2.21365	1.15482	1.8641	0.917578	1.15109	0.790014	0.786944	0.972484
	1.67689	0.921908	2.42891	1.27877	3.95637	1.29275	2.18296	0.985754
	1.20481	1.1536	2.51678	0.761044	1.63136	2.07049	1.87668	1.27262
	1.8825	0.755936	1.18653	2.65047	1.29912	1.16609	7.85268	1.91386
	3.60641	0.677693	1.79547	2.31363	1.9018	1.28016	2.73661	1.75311
	2.03667	1.06509	1.32966	1.41748	3.0732	0.895559	0.899966	1.12858
	1.46837	0.816243	2.78537	1.10278	2.01689	0.971103	6.40871	1.01259
	1.59464	1.02671	2.57289	0.7702	3.41528	0.937592	2.04095	2.46463
	3.3116	1.3281	1.12484	0.906082	1.02482	1.38519	1.10589	0.805034
	3.5367	0.74371	2.15991	0.67802	2.02244	0.877066	4.9733	1.52806
	2.05285	0.952655	2.35833	0.831571	5.95794	2.52673	0.94787	1.12552
	4.16143	1.19693	2.22718	1.62963	1.52503	1.52489	1.96301	0.73341
	3.80484	1.03076	1.95577	0.803578	2.95477	0.996918	1.26762	1.0848
	2.59252	1.46047	2.02426	0.906681	1.0033	0.97617	1.09289	1.07181
	1.40401	1.19227	1.70384	1.4008	2.13135	1.13289	0.919836	0.698734
	1.96544	1.16514	2.18677	1.33052	1.70073	1.4273	1.20181	1.08834
	1.77557	0.693071	1.99432	1.09957	1.44964	1.3684	1.63986	1.75598
	3.01356	1.13217	2.08874	1.77438	1.63932	1.70366	1.10302	1.43729
	3.80763	1.44307	0.879808	0.95736	1.48401	1.03375	2.72831	2.31379
	1.80562	1.82659	1.01124	1.01228	2.74048	0.734333	2.24186	1.97782
	1.68328	0.897611	2.51244	1.36698	1.51534	0.944515	1.16243	1.42964
	2.1673	0.879299	1.25539	1.06137	1.81264	0.970094	1.08052	0.69191
	2.25144	0.909476	2.12549	0.911708	1.59644	0.957497	3.28395	1.50133
	1.31783	1.71695	3.40643	1.10175	1.8008	1.02372	1.84623	0.917541
	2.11602	1.19044	2.53533	1.30955	2.41536	1.37116	2.12181	1.4764
	1.56219	0.884028	2.71916	1.12486	2.04664	1.63374	2.35285	0.849214
	1.72885	1.13501	1.31107	2.14918	1.12199	1.0881	3.05061	0.927083
	2.43605	0.777065	1.29172	0.89424	1.63705	1.1407	1.97989	0.956324
	1.4131	2.21884	4.15472	1.15194	5.13542	1.20647	2.34926	1.65472
	0.775453	0.784484	1.1728	0.876831	1.9967	1.07721	1.5451	0.94107
	0.784973	1.13942	2.1096	1.08234	1.8412	3.40856	2.44351	1.20136
	1.70568	1.40865	1.24881	1.04262	1.25171	1.32404	1.84808	0.594921
	1.1064	1.68465	2.18421	0.970612	2.53268	0.891283	3.43905	1.08061
	1.28452	1.1299	1.38363	1.41022	2.65825	0.796354	2.40799	1.32942
	1.13299	1.46185	3.69746	1.08098	4.76215	1.1784	1.36101	1.41942
	2.18411	1.90828	2.39883	0.884254	1.59003	1.11677	2.31054	1.26182
	2.51523	2.39087	4.83517	1.05461	2.31413	0.741594	0.958959	1.38193
	1.89239	1.10393	1.22448	2.07693	2.86521	2.02853	6.00786	1.11712
	1.69793	0.880067	1.49432	1.69401	1.39693	1.22731	1.46122	1.14713
	1.88858	0.868005	1.69377	3.40089	2.91045	4.88575	5.65802	1.0893
	2.06897	0.627416	2.57309	1.31409	0.833225	0.816093	2.30658	2.02014
	1.03399	2.75851	1.17297	1.91709	0.675459	1.25534	3.60482	0.814638
	2.89704	0.819658	1.48982	1.00875	1.82391	1.66263	1.53646	1.24719
	1.49729	0.643538	1.70677	1.28105	2.65131	0.927398	1.19392	2.09122
	2.29706	1.38239	1.44419	1.76508	1.63628	0.892913	2.70407	0.677906
	1.2515	0.666651	2.00401	1.39986	2.17405	1.13819	3.4424	1.20716
	2.15167	2.53741	1.7415	1.00036	2.54686	0.916165	1.7753	2.15652
	2.49817	0.981311	2.08408	0.589307	5.48067	0.885024	1.86756	2.24602
	1.74182	1.25088	4.44489	1.00801	1.06824	0.65693	1.05737	1.02685
	2.53365	1.24706	1.2368	0.818137	1.29777	2.36526	2.51505	0.791942
	2.74422	1.22955	1.81452	1.96474	1.63589	0.928172	0.833356	0.96559
	3.10696	1.03461	1.90454	1.25969	1.42066	1.36353	3.03564	0.80475
	1.596	0.856816	2.91929	1.35788	0.790622	0.79582	3.39945	1.26636
	2.307	1.09068	1.42759	1.25938	3.98014	1.19566	0.959754	0.963733
	1.64245	0.886122	1.77253	0.907652	1.30622	1.01731	3.0768	0.925282
	3.695	0.933116	1.80586	0.799547	3.52606	0.851845	2.71891	1.21149
	1.31755	0.734516	2.5507	1.01546	1.5236	0.609941	2.50813	1.4508
	2.01815	0.75917	1.42832	1.59668	3.41792	1.65221	2.25041	1.21328
	1.67536	0.953605	3.7161	0.995789	1.97411	1.26862	1.90121	1.4426
	2.97436	1.53956	1.85584	1.73962	1.89142	0.930167	2.37882	0.927644
	1.66599	1.50382	1.76435	1.72745	1.61411	1.67058	3.54756	1.17409
	1.38232	1.34007	0.871918	3.07963	2.28317	1.03352	4.24091	1.41946
	2.14696	0.802297	1.39426	5.52527	2.12401	1.64091	1.44841	0.721709
	1.50408	1.1132	2.70508	0.898944	1.61495	2.0606	2.38603	1.22389
	2.75538	1.45166	2.26407	2.4581	2.44025	1.65127	1.39634	1.94729
	2.70034	0.673694	1.55203	1.69995	1.57007	1.32202	1.29882	1.73013
	1.42782	1.8182	3.73525	1.9362	2.85237	1.1032	1.58824	3.5199
	2.64876	1.24832	4.03912	0.92087	2.01709	0.807504	2.75972	1.29032
	2.22501	0.987921	2.93036	1.35426	2.22794	1.29984	2.34186	1.08274
	1.76887	0.895899	0.713141	1.52468	1.91355	1.16218	3.96173	1.21124
	1.68299	1.28242	2.70552	1.26452	0.866544	1.17346	1.70258	0.535899
	2.13464	2.22604	1.08064	0.949526	1.6706	3.02302	2.39055	0.806408
	1.59054	0.910364	2.88466	1.08329	1.70644	0.812899	2.97322	0.686667
	2.33429	0.93356	2.9543	1.29584	3.26439	0.820778	1.43971	0.920039
	1.5955	1.10673	1.939	1.50818	1.88804	1.17956	1.87259	2.407
	1.34163	1.05463	1.65352	1.5028	1.1377	0.844487	1.55977	0.968267
	2.07416	1.07592	1.98764	1.05109	1.61632	0.887469	2.51413	1.396
	1.32763	1.02999	1.9803	0.938517	3.68301	1.35186	1.75538	1.20735
	3.30103	1.11679	1.68072	1.19346	2.39836	0.902204	1.43023	1.49938
	3.13427	0.993057	2.43295	1.31542	1.26479	0.793412	1.54922	0.839989
	1.18365	0.891458	1.50317	3.33807	1.80703	1.04978	0.908701	0.992197
	1.39254	0.803378	1.60668	1.26464	2.99586	1.01504	2.27122	0.995511
	2.72253	0.706813	2.40868	0.701707	5.77302	0.876956	1.81351	7.31584
	1.61149	1.87065	1.79179	1.10766	1.36252	0.803789	5.23754	1.24469
	1.13011	0.688982	2.17626	1.3702	3.09826	0.678489	2.85546	0.797718
	2.39694	1.97502	1.10222	1.50638	1.74196	1.04708	2.85424	0.982095
	1.26235	1.16875	1.42495	1.31496	1.7944	0.857876	2.56805	1.25125
	1.6246	1.21683	2.12987	1.00801	1.99672	1.5304	1.13784	1.1062
	1.38643	1.71564	1.02826	0.888553	0.808244	1.18867	2.08227	3.04551
	0.829392	0.882945	1.20339	1.4319	4.27768	1.04484	1.74088	2.51297
	1.94911	1.24849	1.5292	0.670888	3.45883	1.27654	1.70081	1.03864
	7.62455	1.1419	1.25261	1.49926	2.34729	0.703226	2.25441	0.859355
	2.347	0.830803	1.51567	1.10494	11.792	1.42085	1.59077	0.9025
	1.075	1.02396	1.75332	0.745299	1.89132	1.06258	2.08184	1.14341
	1.37264	0.903882	1.51511	2.03163	2.93248	0.932999	1.55375	1.95929
	1.12852	1.06985	2.24606	1.76209	1.554	1.08734	1.4784	1.16366
	2.66201	1.07626	1.59822	1.32408	1.25387	0.969584	2.24228	0.620458
	1.3453	0.873635	1.49241	1.0872	1.56165	1.08025	2.17498	1.48829
	2.33045	1.31069	3.50813	1.47562	0.861835	0.983666	1.90025	1.19809
	2.49726	0.975275	1.78779	1.668	0.971823	0.947757	2.08904	1.39919
	1.79912	2.23128	2.85755	2.83661	2.71255	1.01066	1.70843	1.1081
	1.82109	3.21394	2.40462	0.812144	0.906596	1.15236	2.68436	1.4082
	3.30319	0.972508	2.77851	1.15445	10.3016	0.923886	2.96827	0.638083
	1.92016	1.73193	4.15723	1.09868	4.07523	1.10075	2.10335	0.837222
	2.19681	1.03786	1.8889	1.01619	3.87324	0.796749	2.71133	0.867275
	1.69327	0.924617	2.20406	1.05229	2.25849	1.51655	2.98402	0.918171
	2.69854	5.54121	3.99928	1.73181	1.49158	1.08747	1.30172	0.970594
	2.50828	1.04779	3.94278	3.03849	2.88365	1.07888	1.36455	1.07789
	1.39396	1.38924	1.30439	1.52142	1.6315	1.07782	1.25376	0.880877
	2.34097	0.964133	1.59845	1.63004	2.56874	0.989956	1.63919	1.53733
	1.39237	2.25468	1.28436	1.33716	1.65193	1.08282	2.75366	0.90201
	1.48147	0.909812	3.03796	1.60454	2.26504	1.18819	1.869	0.755544
[truncated: 10,317 more rows]

## Sheet: Fig1E
Pearson's Coefficient from Coloc2 analysis
n=15 single cells analysis
	GFP with mitoBFP		GFP with RFP
Treatment	Control	Baf-A1	Veh	Baf-A1
	0.77	0.42	0.58	0.98
	0.76	0.08	0.51	0.97
	0.72		0.62	0.96
	0.73	0.05	0.63	0.98
	0.61	0.16	0.55	0.97
	0.69	0.18	0.55	0.95
	0.8	0.46	0.59	0.97
	0.62	0.08	0.54	0.89
	0.83	0.31	0.6	0.97
	0.72	0.25	0.52	0.93
	0.72	0.33	0.54	0.74
	0.62	0.02	0.48	0.98
	0.74	0.02	0.47	0.96
	0.68	0.13	0.68	0.97
	0.2	0.07	0.55	0.95
