# Supplementary material for: The ER membrane protein complex restricts mitophagy by controlling BNIP3 turnover
Source: EMBO J. 2023 Dec 15;43(1):32–60. doi: 10.1038/s44318-023-00006-z (PMC10883272; doi:10.1038/s44318-023-00006-z)
Supplement: Supplementary file 7 — Source Data Fig. 3 [file 44318_2023_6_MOESM7_ESM.zip › Fig3-Data.xlsx]

## Sheet: Fig3A
	Red:Green ratios of cells with genetic targets. Median taken to generate heat maps
sgRNA Target	Control 1	ASNA1	GET4	EMC2	EMC3	EMC6	USO1	SAR1A	PREB	SEC16A	SRP54	MMGT1	CAMLG	ATP6V1B2	COPA	NAPG	HUWE1	UBA3	VTA1	WRB	VPS4A	ATP6VE1	CUL3	Control 2
	1.40888	1.18756	1.69558	0.794581	0.848149	1.61716	2.63531	1.00783	2.6075	0.908215	1.1917	0.996043	3.54535	0.892542	2.45466	1.45577	1.12976	1.17221	1.55639	1.08786	1.8167	0.708107	5.62056	2.50002
	3.13155	1.36159	2.43493	1.67022	0.720855	1.21151	6.38738	1.56527	1.51911	1.98981	1.54499	4.88942	2.71712	0.953066	2.71904	3.45047	1.22214	3.68348	2.65457	1.11711	1.49646	0.993313	1.22072	1.6971
	0.987828	1.6117	1.51557	0.648323	0.634931	1.05407	1.39728	0.93012	1.25428	1.3721	1.57706	1.79602	4.01168	1.24334	1.16158	1.25221	1.54635	1.13611	1.54576	0.836115	1.25233	1.08099	3.20416	2.03586
	1.04311	0.975922	1.06768	1.37143	1.45213	1.2312	2.20588	0.941172	1.52474	1.12201	1.7134	0.885678	1.14733	1.4104	1.54792	0.816516	1.62548	1.01906	1.39454	2.52438	1.32129	2.41034	1.15088	1.42706
	2.16453	1.69799	1.27432	2.29669	0.957573	0.973687	2.15897	1.24778	1.71317	0.749052	0.805057	0.802388	0.924483	0.64858	1.64795	1.6674	4.67394	1.01064	2.01196	0.968195	1.73029	0.703703	1.96579	3.44705
	1.29962	1.76331	2.47542	1.28252	0.759545	0.979063	1.18835	1.18478	1.11523	3.31184	1.37371	1.43221	1.48413	0.690504	1.07374	1.99028	1.19818	1.10669	1.92042	1.55072	1.60714	1.00403	2.53076	1.70508
	1.67549	1.47407	1.54795	0.859423	0.78605	0.922706	1.28173	0.765381	1.08738	2.19038	2.39161	1.2386	2.64717	0.95185	3.36356	1.11175	1.87897	0.956295	3.78981	1.00475	1.29495	1.20129	3.35506	2.00902
	1.13007	1.16901	2.09402	2.4704	1.61293	2.20945	1.54816	0.875657	1.30991	3.80091	1.47528	4.76962	1.24561	0.819548	2.13834	3.043	1.54945	1.78761	2.16882	0.724627	1.22419	0.954779	2.42794	3.3538
	1.30364	2.20139	1.8681	1.15919	0.887685	0.916244	1.02048	1.38518	1.12097	1.18558	3.53888	1.79561	1.80913	0.769763	2.10061	1.54806	0.944274	0.953215	2.04247	1.25417	2.51023	1.22794	1.89078	2.67417
	1.78224	1.50088	2.60322	1.2934	1.0537	0.743458	0.936119	1.85013	1.28702	3.27241	1.41618	1.2159	1.80318	0.811503	1.03289	2.74398	1.10911	1.65571	2.16575	1.27117	2.6884	0.806737	1.2874	1.58969
	1.05941	1.54989	2.40425	0.79187	1.06943	0.793214	2.13695	2.23672	3.47788	1.31459	1.89174	0.956768	1.04505	0.690443	1.46241	1.5599	4.16679	2.57206	2.0931	1.51315	1.16665	0.877533	1.63582	1.67589
	2.57609	1.09717	2.08204	0.984416	0.961039	1.13434	1.38349	0.944492	2.05567	2.85983	1.65274	0.815284	1.15696	3.16676	2.45169	2.41282	1.61498	1.08173	1.82075	1.2524	1.78685	0.874393	2.81078	1.58191
	1.92386	1.26478	0.916673	0.680504	1.93986	1.10074	1.41078	1.11067	1.91053	2.05	2.49999	0.911813	3.64236	0.991306	5.40642	1.34504	1.09365	0.980761	1.86175	1.50595	2.40467	0.949895	1.6226	1.42122
	2.20501	1.48281	2.65689	1.94799	0.962481	0.845294	1.02659	1.74424	0.958108	3.52869	2.57093	1.73218	2.76073	2.67008	1.28116	1.29817	1.72112	1.17229	1.06787	1.67068	1.70838	0.952099	2.20818	1.35685
	2.25324	1.24592	2.4867	3.33921	0.81352	0.62669	1.04001	2.70464	1.41503	1.98091	0.735804	0.704729	1.321	0.949323	1.41151	2.12386	1.59969	0.913147	1.58736	1.46993	1.48725	1.04653	3.04238	1.11168
	2.53857	2.08246	0.906962	0.708015	0.851171	1.07742	1.17228	1.71976	2.95878	1.72518	1.29587	0.9716	1.71297	1.20464	2.53576	0.848409	1.74935	2.03661	1.42384	1.24195	1.02574	0.868325	1.11136	3.6617
	1.59267	1.92578	1.40055	0.810322	1.14698	1.34544	1.46197	1.42645	1.56594	1.23142	1.25508	0.902494	1.31335	0.719713	1.5841	2.37212	0.917615	0.964488	4.74795	2.60968	1.69427	2.43063	2.23218	0.906011
	1.34314	4.55417	1.69038	1.30135	2.83579	1.10964	1.47432	0.749639	2.99112	1.60304	2.62393	1.88125	2.53306	1.28834	1.75865	1.38183	1.38758	1.74201	3.12857	1.16242	1.86134	1.62425	3.5908	1.03782
	3.29946	1.01097	1.05329	0.736312	0.889841	1.2837	0.906804	1.79333	2.50716	1.85247	1.83604	2.1589	1.01955	2.18703	1.85158	0.892782	2.76917	0.847938	1.40034	1.56295	2.83776	1.28381	3.54886	0.839627
	1.36568	1.23816	1.68513	1.75246	0.572099	1.10201	0.895075	1.62286	1.29047	1.03165	1.76441	0.925193	1.34499	0.986336	1.96944	1.49201	1.93592	1.28013	2.78489	1.30698	1.27387	0.674584	2.20805	2.62817
	1.72836	1.13593	1.57448	2.09041	0.828211	0.780258	1.03268	2.87936	3.21405	1.28656	1.82877	1.43598	1.62502	0.982534	1.40912	2.70704	2.2223	2.36735	1.11194	0.630275	2.38585	1.35823	2.11701	3.73295
	2.79656	2.03586	1.81125	1.24913	0.896592	0.813297	1.96403	1.07009	3.36343	0.976104	0.841133	1.76129	1.22392	1.2558	1.52364	3.27997	1.13403	1.85036	2.02386	0.952322	2.72297	0.707689	1.29471	3.9868
	1.64243	2.74111	1.75383	0.864736	0.924559	0.945124	0.787822	1.26821	1.28984	1.04841	1.62008	1.10758	1.85636	1.34883	1.23179	1.25295	1.31489	1.15919	2.22832	1.07972	1.06937	0.748012	2.35125	1.62292
	1.6377	0.719818	1.09555	1.28572	1.09394	0.85644	2.06085	1.3689	0.781618	1.48251	2.1274	0.827377	1.95207	2.05075	1.55365	1.47306	3.21366	1.16481	1.80043	3.04043	1.83333	2.82307	4.86424	3.17425
	2.14727	2.46287	1.15751	1.94767	0.70369	0.704352	0.938006	1.21751	2.55098	1.09787	1.2423	0.766749	2.45032	0.804557	1.45385	2.49856	2.01802	1.42449	1.47801	1.28828	1.32836	0.736616	1.82601	1.04835
	1.75375	1.77947	1.69573	0.878118	0.6193	0.880753	1.06863	1.16908	1.01199	0.867243	0.684419	0.673196	1.69342	1.04609	1.17455	0.719729	1.58845	1.21301	1.36523	0.923677	1.51917	1.43143	1.13172	4.21472
	2.25508	0.956865	1.43237	0.60317	1.02399	0.855557	0.984278	2.16567	3.03418	0.80152	1.7518	0.675982	1.38325	0.838029	1.67736	1.13691	1.23738	0.971991	1.2173	1.27172	1.25526	1.53549	2.06739	2.63516
	2.19676	1.40761	1.44444	1.23615	0.639181	0.83672	1.20751	1.25626	1.39756	0.876818	1.79187	1.58676	1.15701	0.804901	1.99794	1.45816	1.59532	1.18153	2.19134	0.852414	1.3842	3.05344	1.3506	6.0514
	0.743006	1.28207	1.70902	1.41169	1.05485	0.75273	2.33579	1.07186	3.91205	0.784681	1.61432	1.00377	3.74459	1.33515	2.32608	2.68573	1.33457	1.21238	1.88595	0.830103	1.06764	2.12937	2.66944	1.93987
	1.75851	1.567	1.02428	0.596076	2.69133	1.58752	0.655867	1.28549	1.86334	1.79291	1.40253	1.81137	1.09689	0.664787	1.22234	2.40986	1.91513	0.854177	1.59288	2.27359	2.3767	0.784012	1.66433	2.4413
	1.79343	1.10496	1.819	0.992608	0.961496	0.898723	2.42699	1.41984	1.96792	0.769855	1.00989	1.38781	1.55685	0.951366	1.83814	2.04472	2.06083	1.02097	2.47527	3.6644	2.68165	1.42241	2.79297	1.84025
	0.809739	0.834355	1.04754	1.21256	0.819404	0.722055	0.930545	1.33888	1.11998	2.27318	2.112	0.548278	1.28175	0.797678	0.971363	2.60704	1.13428	0.78785	1.08808	1.48387	1.00444	1.03977	2.70495	1.91915
	2.7178	1.26578	1.36434	1.01824	0.786432	0.989723	2.49861	1.28968	1.37716	2.35365	0.754979	0.649113	0.949718	0.68403	1.70939	0.663337	1.78161	2.14514	1.28409	1.81503	2.38251	1.5907	1.54914	1.10352
	1.46035	0.910056	0.904994	0.837386	0.711848	0.976321	1.75664	1.69243	3.21647	0.95234	0.840868	1.17088	2.06366	0.856604	1.61649	2.83755	3.68531	2.20302	1.56456	0.889444	2.21875	0.82899	1.39716	1.88846
	2.03596	0.916974	1.43797	1.0303	2.67991	0.837116	0.825826	1.41156	1.04014	5.68721	1.80171	0.991487	1.83593	0.73041	1.84786	1.63325	1.79759	0.826456	2.32952	1.11588	2.55404	0.695567	2.66641	1.54004
	1.98575	0.98244	1.29422	0.853843	0.832339	0.784101	1.34998	0.974368	1.91637	1.60558	3.19136	2.20787	1.2556	0.794288	1.74167	1.88878	3.96123	0.85785	1.21088	1.18725	1.2374	1.03337	2.79946	2.12647
	1.15595	2.32452	1.8824	0.603138	0.970002	1.10735	3.08064	2.95753	1.20598	1.77324	1.52647	0.828073	1.40112	1.04489	2.70897	1.25695	2.74341	0.995375	1.70266	3.44991	1.05128	2.73761	1.56211	1.81124
	2.11065	1.76026	2.1457	1.34168	2.98135	0.678886	0.901665	1.64876	1.53678	1.79273	0.809043	1.16332	1.21345	0.980245	1.08162	1.26416	1.56218	0.994304	2.72788	0.778127	1.1229	0.832245	2.07272	1.1507
	1.14388	1.23977	1.51631	0.59155	0.735434	0.632542	2.39868	1.14453	1.6998	1.63777	1.23345	1.58107	3.01322	0.908462	2.87611	2.44646	0.978883	4.60924	1.53938	0.910762	1.17411	1.30071	1.92861	1.16946
	1.4854	1.02642	2.27852	0.823978	1.22359	0.894073	2.75649	1.72556	1.12379	1.3595	2.05258	1.27606	1.03193	0.70455	1.51761	1.4366	0.941413	2.24972	1.03243	2.43362	1.01466	1.62586	1.34826	1.13793
	2.08596	1.57345	1.34336	1.53888	0.725863	1.0354	1.25315	1.13454	0.78021	3.11583	2.30652	1.87779	1.6405	0.867137	2.09255	2.0786	1.04432	0.838282	1.72659	1.36702	0.848284	1.18637	2.2364	1.38622
	1.20934	1.60298	1.16813	0.75553	0.773254	0.724314	1.5878	2.66956	2.48798	1.69528	0.777755	1.15203	3.19388	0.92448	2.10802	1.06883	3.47554	1.27495	3.30074	1.79082	1.82512	2.02337	1.44298	1.84847
	2.15125	1.09735	8.11556	1.05844	1.34872	1.4912	0.77737	1.17642	2.94612	1.74104	1.97545	0.615235	3.32819	0.917014	1.9252	2.47447	2.30851	1.4772	1.39775	1.82792	3.52574	1.15196	1.02465	1.34846
	1.47604	1.23566	1.2949	0.679369	0.856145	0.768529	0.581662	0.890604	1.47327	1.64104	1.86604	2.29767	0.907875	1.78359	1.9805	1.68782	1.32157	1.13926	0.771726	1.32004	1.4654	1.36274	0.971212	0.527751
	1.41357	0.968477	1.08466	0.767738	0.635107	0.678024	3.63629	1.1552	0.987471	0.956505	0.68523	0.98343	2.00322	0.746012	2.21326	1.36112	1.69828	2.75476	1.33708	2.39472	0.729762	1.99647	1.38432	1.36669
	0.616533	3.61788	1.61182	0.765612	0.614084	2.64542	1.19087	1.00167	2.40967	1.40477	3.92404	0.679414	0.998123	0.728155	1.06184	0.929993	1.73729	1.67705	2.24024	1.788	1.7082	0.944996	1.86281	1.72637
	1.82451	8.22502	1.10194	0.778588	0.714955	1.02526	1.78769	1.23518	2.01093	2.539	0.766353	1.48952	0.893353	2.82842	1.46373	2.00245	1.62931	1.4758	6.12637	1.1251	1.6447	1.01443	1.84416	1.7827
	1.53849	1.08632	2.21467	0.894589	0.604697	0.96656	1.20835	1.92308	0.983319	6.76461	4.04453	1.16257	1.21554	0.778205	2.59619	3.28067	0.636226	1.82302	1.49793	1.26028	1.16925	0.720093	2.31761	2.05095
	1.44125	1.09446	0.642812	1.24716	0.937041	0.998088	1.67571	2.11775	0.910235	1.07485	3.98367	0.943562	1.14547	1.6612	2.1077	2.15863	2.64718	1.88633	1.60764	1.40254	1.72122	1.57145	1.63309	1.97727
	1.89447	1.12987	1.37111	2.13462	1.1728	1.01866	0.755064	1.01506	2.04348	1.57312	1.84719	0.854391	1.84023	0.913099	4.88341	1.56431	2.09913	2.59986	0.984689	1.77405	1.38179	1.29316	4.59218	3.21498
	2.08864	3.49734	2.47765	1.02366	0.625021	1.16271	0.877578	1.33643	1.82663	0.901874	1.82969	3.74879	1.26889	1.54691	1.42125	1.58422	1.33113	1.27661	1.25869	0.983747	1.33965	1.0277	1.53087	0.996506
	2.0747	1.09732	1.27329	1.16051	0.744793	0.851524	1.69414	3.07659	2.35465	1.26654	2.52831	1.30918	1.03163	0.823963	1.53076	2.12297	1.98425	2.29526	1.23937	1.46702	1.00348	1.62311	2.14079	0.991622
	2.09933	1.19921	1.46315	1.18488	0.760293	1.74829	2.9863	1.42524	1.28187	2.47532	7.84711	1.15776	0.711272	0.74426	2.54679	1.37678	1.38155	1.88362	1.08738	1.74996	1.83611	1.37032	2.19528	3.40064
	2.41877	1.47061	0.931921	0.734115	0.950097	0.807633	5.01039	2.62785	2.05401	1.14896	2.12614	1.00201	1.26201	1.03643	1.8266	1.69709	1.55662	2.35388	1.8902	5.34698	1.45407	0.764037	0.613305	0.944177
	1.52493	1.09756	1.08159	0.77472	1.02331	1.55957	0.945484	1.02806	1.51644	1.32838	1.93465	0.60083	1.00353	3.66316	2.10824	2.20614	3.56537	0.765229	1.89363	1.47048	2.11135	2.60548	1.48223	2.03932
	2.1868	1.82339	1.11423	1.03901	0.802263	0.93213	1.68015	1.28606	1.81559	1.96264	1.23736	0.901216	1.40931	0.761877	1.72767	1.73994	2.10008	1.59792	2.66617	1.14423	1.13459	1.08849	1.28024	3.26078
	0.795078	1.56248	2.36475	0.745763	0.904989	0.91283	0.855789	1.56284	1.04583	1.09125	1.3689	1.2935	2.38345	0.633109	1.31866	0.725863	1.01306	1.39902	1.17406	1.4981	1.21288	1.39887	2.9618	2.61943
	1.85257	1.86283	0.880543	0.782798	0.924546	0.966376	1.71442	1.86396	1.73071	0.831913	2.95797	1.72886	1.23026	1.88026	4.16839	1.38818	1.25028	1.14132	1.12241	1.05863	1.25641	1.69224	1.51787	3.15329
	2.33527	2.06318	1.12507	1.21262	0.976261	1.51998	1.44295	0.779001	1.73158	5.33221	2.02085	0.887088	0.928364	0.991146	6.82852	1.41463	0.947423	1.67151	4.67404	0.810274	1.61584	0.691711	1.98983	1.32986
	1.56451	2.52233	1.77024	0.867599	0.877848	1.45015	1.11366	1.03128	3.35713	1.4259	0.722315	0.669516	0.743575	0.946877	6.14842	1.21197	1.44371	1.3441	2.26364	1.9211	1.28273	0.923463	1.78049	2.62394
	2.46283	0.923319	1.26655	1.74355	1.03324	0.867671	0.94013	2.05035	2.22491	1.21766	1.6695	2.61842	2.49182	1.68966	3.08014	4.29998	1.03681	1.44886	1.51573	1.73786	1.24797	2.26894	1.32275	1.0157
	1.90421	1.06134	2.59746	0.938981	0.87921	0.740145	1.74361	1.31653	1.67654	1.28623	3.71264	0.795182	1.89119	0.984861	1.57039	1.23903	1.40525	1.03267	2.07954	1.41092	0.876467	1.93869	1.645	1.935
	2.21535	1.7559	1.73534	0.718526	0.645498	0.625602	3.15942	1.71661	2.41536	1.54797	1.51076	0.795092	1.14142	2.50901	1.66117	1.96803	1.0508	1.09927	1.20152	1.48127	1.24938	0.750906	1.68804	2.11358
	1.09626	1.14953	1.25822	2.87719	0.877032	1.46265	1.33949	1.32885	1.91731	1.74077	0.667743	0.709204	2.85447	0.814206	1.60863	0.67303	1.26192	2.55002	3.88169	1.07347	1.24299	1.09202	1.92055	2.24309
	1.53176	0.746311	1.24347	0.704337	1.66756	1.10046	1.08376	1.45184	1.93037	2.38985	2.12992	0.731314	1.08509	0.870711	3.59712	2.28524	1.38106	1.31764	2.29389	2.87356	1.55648	1.86308	2.33795	1.98447
	1.62116	1.77727	0.897494	0.781626	0.660567	0.80988	1.17812	1.4176	1.18965	1.57338	1.35286	1.67403	3.04377	1.04246	2.66038	1.43395	2.25697	2.03464	0.954334	1.00564	1.92333	1.14592	3.10112	4.49705
	2.13142	1.57661	0.881103	0.724895	1.21438	0.582679	1.15406	1.55296	1.9219	1.12373	2.20582	2.96891	0.806847	1.6556	2.134	1.88002	1.05788	0.825711	2.97978	1.39569	1.41647	0.884818	1.60927	0.864341
	2.80575	1.8681	1.77277	1.53358	0.8644	0.720336	2.33244	1.40344	1.25295	1.73074	1.97339	0.885902	0.75015	0.841562	2.3331	1.81356	2.26796	1.12872	2.12986	0.975183	2.85124	0.871694	1.3853	1.3615
	2.07875	1.49416	2.33925	0.997461	0.670338	0.757936	2.97447	0.956256	1.11353	2.02198	1.81801	1.52683	0.840046	3.61408	1.9687	2.00914	2.01752	1.13758	1.99652	0.939066	1.12063	1.1004	2.61121	1.39453
	1.39517	1.35411	1.97946	0.710254	0.735343	1.18413	2.13091	1.68684	1.96952	0.799333	1.44421	0.826203	1.61025	1.61887	3.71054	3.03683	3.98159	1.02179	1.57757	1.2075	1.46472	1.12675	1.2117	3.55377
	3.57618	1.0399	1.35301	1.0924	0.713275	1.09684	0.992009	1.40445	0.681576	1.79676	4.28275	0.836537	2.06221	1.51265	1.86105	1.34542	3.82216	1.29854	1.50213	1.22511	3.71785	0.983326	1.58819	1.62937
	2.101	1.08922	1.5201	1.4433	0.900301	1.11955	0.830602	1.85533	1.17227	0.926698	2.07862	0.775014	2.43272	0.796192	2.32161	2.34451	1.48798	1.08171	1.37104	1.04862	1.16355	0.921795	1.86677	2.59811
	2.01832	1.08539	1.35689	0.799844	1.26646	0.952405	2.16349	1.5478	1.08426	1.28316	1.32403	8.32475	6.98503	0.912088	2.28672	2.04718	1.74204	0.923784	1.67988	1.0523	2.48977	0.750638	4.82484	1.11201
	1.15093	1.90992	1.62882	0.741527	1.4328	1.67325	0.942073	1.86133	1.03244	0.855518	1.94701	1.18003	2.14675	1.01906	1.16743	1.30011	1.60519	1.16803	1.27167	1.11731	1.42937	0.777565	2.439	1.33651
	2.24998	1.79513	3.30032	0.780278	0.729782	0.66384	1.10445	4.67688	2.03375	1.96065	1.36469	0.855996	1.60164	0.961251	1.2909	11.6474	1.894	1.52175	1.52326	1.10679	2.00367	0.988529	2.27307	2.03118
	1.75572	0.819916	1.59174	0.739049	0.792398	1.19345	1.22181	1.96695	2.08127	1.86347	0.715277	0.846846	0.979969	0.732352	1.5026	0.866295	4.63066	1.76669	1.32842	0.926759	1.80738	0.865858	1.71784	1.44816
	1.31245	2.02225	1.78165	1.03936	0.693748	5.06185	0.727981	1.68869	1.13366	1.51659	1.25069	0.755468	1.06467	0.751191	1.01821	1.85823	2.19671	1.3959	1.64326	1.11725	3.08972	0.960875	1.41754	1.38879
	1.9683	2.30116	1.81824	1.68682	0.829125	1.07819	0.793071	17.1972	1.2303	1.42003	1.67322	0.968201	2.37	1.10755	1.61679	1.72655	1.73435	1.20623	2.0683	2.38131	1.38645	3.93876	1.59624	1.29191
	2.34457	1.54017	1.70432	0.799877	1.07066	0.985155	1.62584	1.49874	1.35105	5.08601	3.99678	1.08697	0.905293	0.728661	1.68985	1.27919	1.87549	1.43066	1.31539	7.11598	1.13311	1.63285	2.38168	0.896339
	3.96089	1.02115	1.09065	1.43138	0.684111	0.685764	3.38037	0.830848	1.54246	1.04739	0.906657	0.920001	1.10017	1.19003	0.934029	2.50976	1.26621	0.809177	2.70735	1.20967	1.90366	1.91419	2.02188	2.46337
	1.35874	1.12846	1.46301	1.14629	1.58237	1.42378	0.860303	1.63121	4.74899	0.944838	0.852445	1.3184	1.06145	0.759453	1.76378	1.16536	6.29002	1.4056	1.95334	0.928652	0.718947	0.921409	1.48339	1.67569
	2.67758	1.67131	1.14162	1.8442	0.842899	1.3272	1.98456	2.67963	2.08211	1.78805	2.37493	0.802582	1.28519	0.677076	2.43965	1.25153	1.29265	1.08088	2.0578	1.50921	0.99044	1.32528	1.4056	1.78983
	1.81097	3.0617	0.908115	0.986111	1.40442	0.638727	3.32053	2.51586	0.720536	1.25053	2.25452	0.681094	1.00673	0.755091	2.60627	1.86074	1.87816	2.92998	2.15378	2.32039	0.932207	2.65962	1.9168	2.01373
	1.41301	1.3939	3.29804	0.97793	1.83481	0.848271	1.62084	2.2428	2.40151	0.859533	1.3902	0.865995	1.45959	1.37633	3.15372	3.34904	1.64335	1.9622	1.85087	1.16501	1.20567	3.68503	2.22994	1.31033
	2.63216	1.15	1.51082	1.02647	0.741766	0.989038	0.79411	0.990939	1.28505	0.791584	1.00207	1.615	1.41452	0.927566	2.63436	1.17031	1.7923	2.30997	3.05861	1.48107	1.14112	2.81217	1.68119	2.80839
	2.42386	3.54234	1.40534	0.736235	0.917967	1.07895	1.4632	1.0192	0.806103	1.19158	1.10849	3.37164	0.688875	1.19908	1.78158	1.92257	1.55696	0.835018	1.24675	1.26037	1.25207	1.18362	2.14935	1.0105
	1.41884	5.55927	2.1342	1.10758	0.990159	0.945274	0.784838	1.09186	2.87581	3.29282	3.42546	1.18026	1.41838	0.916126	1.32589	1.9006	2.22625	1.38045	1.60299	1.36839	1.32116	0.831281	2.5168	1.21534
	1.1578	2.24118	2.16901	1.90023	0.619569	0.922213	1.48664	1.56837	0.944807	2.66333	2.54517	2.20436	1.91938	1.52295	1.37142	1.84796	2.30924	1.71816	1.66882	0.903616	2.66594	1.89839	1.44831	2.38822
	1.63064	1.04646	2.01223	0.84221	0.956773	0.894622	0.988021	1.21948	0.775467	1.19796	1.58364	1.63477	4.67675	0.927954	2.2202	0.752696	2.63161	0.736839	1.69482	0.775534	1.76762	0.921126	1.67234	0.766386
	1.78462	4.22581	1.18702	0.770108	0.738765	0.971372	0.781176	1.66766	1.71535	1.08454	1.28314	0.785537	0.688155	0.790045	1.31476	2.15644	2.36289	1.03862	1.3277	0.990443	1.72123	0.645542	2.26305	1.36438
	2.47854	4.38064	0.984861	0.735179	1.17247	0.863864	0.708382	3.62449	1.18733	2.47482	2.46556	0.799251	1.61163	1.94106	2.13018	1.4075	4.44034	6.34314	1.58099	1.5448	2.38013	0.758289	1.99204	2.99615
	2.73795	1.11102	1.16114	1.43478	1.0056	0.902525	0.821424	0.940785	1.05319	1.75257	0.870204	1.91699	0.959184	0.848468	1.83684	5.50373	1.31078	1.89742	1.9141	1.60351	1.37665	1.12773	2.21919	2.18902
	1.45982	1.35824	2.29688	1.16762	0.799519	0.781334	3.3817	2.75383	1.36312	2.12386	1.14628	0.941945	2.1493	0.691909	3.0584	1.8054	1.59326	1.11304	1.7138	0.877026	2.02311	1.84891	1.21537	3.17444
	1.31169	2.95424	3.25434	1.41505	0.641809	0.952863	0.864664	1.16552	2.48292	0.880419	1.28853	0.862613	2.11201	0.777018	2.08326	1.85753	1.18626	5.00421	1.26418	1.62037	1.91962	0.839915	2.27717	2.38467
	1.18557	2.12167	1.26641	1.75072	0.798534	0.871076	1.42579	0.950271	2.15505	1.36741	1.3291	0.784782	1.79626	0.712607	2.18414	1.55568	1.79109	1.02493	1.54489	1.20993	3.53871	0.657284	2.05629	1.8039
	2.35643	1.38795	1.0216	0.69924	1.1129	12.2888	0.749874	1.20692	0.943175	1.6277	1.07823	1.39945	1.38513	0.668231	2.56064	1.73508	1.38817	1.93711	1.14787	1.4092	1.48511	1.44375	1.71223	4.62689
	0.778169	1.11481	0.828921	1.07873	0.756358	0.905217	1.31284	1.09852	1.44603	0.938885	1.33258	2.61089	1.2764	2.76088	1.55388	1.50631	14.3098	1.14061	1.3478	0.64065	1.95149	1.81939	3.92365	1.57082
	1.46444	2.35927	1.82147	0.963667	0.889099	2.24065	0.68683	1.80164	1.47194	0.689353	0.915296	1.11622	2.73804	0.698161	1.37853	3.13419	1.23642	1.18223	2.36594	2.41863	1.01969	1.12203	1.86916	1.30387
	2.213	1.49484	1.8793	2.06229	1.15533	0.781351	1.42064	2.0849	1.48218	1.6638	2.23571	0.944554	1.86447	0.897837	1.15704	1.66315	2.44506	1.13003	1.09409	1.37186	1.28678	0.958475	1.89826	2.31447
	2.86636	0.779297	0.862296	1.16635	0.626767	0.78141	2.09963	0.974157	1.08482	1.14721	0.766684	1.49991	1.27947	1.26365	1.673	3.01288	1.17916	1.12203	1.31795	0.849178	1.98212	2.17365	2.25408	0.829854
	3.01634	1.36199	2.6712	1.19564	0.581381	0.989676	1.78163	1.89928	3.36941	1.12961	1.14836	2.23866	1.66096	1.1115	2.84725	8.82628	2.87854	2.39137	1.3361	1.16339	0.905422	2.22768	2.78604	2.27369
	2.25175	0.728996	0.967481	1.41316	1.17035	0.971946	0.651685	1.22971	1.82613	2.57611	2.10062	1.20125	3.68663	1.09404	2.23201	0.932697	2.1358	1.17324	1.23867	2.7104	1.30286	0.737483	1.40525	3.31276
	1.40597	0.782657	1.63891	0.791822	3.90807	0.848038	0.806797	1.03596	1.86045	1.56304	2.37331	0.81544	6.53424	1.2189	2.46775	4.05796	1.20671	1.45771	1.10072	0.95891	1.29159	2.64614	1.48067	1.09365
	1.78759	0.793786	2.36311	0.653771	0.92608	0.912398	1.05655	1.20414	1.41549	0.916883	1.83016	1.39468	1.91163	0.746354	1.7689	3.29501	1.58724	2.9064	1.23049	0.786568	1.47948	1.39352	0.836276	1.69973
	1.80169	0.927541	1.15055	1.61417	0.784877	1.18337	0.857023	1.61056	1.64843	0.912987	1.67222	1.0704	0.996724	1.075	1.34385	1.66181	1.73136	2.32328	1.3405	1.11425	1.52586	1.20169	1.88654	3.04659
	1.58482	2.04607	1.07913	0.933785	0.913879	0.780458	0.855338	0.836906	1.60607	1.14042	1.52327	1.17745	1.38286	1.10756	2.0974	1.48264	1.85093	2.23138	2.27404	0.998838	1.49611	0.905278	2.40568	0.826162
	2.38867	0.99029	1.66776	0.980792	0.923946	0.91714	1.40914	1.4187	1.95366	1.28318	3.89379	1.30466	1.99707	0.896699	1.4652	0.756889	1.68073	0.968816	1.27253	1.86952	1.17093	1.4986	2.24481	1.38061
	0.988024	2.13219	1.30978	0.690523	0.87982	1.01092	0.646838	1.90691	1.37474	3.13987	1.46375	0.673596	1.02123	0.788329	2.48795	1.8371	0.886654	4.82802	1.54489	1.09513	1.13588	1.6882	2.00065	1.73225
	2.91633	0.862039	0.845921	0.827133	0.84599	0.722554	1.96881	0.726735	1.61189	1.06206	1.19997	0.621353	0.937075	0.834562	2.11628	1.55421	1.68746	1.44809	0.885865	1.84424	1.08635	1.38691	1.46907	2.17458
	1.75839	2.04928	1.69035	0.691942	0.773415	1.38984	0.979297	1.29505	2.79911	1.37074	1.20681	1.2281	1.28699	0.776043	3.18479	2.1492	1.83681	1.12924	3.19184	1.53497	1.48059	1.25968	1.45504	1.69429
	2.8072	1.1621	0.703049	0.479076	1.88886	0.915876	2.28596	0.933996	1.15263	0.969781	2.14063	0.923307	1.80148	0.734232	1.51671	1.63578	3.12095	1.28292	2.416	1.38409	1.06442	5.25461	2.54407	1.20911
	0.932982	0.700908	1.8099	1.25977	3.27879	0.914614	1.74919	1.62834	1.91472	1.83232	1.36848	1.51159	1.26015	0.68498	1.50007	1.46696	0.955291	1.47256	1.88686	1.19338	1.433	1.45141	1.7503	11.6614
	0.714465	0.915778	1.51022	0.85056	1.64817	0.873077	1.65082	1.21785	4.42691	1.12082	3.29317	1.95018	3.45839	0.869042	2.13362	2.40055	1.58539	1.57699	1.18252	1.26607	1.42077	1.32708	3.3849	2.6808
	2.72087	0.730426	1.5808	1.06325	1.52856	1.47004	1.13808	0.782311	0.952944	1.99753	2.50175	1.21694	0.997267	0.923244	1.68252	2.30819	0.954083	1.60869	1.00444	1.14178	1.30928	1.63195	1.76191	1.80121
	2.85432	1.41217	2.37853	1.11076	1.71495	2.32642	1.41716	0.951289	1.70017	2.88342	1.34959	1.22018	2.17459	1.28331	1.97238	1.64795	1.50431	1.30741	1.37799	1.11698	1.69249	3.13548	1.90868	1.54824
	3.17582	1.2448	2.18428	1.48128	0.760957	1.25424	1.03783	1.12778	1.9384	2.56982	1.5767	0.890277	3.58286	1.24953	1.57664	2.07208	2.10648	1.48487	1.94557	2.14386	0.759436	0.80479	1.98639	1.99626
	1.86089	1.696	1.18559	0.681123	0.593868	0.838079	1.94811	0.868061	1.71666	1.01885	1.6104	5.48413	2.22321	0.925458	3.63351	2.60732	1.67573	1.62119	1.04666	1.52657	0.901673	0.586985	1.42964	1.8092
	1.914	0.914128	1.24833	0.77623	2.28569	0.912096	0.905244	1.18379	1.82864	1.69225	1.20534	0.783218	2.11864	0.738982	2.95243	1.7667	0.827107	1.35956	1.50377	0.982993	2.01825	2.4837	1.49302	1.18586
	1.24446	1.64318	1.48	0.704595	1.41454	1.06566	1.48887	1.7638	1.43318	2.50848	3.61564	1.11509	1.09656	0.671139	1.17914	1.07821	1.5375	3.11358	1.60991	1.42926	2.11756	0.910377	1.58537	1.22573
	2.67975	2.39322	1.87685	0.681243	0.675151	1.18676	1.20015	1.66059	4.12552	1.1485	1.35324	0.998358	1.50109	0.985011	1.17033	3.08181	1.91387	1.56174	1.6772	1.41067	1.7115	1.50162	0.969627	1.88855
	1.99601	0.93607	0.927997	2.32905	1.00049	2.36307	1.25444	2.18178	1.09618	2.01976	2.42618	0.861456	2.00549	0.68991	2.09519	5.99094	1.83725	4.84357	1.72459	0.659151	1.78378	1.25238	2.23847	1.91944
	1.00323	1.49567	1.0069	0.806882	0.726516	2.86095	0.962968	1.04201	0.786443	1.28586	2.71247	0.813006	1.37146	1.13579	1.38775	2.26905	1.13956	1.21471	8.56766	0.87382	1.23451	0.915932	1.07468	1.8882
	1.85388	2.96936	1.42302	0.603063	1.04514	1.7319	1.43348	1.2577	2.01448	1.89761	0.931132	0.772575	1.2361	0.865783	1.78062	1.1457	3.21949	0.791209	2.34173	1.66527	2.41283	2.97216	2.0126	1.42013
	1.55092	0.72142	1.89158	1.10383	0.89569	1.73299	1.18436	1.2238	0.918782	1.86398	2.23368	0.707238	1.13174	1.73101	5.66017	0.972036	2.04802	1.36482	1.23788	1.82847	1.2298	0.947032	2.53204	1.14539
	2.97853	1.7531	1.94016	0.923822	0.991505	0.825663	0.998913	1.37689	1.00198	1.2355	0.896737	1.00557	1.36197	2.2068	1.3856	1.97708	1.82226	1.06995	1.84583	3.8611	1.04771	1.46985	2.02643	2.93139
	2.36413	3.95017	2.8815	0.981997	1.12662	1.02653	0.963527	1.65027	2.21771	1.16092	1.71544	2.98165	2.38166	0.807084	1.39203	5.30687	2.30028	0.974386	1.32644	2.78852	1.44168	1.28261	2.02733	1.82824
	2.42449	1.05658	2.16492	1.48017	0.772567	1.21492	1.90404	1.16307	1.45813	1.11395	0.968849	1.02055	1.67628	0.691052	2.08777	2.037	1.21299	2.07898	2.84897	0.994666	1.40217	3.78043	1.25623	1.02502
	1.58498	1.22386	1.38579	0.919613	0.985918	1.32028	1.39961	1.06926	1.97218	1.22535	2.65431	2.96205	1.76931	2.42915	2.09035	1.15858	1.15175	1.10833	1.49097	1.00788	1.03076	0.846929	1.31271	1.48849
	1.36752	2.20161	1.10328	3.05684	1.09463	0.717747	1.24143	1.15029	2.55334	1.04073	3.08046	0.71453	1.23472	0.74627	4.64504	2.10341	1.33236	1.58669	1.29997	1.4972	1.62342	1.98195	1.48748	2.09841
	1.72587	1.49417	2.03724	1.88938	1.01322	0.958425	3.20418	1.4656	1.49438	1.96869	1.58268	2.12289	1.23011	0.751358	1.93033	2.45168	1.00938	0.967424	1.10943	1.37335	0.900996	1.08722	1.63076	2.43359
	1.11274	1.32962	1.22618	1.0975	1.75462	0.735969	0.763593	3.20807	0.724834	1.24023	1.22285	1.07288	1.15754	0.661246	2.38418	2.6855	1.62944	1.48786	1.14141	1.79759	1.78096	1.84982	3.23184	1.2856
	2.28457	1.52467	1.17594	0.814954	1.50849	0.974769	0.792688	1.13192	1.56837	0.739814	3.13135	0.900022	0.667156	0.79846	1.30547	1.12444	2.1727	2.11357	3.35413	1.41258	1.34594	1.86594	1.32502	1.41645
	3.47242	1.17178	1.37163	1.2305	0.710947	1.18726	1.3056	0.906374	0.876749	8.32888	2.78944	1.10843	1.50792	2.10096	1.74459	3.01563	2.62864	1.2276	0.642332	2.31422	1.3769	0.682111	1.67886	1.72781
	1.67669	5.16084	1.44226	0.693844	1.21012	1.14087	1.21664	1.99295	1.53095	1.05843	3.417	1.3389	1.21284	0.714983	1.44467	1.35434	0.931147	5.49438	1.23868	1.1183	1.89558	1.0112	2.60451	1.31464
	3.65918	1.40346	0.959298	1.17624	0.827605	1.12119	2.34999	1.14219	0.810642	1.02025	0.995004	0.920568	1.73535	0.751781	1.90488	0.773595	0.924148	1.73102	0.878084	2.905	1.54244	1.3793	2.29275	3.45608
	1.7734	0.923361	3.56219	1.52502	1.09106	0.666829	1.24768	0.929534	0.896439	2.06814	2.16115	2.34272	1.09846	0.686112	1.28798	2.36173	0.964724	3.45466	1.38549	1.33645	1.65699	1.4651	0.92125	1.31242
	2.40444	0.918356	3.50285	0.708293	0.60054	2.23226	1.68681	1.76831	3.16683	1.35565	1.51541	1.05362	1.87869	0.662793	2.26406	3.75871	1.18032	1.08461	2.0482	1.16048	1.17302	0.851505	2.32386	3.08668
	2.99867	0.457721	1.20213	0.772741	0.934883	0.79957	2.73169	0.765299	1.41369	1.3865	0.75607	0.728339	2.26328	0.823874	1.75381	1.28447	7.51735	1.12758	2.59755	1.26367	1.16678	1.35823	1.60742	2.77301
	1.54627	1.17609	0.976207	1.13726	1.93682	0.688327	2.02901	0.828272	0.733389	1.9754	3.42486	0.892109	0.679999	0.880125	1.45431	2.72117	1.24808	1.79457	1.99203	1.66318	1.36898	1.67386	1.48229	1.58874
	2.05596	1.0172	1.5046	0.773396	0.784416	0.602884	1.61804	2.48444	0.965685	1.13977	2.2843	0.877386	0.682147	0.694713	1.31354	1.20826	1.61219	1.08027	3.4309	3.42467	2.03724	1.51727	1.4802	2.04172
	2.04551	1.55809	1.0227	0.899866	0.786619	2.38239	1.20708	1.29858	1.33851	1.42866	1.04414	0.718479	2.37612	0.989186	2.3434	1.08885	1.96425	1.74558	1.41661	2.51549	1.64016	5.92207	2.99562	2.54888
	1.23745	1.33509	2.60337	0.774669	1.59345	1.17756	1.70839	2.25324	2.21391	2.15673	0.9533	1.05818	1.7901	1.05229	1.38908	1.55284	0.699638	0.889656	1.16829	0.912995	1.59314	2.91199	2.06759	1.88699
	1.3956	1.38655	2.8009	1.40394	1.22366	1.15019	1.99187	0.769061	1.08482	1.88748	4.64315	0.938986	1.96933	2.80736	1.66616	4.49178	1.28841	1.77956	2.10125	1.61019	2.03558	1.92622	1.40015	1.89336
	1.83609	1.44777	1.92558	0.883397	0.807781	1.07276	1.00434	1.16896	1.26462	1.64037	2.63841	0.873179	1.63722	1.38256	1.48312	1.46047	1.83179	1.25657	1.86557	2.92991	2.31918	1.60413	1.17212	1.25552
	1.75757	1.62481	1.63799	1.52707	1.0451	0.73309	0.920039	2.12612	0.932471	0.922683	1.42205	1.05721	1.51791	1.86237	2.14266	2.83723	1.48261	0.934664	1.18618	1.05533	2.50656	1.64998	4.76051	1.34138
	2.04494	2.19844	1.03473	0.903909	1.51707	1.86544	2.86843	0.914727	1.1174	1.45064	2.45044	2.35555	1.64515	1.31155	1.00607	1.06271	1.07921	0.83931	2.39775	1.6105	0.951579	0.934645	1.66187	1.97571
	4.99354	1.30356	1.2291	1.21999	0.966384	0.813148	1.21592	1.1452	1.96192	1.43963	0.827638	0.747448	1.25592	0.934585	3.23581	2.07162	1.22944	0.747318	1.40425	1.03745	2.36158	0.852217	3.02393	1.20694
	1.47888	3.00644	1.63433	0.745475	2.68851	1.41195	0.927251	1.03069	1.00344	3.23682	1.47661	2.22271	1.65615	0.886222	3.98205	1.64614	1.60448	1.9134	4.52599	0.957452	1.5451	0.707601	2.11931	2.84849
	1.42325	1.663	1.9098	0.726176	1.11888	0.883659	1.31728	1.09184	0.962887	1.85496	1.5337	1.23832	1.34189	1.58831	1.72162	1.47385	1.50985	1.67721	0.94789	1.71197	1.0784	0.70435	2.16749	1.23622
	1.3792	1.37807	2.00304	0.722436	1.16973	0.888694	0.580756	1.26059	0.919129	0.672794	2.08977	1.04611	1.18602	0.799623	4.15538	1.17306	1.03932	1.19043	1.59419	3.12636	1.89275	0.823069	1.29535	2.14183
	2.4694	1.18962	0.807421	0.713912	1.10115	1.48737	1.35438	1.07663	1.06239	1.37569	3.28437	1.04993	2.06277	5.79474	1.64821	2.00082	1.91999	0.783489	1.49804	1.44559	2.52083	0.649859	4.52961	1.16001
	2.50853	2.61768	1.94351	1.11688	2.583	1.45271	1.01324	5.56243	3.29088	1.68132	1.53567	1.2453	1.04858	0.865434	1.64867	1.15853	0.792576	1.41643	1.0345	1.26699	1.20045	0.826873	1.24274	1.21906
	4.19451	1.15029	1.22862	1.08307	5.27036	0.850004	1.04169	0.685471	1.32449	2.62423	0.685688	0.97693	1.04092	0.830628	1.61902	1.20461	1.29094	0.908703	1.57842	2.00121	1.98582	0.745158	2.28676	4.45866
	1.21739	2.01929	1.10437	1.18191	1.3358	1.03846	0.889245	1.40945	1.64805	3.18181	4.9824	1.07949	1.03617	0.764164	4.98812	1.57575	1.42284	1.49744	2.93881	2.14956	2.06527	2.78335	1.80009	1.20151
	1.67388	1.30825	2.39669	0.790542	0.870907	1.17761	1.98116	1.00924	1.52439	2.11584	1.03067	0.986147	1.29965	0.785115	1.88639	1.78285	1.04984	1.46436	3.10245	2.9266	1.11901	2.42724	3.04184	1.15154
	2.05682	3.59671	1.47033	1.82368	0.715005	2.09859	0.798609	0.825551	1.11365	0.939028	1.79802	1.29383	1.89361	0.643203	2.3284	0.879801	1.02057	4.11832	1.51278	1.78733	0.765886	1.81892	1.45901	1.40339
	1.10129	1.18279	1.45461	1.70091	0.657211	1.22246	11.292	1.9058	1.35525	1.28139	1.29658	1.32123	1.72568	0.794808	1.25119	1.9798	2.66414	1.25994	2.71753	1.5357	1.12738	1.31003	1.68263	2.87812
	3.92617	1.43303	1.30467	0.645351	0.933964	2.07245	1.38443	3.93534	2.60897	1.90211	1.70935	1.88467	1.37803	1.86049	1.60106	1.03986	2.07811	1.00191	1.1822	1.17483	1.50364	1.81763	1.15294	2.04895
	1.64364	1.94586	1.15397	0.951321	0.874372	0.769936	0.978469	1.0269	1.47386	1.23547	1.56253	1.05128	1.20864	1.63992	3.46164	4.4377	1.43492	1.35827	1.98289	1.1785	0.868012	1.11826	4.69584	2.16692
	2.84249	2.03102	3.03544	0.782093	1.67724	1.93154	1.03218	3.78386	2.12545	2.45809	1.33237	1.23952	1.08962	0.749105	1.71853	0.692732	1.64484	1.25673	1.3855	1.75214	1.9328	0.61442	1.42965	1.13399
	3.34436	1.31198	1.51781	0.849348	0.863495	0.968879	1.35985	1.95148	1.4439	1.2579	1.35575	0.95857	1.13213	0.807079	2.59875	1.53718	1.29035	1.54914	1.80371	1.86891	1.21329	2.07379	1.88193	0.823525
	1.44405	1.91309	1.66584	0.766251	0.546116	0.857248	1.51575	1.38043	2.41255	1.78303	2.07327	0.800048	1.30495	0.912561	2.17409	1.18196	0.950097	2.38513	4.9668	1.7657	1.87638	0.966191	1.47519	2.36159
	1.26038	2.45258	1.02675	0.981579	0.711476	0.835918	0.719157	1.04564	0.766032	2.41197	1.96985	0.753507	1.33106	0.997817	1.14221	0.980349	2.41794	1.58851	2.48599	1.12944	2.99654	0.755132	1.55579	2.73186
	1.4091	1.58212	2.15029	0.721808	0.741529	0.766157	1.46288	2.26804	1.54686	0.865578	1.41509	1.07204	1.52976	0.798544	0.844402	1.80265	3.02466	1.25168	1.39794	1.2454	1.18065	1.9362	2.5749	2.4459
	1.53678	1.08199	2.08667	0.891758	1.42007	4.44326	2.07488	1.77304	2.12217	0.53327	1.43948	0.967949	0.960205	0.753401	1.76505	1.92053	1.10966	2.5153	2.73266	3.13611	1.8736	1.09087	1.63646	1.12992
	0.963555	0.678893	0.80881	1.01294	0.503066	0.877047	1.28896	1.64676	2.21465	1.21531	1.41251	1.87363	1.13491	0.846888	1.35283	2.58963	1.60955	1.41934	0.937052	1.94962	1.72358	1.5237	1.58691	1.41308
	2.57243	1.20086	2.82945	1.12812	0.629576	1.20457	1.26115	1.09928	0.867385	1.1376	2.71592	0.805617	3.19177	1.20461	2.01513	2.35153	1.13792	1.31785	1.43519	1.51716	1.14925	2.67576	1.69487	3.60257
	2.36334	1.78288	0.918873	0.669722	1.75282	1.21773	0.967192	0.909615	3.77341	1.24872	1.46637	1.71431	2.06719	0.689402	2.28206	2.02747	1.60476	1.60329	0.925169	1.5633	1.57934	0.722486	2.82424	2.24821
	2.08933	2.14581	1.93459	0.961244	0.746368	1.19767	1.09698	0.862157	2.22588	1.57122	1.11824	2.13674	2.00364	0.901938	0.92176	1.20339	1.14358	1.02237	1.24135	1.56578	1.29881	1.37348	1.87932	1.76761
	1.74933	1.69603	1.03545	1.62941	0.630764	0.723991	0.950839	1.61109	0.939791	1.02037	1.21016	0.648728	1.05626	0.849002	2.48363	1.08193	1.28845	1.29735	2.04002	1.61753	4.34376	2.12324	1.28481	1.60738
	1.73032	2.40616	2.31766	0.849817	1.1496	1.067	1.25338	1.14255	2.03784	1.64458	1.92647	0.756796	1.93592	0.885152	1.51856	2.39179	1.24696	0.841073	2.59153	2.20247	0.821428	1.91017	2.60867	2.22635
	2.14741	1.30105	1.20531	1.75618	1.13644	0.677056	1.2031	0.813827	1.48448	1.90684	2.19197	1.44128	0.797083	0.757505	1.84264	1.26442	2.1105	0.990508	1.45893	1.25525	2.19582	3.45065	0.975926	2.73598
	1.7126	1.66576	2.07949	2.11593	1.08937	0.939321	1.08752	1.33923	0.914046	1.76334	2.95046	1.46679	4.07335	1.32578	1.71626	3.26338	0.875331	1.33743	1.70399	1.32483	0.860398	3.36677	3.42844	1.87163
	27.2103	1.10905	1.07241	1.03428	1.26381	1.30768	0.990356	1.44012	1.26075	2.3061	1.65094	0.987143	0.704147	1.46901	1.90944	1.67627	1.47734	1.10125	2.25638	1.38151	1.295	1.1107	2.11748	1.54026
	4.5194	1.54508	1.22661	0.817348	1.39031	1.73407	1.1063	1.78724	1.35186	1.812	3.79682	0.846344	1.68006	0.86085	1.49826	1.88551	3.63246	1.00047	1.03019	1.59406	1.38477	0.754392	1.73827	1.91089
	2.13148	1.402	1.04904	0.758439	1.00313	0.711757	6.77371	1.31221	2.16518	4.4465	1.53045	0.711892	1.91006	0.814324	2.04765	2.36364	1.82067	2.21241	1.47734	1.73608	1.88514	1.00357	2.38644	2.93431
	1.80968	1.16876	0.980851	1.14562	0.740099	1.15676	0.843793	1.06381	0.857797	1.97213	0.853786	0.956014	1.29343	2.44773	5.16364	2.33507	1.67367	2.04015	0.870893	0.832836	1.85067	0.94415	8.74906	1.25455
	1.25412	2.51349	6.19787	0.549517	0.747737	0.929878	0.955226	1.18391	1.43909	1.42918	1.6622	1.95856	1.14031	0.866158	2.16826	0.998258	1.41695	1.10619	0.800474	1.04496	1.2851	1.32462	2.17432	1.77283
	2.78993	1.42521	3.76683	1.17552	0.661393	1.05224	0.948386	1.77359	1.1528	3.14459	1.86226	3.189	1.86799	0.771284	1.19312	1.61803	2.234	1.35853	1.9506	1.35854	1.12976	0.711232	2.91148	1.5901
	2.3202	3.26364	1.34252	1.13671	0.985445	0.688141	2.33374	2.03218	3.35676	1.78701	1.314	1.07807	0.763058	1.74062	0.894442	1.51775	1.69886	1.96047	1.36647	0.768809	1.49897	0.608223	2.7651	1.86492
	1.49701	3.32274	1.38119	1.42502	0.909237	1.23656	1.05274	1.06526	1.87231	0.733044	2.06734	0.917084	0.966527	0.727065	2.07312	1.38277	1.84765	2.89261	1.44422	1.57831	1.01428	2.18148	1.75104	3.77237
	1.72831	1.19394	1.42908	1.22693	0.629459	0.944811	0.906704	2.19138	1.28137	1.10301	2.07817	1.19162	0.969597	0.794609	1.38097	1.75763	0.981382	1.95183	1.50068	1.57186	0.939314	0.772131	3.39194	0.986455
	1.16546	2.1426	1.64111	2.76058	0.758177	0.90488	1.29807	1.01967	4.33871	2.6117	3.51436	2.0658	1.64921	0.807766	2.99935	3.90907	1.18766	2.01011	2.23891	1.14721	0.841026	0.774104	1.29149	0.923661
	1.19061	1.71352	1.84601	1.21316	1.12467	0.914548	0.738904	2.28404	2.37782	1.37251	4.77574	1.04378	1.46999	0.791587	1.97626	2.93006	1.30309	0.796132	1.67094	1.2578	3.6159	0.701994	1.07261	0.96367
	1.44654	0.98326	2.11627	3.14203	0.795323	0.850369	3.39751	1.66763	1.3409	1.95868	2.34524	1.48904	1.03195	0.659973	1.32576	1.20254	1.86323	1.64225	1.4177	1.32304	1.15222	0.890581	1.81962	1.64182
	2.20317	1.12261	0.83467	1.24538	0.680452	0.735875	1.00259	0.864004	1.53412	3.1429	1.26476	1.30153	0.313249	0.723389	1.88857	1.06904	1.50286	1.31972	1.55351	1.62499	1.91302	1.38643	2.48978	2.87332
	2.25408	1.32704	0.822866	0.666834	0.808996	1.19821	2.89418	0.928619	0.78133	0.978345	3.58026	1.44843	1.69338	1.01927	1.80745	2.25593	7.93276	1.00889	1.21311	0.872681	1.68298	0.650856	2.09408	3.50861
	2.7666	1.76376	1.32504	2.24654	0.577288	0.952263	2.36806	1.53261	1.50047	1.46554	3.12429	1.13992	1.19829	0.80939	3.04384	0.877379	0.72624	0.903122	2.37853	0.921084	2.68343	1.05521	0.927395	2.33098
	1.41014	0.93903	1.76778	1.04577	0.668927	0.819621	1.95853	1.82977	1.28932	0.829556	1.1589	1.14277	1.07821	2.01453	2.2427	1.60038	1.6202	2.90631	1.65928	0.933175	2.0516	0.756293	3.07442	3.11932
	0.805958	4.1297	1.32213	0.903541	1.13564	1.21245	3.12976	0.97834	5.35634	1.00589	2.6898	0.995596	1.1072	0.810979	3.41657	2.44552	2.09024	0.855016	3.52636	0.844115	1.1016	1.40442	1.18195	1.4222
	2.68732	2.05845	0.811914	1.11266	1.04491	0.942496	0.769048	1.48741	0.912726	0.796322	2.28289	0.843323	1.2061	3.04894	1.80838	3.50768	3.11161	1.07537	1.53395	1.83107	1.10276	1.06454	2.3287	1.42036
	5.41184	2.3676	1.22973	0.702584	1.3239	0.756968	1.94193	3.74817	1.60475	1.99146	1.78534	0.662263	1.12967	1.99486	1.65245	0.936567	1.80039	3.28492	1.93129	1.10053	1.15578	0.727411	1.35686	2.06982
	1.06959	0.991676	2.12326	0.642401	0.783207	1.02942	0.651874	1.2347	1.33409	2.32992	4.4785	1.28534	1.45009	1.63766	2.50132	1.28009	3.5805	1.92422	1.12171	1.87143	1.78573	3.2383	2.52627	1.05068
	0.939604	1.20237	0.886153	0.946706	1.24249	0.792945	0.839107	3.29272	1.5032	1.32056	0.663456	1.85866	2.65595	1.12624	1.50289	0.882999	2.05752	2.87482	2.63124	1.09483	1.87132	1.20745	2.44207	1.38875
	2.04832	4.47091	1.42882	0.635027	1.09322	0.656537	1.92121	2.23021	1.53129	1.62533	6.04857	2.03257	1.48625	0.773248	1.2617	2.79644	1.7862	1.6174	2.27888	0.974313	2.4535	1.0286	1.82915	1.84363
	3.08891	0.874307	1.62008	1.0906	0.760674	1.22008	1.13957	1.28408	1.22137	2.37845	1.65377	1.79663	4.20786	2.04706	3.66911	1.05909	0.899408	2.41953	1.48657	2.05911	1.65274	0.914197	1.25161	1.27934
	3.16243	1.19128	2.64045	0.995059	1.06377	0.80541	2.98355	1.31149	1.02018	2.19344	2.14527	1.20637	1.16963	1.44288	1.5414	2.93211	4.10725	1.19415	1.38013	1.15022	1.27472	2.86678	2.66325	1.32445
	1.3172	1.65235	1.0485	1.31426	0.522226	0.965801	0.946933	0.919648	0.64241	2.53426	0.941073	1.93875	1.501	0.81538	1.39474	3.16954	1.44518	4.38847	1.40279	0.930786	1.47548	0.710258	2.09145	2.56307
	1.70444	2.11802	1.43717	0.741641	2.41942	1.35917	1.53499	1.95519	3.76769	1.43661	0.990102	0.773979	1.08105	0.802801	1.73082	1.40555	1.54362	0.998131	1.19106	2.45671	1.81195	0.77409	1.92576	1.14649
	1.27931	3.5381	0.90641	1.73988	1.12888	0.879095	5.43222	0.784818	2.60207	1.3586	1.11395	1.20405	1.10924	0.818009	1.89545	1.67368	1.9282	1.04903	1.41849	1.21097	2.18542	1.0547	1.91869	2.66176
	1.2366	2.76725	1.41784	1.01878	1.15533	1.456	2.70165	1.65603	0.89982	1.082	2.36931	1.21918	2.35106	0.970904	4.14282	2.06215	1.74435	0.965692	1.16696	1.30013	1.53978	0.848056	2.28363	1.1711
	1.51445	1.3034	1.66442	1.30622	0.940953	0.749956	1.01124	0.938173	1.15709	1.09773	1.07892	0.678585	0.956024	0.860476	2.8991	2.16625	3.04486	1.24404	3.41211	2.25006	1.43589	3.72342	1.42227	1.16748
	1.6617	0.90398	1.69352	0.789697	1.34786	0.991368	1.13357	0.90995	0.802228	1.05993	2.85184	0.809761	1.80024	0.922501	2.12793	3.43232	0.965593	2.22336	1.74417	0.782149	1.57786	0.719779	2.00631	1.06656
	1.49708	3.52917	1.9354	1.46981	1.26602	0.860147	1.45387	1.17855	1.65343	1.02556	2.34749	3.47771	1.46873	0.683161	2.06266	1.84707	1.60195	1.33777	1.75826	2.19631	1.53502	0.831462	1.45347	4.09914
	0.953674	1.20731	0.953844	0.919209	0.747102	1.47856	0.93845	1.36775	1.36011	2.21751	1.07235	0.668122	1.07802	0.747295	1.3889	1.62824	2.05023	2.52687	2.28743	1.44458	1.77147	0.93386	2.64906	1.36334
	1.78599	0.89358	2.66683	0.957785	0.703698	0.871147	1.31797	0.950723	2.11821	2.41771	1.26085	0.919048	3.29835	0.765307	1.40734	3.5425	1.32844	1.51047	1.29202	0.833803	1.51084	0.898017	1.58521	0.929764
	1.61221	0.953355	2.57222	1.47816	0.593626	0.946005	1.2226	1.07189	1.32588	2.04741	2.74205	1.2582	0.909451	1.43588	1.28841	4.13558	1.72447	1.3897	3.67165	2.61072	1.90738	1.22601	1.91925	2.52295
	1.89546	4.94527	1.65418	2.37337	0.78439	2.17877	3.14941	1.3454	1.45979	1.08646	1.74945	1.26357	1.0328	0.816442	1.56684	1.65976	0.986797	1.69448	1.61399	1.05944	1.88348	1.32348	1.60402	2.76267
	1.02292	1.94312	4.41195	4.69748	0.766394	1.21291	1.18973	1.4227	3.63277	4.65874	1.37894	1.09348	1.02666	3.15584	1.76901	1.80162	2.68204	1.01804	2.26252	1.56139	1.13978	1.35886	2.94281	2.50064
	4.16995	1.3729	1.31927	0.830233	0.789082	0.692639	2.48901	1.65487	0.650652	0.895865	1.48369	1.17595	0.811874	0.721514	1.36689	1.8528	0.964282	1.16896	0.986577	1.34983	1.25652	1.03921	1.69683	1.47483
	1.16008	1.08914	1.28745	1.21645	0.738576	0.587173	0.725155	3.50057	1.54769	1.32328	1.63955	1.54304	1.74516	0.927989	2.27039	1.01174	0.916294	1.02144	1.4957	1.07625	0.864388	1.07571	3.14895	1.61672
	1.44753	0.883514	1.74549	1.0167	1.85708	1.5164	2.2971	1.0212	1.85222	1.26293	1.44295	1.30718	1.20522	1.98477	1.85764	1.52172	2.43815	2.05738	1.34828	0.961069	3.54299	1.20033	2.41614	1.51977
	1.74617	1.04339	1.5578	1.20065	0.981148	0.796745	0.751584	1.15936	0.89661	2.8404	2.31492	3.10249	9.27309	1.0847	2.29984	1.03652	1.8375	2.01051	1.46507	1.45771	1.22408	0.74636	1.67352	1.8439
	1.81295	1.37645	1.4043	0.603506	0.647775	2.34552	1.30934	1.73793	0.721671	1.34163	1.62923	0.921229	2.47239	1.29741	1.93791	1.57092	1.20616	0.767243	2.63842	1.6306	3.08067	2.42211	2.10942	1.93548
	1.93671	0.984182	1.37697	0.846397	3.1703	0.941638	1.90514	0.831217	0.952073	2.05175	0.691847	1.25534	7.61054	0.934328	1.3399	0.849786	2.17716	0.990837	2.20715	0.775182	1.44978	0.991774	2.0377	0.863181
	1.49259	0.825532	0.992373	1.60204	1.10681	0.712076	1.90794	2.1198	1.37122	5.20973	1.63736	0.59359	1.40899	1.17053	2.5491	0.908072	2.34041	1.22974	2.10438	2.19341	1.61776	1.4333	2.25231	4.03192
	2.29033	2.58845	1.23685	6.55712	1.03411	0.821923	2.07856	1.18101	2.11027	2.92689	3.33947	0.783902	1.51593	0.952315	3.20508	2.90616	1.13962	7.61962	2.15779	1.59292	1.26001	0.958009	1.44138	1.6652
	2.81293	1.0061	1.24198	1.24819	0.762319	2.32805	0.851646	0.86304	3.41744	2.58855	2.7674	0.868344	5.33201	1.65837	2.23169	2.2533	1.18965	1.0697	1.3043	1.06157	6.50346	1.04447	1.71753	2.09379
	1.68144	2.02131	4.18856	1.72102	0.859469	1.28391	1.12986	3.00206	1.11848	1.81639	1.36912	0.789	1.9539	0.837455	1.34727	1.40585	6.70579	1.57468	1.40578	1.22683	1.13864	0.907406	3.13831	2.98707
	1.55195	1.48372	2.91378	0.913463	0.643439	0.755254	2.50718	1.57926	1.83978	2.27551	0.789658	1.67979	4.24346	0.81667	1.86651	2.30768	1.60593	2.57548	1.416	1.11762	1.67764	0.687616	0.948702	1.05554
	5.68553	1.45154	1.62029	1.6329	1.81595	0.752054	1.28809	1.35801	1.73563	1.49	0.860977	1.00547	0.945351	4.81871	2.16933	1.28	2.74679	1.06592	1.46484	0.976389	2.66886	1.90673	1.8431	2.20711
	1.95351	1.10038	1.00496	1.34607	0.700315	0.696647	1.03227	1.30411	1.02473	2.26591	1.44304	0.764401	1.25375	0.917769	1.89792	2.27882	1.53097	1.12935	3.22828	1.10471	2.48568	1.46312	3.71899	1.07802
	3.09842	2.86292	1.77569	1.28125	0.84942	0.795406	1.08632	0.87068	1.3373	1.34532	0.659686	1.15252	1.19399	1.21032	2.05128	1.70837	0.870955	1.34944	0.762105	1.45677	0.915608	0.695155	1.43034	1.10269
	1.31456	1.52489	0.910649	0.65141	0.710745	0.877203	1.08349	1.39741	0.879109	1.73568	1.08181	1.61502	2.06364	0.826471	1.54871	1.02237	1.24844	0.88923	1.20285	2.85426	4.47399	1.44738	1.70337	2.18549
	0.918188	1.39278	1.58052	0.719549	1.06579	2.34965	1.2477	1.39928	3.61217	1.00753	1.11816	1.53034	1.1486	0.75129	2.33463	1.03779	1.71798	1.93524	2.48374	1.33949	0.92826	1.70123	2.34165	3.22978
	1.51347	1.48393	2.31229	0.853201	0.828791	0.96337	1.12568	2.3493	4.263	1.19846	0.981958	1.31178	2.08423	1.91545	2.54031	1.79587	1.14207	1.02441	4.24552	2.1711	2.02541	1.33107	2.78476	2.27424
	2.25695	0.939213	1.71371	1.15633	0.639424	1.38202	1.11475	1.18564	1.36889	0.932575	2.83147	1.18482	1.49448	1.30782	2.35978	1.58833	1.86236	1.69956	1.93841	4.09999	1.75114	1.68319	1.21099	1.42972
	2.05983	1.01087	0.880125	1.31325	1.00125	2.82199	0.747209	1.3933	0.94776	0.784815	1.48374	1.88502	1.70544	0.827413	3.29684	1.61119	1.83911	2.26057	1.56196	1.35259	0.608794	3.93807	2.77744	0.995465
	1.1947	1.48599	2.7681	1.17928	1.07428	1.76295	1.14516	1.11538	2.39045	1.1672	2.40114	1.17347	1.26238	0.743347	2.57402	2.15742	1.78737	1.57306	1.60068	0.636527	4.80318	0.68243	1.73855	2.99143
	2.01702	1.3163	3.98503	1.63929	0.994414	0.885925	0.95294	1.98026	2.50938	1.34367	1.30854	0.6795	1.23497	0.826921	1.13559	3.81291	1.46685	1.02902	1.6715	1.23969	0.794809	3.59608	1.09497	2.7901
	1.33207	2.75604	0.790776	0.590883	0.75868	2.00948	0.82351	1.8314	1.19456	2.24814	3.40037	3.34983	0.962975	3.2154	2.46237	2.95217	1.45873	1.46398	1.33855	2.2397	3.79935	1.55868	1.34187	1.69723
	2.61731	2.19626	1.80733	1.29538	0.714627	1.96714	1.16459	1.05991	1.59402	1.39459	6.2597	1.06302	1.44132	0.960152	2.07968	1.09992	1.55176	1.3026	1.64212	1.00659	1.28793	1.27853	4.06747	1.50971
	1.10471	1.11899	2.25975	0.831709	0.932729	0.60776	0.752928	0.936488	1.1468	1.29574	2.2691	0.744434	1.18489	2.52064	1.4209	1.12447	1.12952	1.14237	1.21422	1.75595	1.05128	1.06708	2.38637	1.4674
	1.86765	3.09602	1.32035	1.12058	3.00209	0.730046	1.52866	1.40788	1.65419	0.816933	2.62444	0.969864	2.04217	0.77462	2.11875	1.62347	1.35509	1.11023	1.82429	1.07114	1.47934	2.54626	0.794197	2.86724
	3.15646	1.26218	1.31028	1.50704	0.892743	0.761174	0.96411	0.795276	0.695646	5.79049	0.877935	1.64198	2.59898	0.952183	1.14082	1.99095	2.04285	2.62284	2.37819	2.58258	0.908115	3.13262	1.82219	1.83571
	1.39488	1.83738	1.63293	1.23229	0.979371	0.783728	0.643616	1.54532	1.8077	1.5415	1.69788	0.786152	1.71725	1.8598	2.33794	2.43349	1.08521	1.19097	5.22282	1.09434	0.840989	2.6477	5.55992	2.65548
	0.973853	1.62705	1.37666	1.09723	1.21424	0.69948	3.8344	1.69463	0.764002	0.961929	0.697069	0.73319	1.08206	0.951201	1.3889	4.18786	1.30031	0.986152	1.16288	1.21966	2.06839	1.21257	1.52451	1.91807
	2.51587	1.23928	1.3941	0.683632	0.788686	0.604188	1.81937	1.90423	1.31021	0.997128	4.16217	0.698221	1.33094	0.920199	1.5732	1.29904	1.6905	7.16707	1.04737	1.44503	0.961283	0.898757	2.60389	2.08558
	1.08308	0.866779	1.31055	1.28981	0.908736	2.46251	1.17493	2.56344	1.42589	1.076	2.75715	1.0304	1.9085	3.5651	1.12052	1.37467	0.939051	0.950629	1.79917	3.65668	1.01707	0.700002	3.9257	1.66265
	0.977594	2.60573	2.17051	1.16057	1.2963	0.907506	0.955693	1.23655	1.10318	0.851446	1.75034	1.44811	1.51863	0.854323	1.04611	2.32021	1.4503	0.994554	1.40589	1.68749	1.27104	0.843947	1.06978	1.55249
	2.20233	1.70427	2.24369	0.802794	0.810478	0.846936	3.59796	0.884094	2.14787	1.87871	1.06574	0.644376	2.21306	0.824385	1.57065	0.740175	2.5781	1.04718	2.30411	1.02439	1.93497	1.90977	1.56915	2.8141
	3.40228	1.57983	0.778467	1.43129	0.876297	1.00863	3.31252	1.1059	1.49462	1.65818	1.23136	0.919187	1.32613	0.828238	1.07673	1.95395	1.76855	0.961137	2.27856	1.53758	1.52522	0.883979	2.03496	2.28538
	5.80333	1.09674	1.39841	1.02433	0.934428	0.960598	2.39252	1.94034	0.900732	1.13418	1.46211	1.36875	1.36125	1.28675	0.971197	2.43664	1.18455	2.94264	1.88737	0.58277	1.36793	2.28452	3.40812	1.42411
	2.60196	1.86787	1.05289	1.00269	1.08414	2.86323	0.85817	1.5746	0.913212	1.72795	1.14902	0.88178	2.49302	1.31133	1.0059	2.14985	2.77395	1.16427	1.35652	0.944695	2.07215	2.70226	1.63862	1.28258
	1.75368	0.869543	1.13183	2.24258	0.990102	3.02653	1.79207	2.43554	1.39898	2.08795	4.70581	1.01857	0.847595	1.4465	1.61532	2.50719	1.45466	2.07348	1.04188	1.83163	2.83841	1.13707	1.50287	0.795936
	1.67858	3.16423	0.858118	1.07332	1.25379	0.732694	0.976348	2.11478	1.51882	4.51114	2.93816	1.17345	1.23592	4.11561	2.40459	2.0317	2.6553	0.947966	3.5575	0.962757	1.84325	0.571203	3.0945	2.67602
	2.2559	1.17972	1.42266	2.22777	0.784895	1.25923	1.80892	0.888441	1.06747	1.52086	0.858117	0.785276	1.89506	0.836703	0.929277	1.23157	3.42855	1.32647	1.9078	1.10419	1.91489	1.05739	2.27025	1.06
	1.8499	0.846608	3.76649	0.881386	0.725219	1.28112	2.26204	0.983665	0.831517	2.25661	3.33167	1.70731	1.52856	0.78575	1.51423	5.60039	2.84083	1.77845	2.20427	1.30567	1.8638	2.73406	1.12516	3.52531
	3.59472	2.17334	2.94442	0.790432	0.674269	1.315	1.05312	1.51235	1.89419	3.84055	1.73973	2.3189	1.79407	1.00457	1.91228	3.07985	1.09302	1.81367	1.83147	1.6585	1.4434	2.75512	2.44864	1.28177
	1.44668	2.34187	1.91361	0.813519	0.697376	1.02672	1.37766	1.14213	1.20628	0.876218	1.40672	1.74813	1.70229	1.50485	1.9827	3.91443	1.33119	1.80887	1.13519	1.65778	1.75859	1.12301	1.51044	1.28373
	1.43143	1.83456	1.22988	1.29289	0.806615	0.649128	1.45825	0.823098	0.76139	0.894968	0.925678	0.650784	2.02233	0.767859	4.01274	1.97785	2.78202	0.933543	1.12673	1.40002	1.18815	1.42784	2.03787	2.62366
	2.73927	0.95587	2.14685	1.12332	0.845519	0.815665	1.16882	2.00042	1.61474	1.04632	1.82088	0.746971	1.27507	0.753477	1.67743	0.90879	2.33621	3.1986	1.33884	1.62782	0.795503	3.76586	1.79773	1.35088
	2.07912	1.50272	1.34447	0.77851	1.03389	1.92583	0.882199	2.57587	0.863442	4.10043	0.729821	0.751153	1.61632	1.81445	2.06806	2.68497	2.42216	1.63268	2.8912	0.860415	2.06296	0.776492	1.75027	1.71935
	1.568	1.52367	3.15025	0.757636	0.64162	0.795257	1.96838	1.26552	0.780213	2.31493	0.796261	1.23322	1.56443	1.50222	2.47329	1.57977	0.893814	1.2671	3.456	1.83569	3.43015	0.897104	1.77774	1.88809
	2.09477	2.8776	1.07834	1.10798	0.780037	1.55042	1.11592	1.10247	1.70109	1.94398	1.37959	1.00411	1.11619	0.887236	0.994514	1.28303	1.24819	1.60958	1.13506	1.58933	1.21317	1.46836	1.05245	1.44783
	3.02503	0.682257	1.5399	0.877664	0.668208	1.16777	3.14119	1.30163	1.44722	1.07754	0.743803	0.792173	0.780728	0.851536	0.887025	1.00017	1.08536	1.67079	1.32264	1.25039	1.37287	1.09373	1.88256	0.800457
	1.58939	1.68015	1.28628	0.757761	0.994407	0.734421	1.01932	2.05119	1.67223	1.92201	0.923129	1.15226	2.65036	1.02283	2.05741	1.69912	2.93949	0.92299	3.37969	1.98697	1.47373	1.94903	1.54284	1.44788
	1.62369	1.20555	0.924161	0.737924	0.571279	0.64219	0.90205	1.70179	1.54167	0.886064	3.0406	2.21632	1.52111	0.814076	1.9396	3.27418	2.15763	1.48812	0.923916	2.86576	1.61976	0.704439	3.61889	1.71801
	0.797414	1.91065	1.23274	0.84314	1.31014	1.22994	2.02699	1.25458	1.17408	0.809815	0.771473	0.777344	2.54777	0.727742	1.60284	1.01805	1.16085	1.09962	0.988683	1.97079	2.36555	0.765786	1.54351	0.95171
	1.27579	1.18515	2.23959	1.54844	0.675022	1.16182	1.71782	2.32572	1.18869	1.17627	3.80159	0.949553	2.91861	1.91904	2.01648	1.64545	0.977509	1.13905	1.05575	1.19041	0.689606	1.1486	1.57681	1.2709
	2.95707	2.20046	0.988895	0.634054	0.732786	1.50005	1.04966	0.812188	1.06086	1.77846	2.94065	1.34711	1.41386	0.998072	0.960181	2.71041	1.47723	1.24195	1.59179	2.10363	1.8666	2.71275	1.39037	0.595597
	1.60671	2.10178	2.03171	1.51757	0.626823	1.07956	2.81196	0.777896	4.51927	1.17006	2.28173	0.868498	1.5116	2.38209	2.66068	2.15293	2.20674	3.76291	3.41393	1.01353	7.51643	2.00696	2.90311	1.95971
	4.27152	1.92043	1.75988	0.700898	1.01554	0.862466	1.75263	3.70986	2.51471	1.12113	1.76567	1.52273	1.69118	0.758512	1.466	1.89913	1.56889	2.59221	1.03637	1.07358	1.06837	4.40308	1.09898	3.56179
	1.51565	0.96713	0.993414	0.837706	0.778022	0.883033	1.34679	9.99453	1.97951	1.57515	1.4764	0.637625	0.827723	0.708171	1.48722	1.30905	1.04548	0.973183	1.41234	2.62395	3.13645	0.78743	2.75683	1.27301
	2.06407	1.23886	1.25638	1.14737	0.897726	1.14436	2.69121	1.96663	1.21264	0.684424	1.88522	0.717348	0.928679	2.80043	2.2829	1.93283	2.22676	0.908212	1.77798	2.25632	1.99775	1.89086	1.55029	3.53528
	1.90828	1.31538	2.98097	0.880902	1.21047	0.878803	1.03449	1.65379	0.609999	1.63721	1.76805	0.878938	1.07663	1.52188	2.1602	0.999251	2.03556	1.46738	1.73024	1.77365	1.00039	0.711498	2.7549	1.40708
	5.18569	1.16433	1.05498	1.35722	0.712751	0.60705	1.22699	1.31348	2.44511	0.744456	2.26574	1.03165	2.39032	1.02515	2.04622	1.62617	2.21491	1.00892	1.66258	0.867887	1.70152	1.71524	1.24033	1.40074
	7.35339	3.94118	0.780187	1.23389	0.67291	0.936907	1.16478	2.29618	1.7695	1.93363	1.83925	0.890375	1.48293	0.668814	1.68064	1.06946	4.28783	1.32432	1.38873	1.25826	2.08117	1.81597	1.97169	1.53718
	1.28753	2.93638	2.14692	0.766581	0.69092	0.969566	0.74196	0.656219	1.1074	1.81637	2.13013	1.7857	1.37206	1.23478	1.45348	2.08219	1.41888	0.908257	1.56135	1.02233	1.70964	2.50392	3.00083	1.24989
	2.80977	1.13857	1.84754	1.11135	0.581143	1.01781	1.01731	0.773136	1.29676	1.542	2.89888	0.670853	1.99175	1.01563	1.56615	3.13388	2.12979	0.84478	1.5069	1.6654	1.43079	1.40137	1.16066	2.27432
	2.41532	2.0564	2.5389	0.975013	0.640337	1.79508	4.17055	1.1481	1.24532	1.32567	0.80931	1.40172	3.73656	0.834534	2.0893	1.74147	1.44302	3.44825	1.43429	1.37633	1.79083	2.00721	2.08234	1.57022
	2.29115	1.29445	1.32106	2.54377	0.741432	2.73788	0.961972	0.902132	1.61941	0.757174	1.69749	1.77219	0.996297	0.89935	1.2172	2.13201	0.921432	1.527	1.32248	1.02075	1.85519	1.28587	2.04181	1.00835
	1.50938	2.28664	1.18797	1.05172	0.937069	0.911312	2.63323	1.13357	0.987605	2.51169	1.62031	0.665538	1.60288	0.924587	0.842191	1.33304	1.35648	1.19031	1.27869	1.19566	1.07834	0.823812	1.35446	1.58193
	5.08148	2.18826	2.45029	0.617299	1.56927	0.697809	2.54343	1.39937	0.634858	1.93952	1.21288	1.29937	0.894819	0.937784	1.09151	0.92191	1.40408	3.60859	1.02166	1.17748	3.95809	1.45279	1.99708	1.43925
	2.76415	3.06463	0.999847	0.83739	0.664083	0.77083	1.45575	2.35221	1.79532	0.925083	1.88508	0.888736	1.13067	0.810695	1.9463	3.12655	1.8671	4.32576	2.12449	2.43839	1.24108	2.0477	4.23975	2.31663
	2.61467	1.81807	1.25238	1.50049	2.08666	0.801384	1.44031	1.39057	1.17344	2.13129	1.57722	0.92129	0.884295	0.957419	2.66919	1.53446	3.63402	1.56134	2.84208	1.25318	1.84551	0.719137	1.51975	1.51829
	3.1963	1.40523	1.69657	1.0166	1.09972	1.51288	1.28264	1.15497	1.66073	1.30439	2.47536	1.18857	0.882256	0.759236	1.50609	5.71225	1.77771	0.84005	3.39584	1.00738	1.57033	1.10066	4.40135	1.61776
	1.51798	1.54442	0.987424	1.13732	0.915392	1.97426	1.05117	1.22224	1.29158	1.14419	1.50537	1.0919	1.491	0.773993	3.69491	4.87794	1.52777	3.51984	1.43756	1.2309	1.40604	1.21077	3.21006	1.4534
	2.50928	1.19426	3.02891	0.862837	1.09377	0.886894	1.33007	1.81178	1.37401	1.78668	1.14231	1.41858	0.889761	0.758692	2.51317	2.36807	1.10982	0.962715	1.76593	1.52842	1.50916	1.36103	1.40373	1.40996
	1.6893	1.00465	2.88641	3.03678	0.803809	0.862763	1.92292	1.00634	2.95982	1.07563	3.57951	1.30281	1.29437	1.15282	1.62241	2.21736	1.45336	0.850704	1.56115	3.15313	2.00287	1.07266	1.29507	1.08069
	3.71136	0.91528	1.56788	1.88281	0.652804	0.761389	1.47447	1.40919	1.72024	1.27331	1.60555	2.83516	1.17992	0.883499	1.3806	3.19791	2.05227	0.996661	4.07522	2.52165	1.98001	1.00536	1.1015	1.58968
	0.925775	0.951729	1.10194	0.862109	0.844232	1.49756	0.608012	3.16369	0.799003	3.65444	5.11073	0.895233	1.47501	0.793762	1.75723	1.61988	1.17638	1.64471	2.61599	4.09552	1.22281	0.920182	1.66252	2.04907
	3.13017	2.75506	2.89468	0.838139	1.37963	1.20767	1.20824	1.68148	1.51594	1.59821	1.41739	0.912659	2.33955	1.04033	1.79312	4.64962	4.84522	0.90651	1.5202	1.29243	0.837842	2.05457	1.41278	2.09344
	1.2903	1.12457	2.92223	1.20069	0.767811	0.682635	0.746195	0.784862	1.27326	1.05734	1.61948	42.0928	1.6939	0.600512	1.96437	2.35463	1.27463	2.01672	1.02444	1.48107	1.60114	2.49721	1.7514	2.90349
	2.3452	1.2881	1.38953	0.830128	0.755554	1.76378	1.89254	1.36087	1.19766	1.29864	4.51345	0.70167	1.65444	1.02304	0.917033	3.62247	1.17116	1.80938	1.09206	0.993607	2.22492	2.18485	2.89109	1.29896
	1.45378	1.46545	0.87266	0.656316	0.574683	1.39722	2.13095	1.02085	1.11363	1.71071	1.35784	1.35773	2.74827	1.66279	1.80172	1.96626	1.25891	2.10105	1.6298	1.64038	1.41142	1.32733	2.10105	2.38847
	0.738903	1.52881	3.84901	0.863537	1.09821	0.894022	1.99372	2.43382	1.18858	0.822864	1.95288	1.31037	2.06282	1.61802	1.62241	2.43667	1.91011	1.46664	3.63224	1.25766	1.20521	1.52663	1.02477	1.19102
	1.71818	1.75316	1.89702	0.684536	0.776444	1.80494	1.83013	0.91724	1.20841	2.89477	1.52875	2.59878	2.68146	2.195	2.64318	2.1041	1.72628	3.23565	3.5225	1.26443	1.57738	0.939521	2.20114	1.20342
	3.16551	0.890429	1.09437	1.13783	1.26476	3.55675	0.821152	1.20351	4.00408	2.5458	1.1237	1.81889	1.14707	0.931783	0.834084	1.63384	1.1239	1.94558	1.96018	0.933568	2.99019	2.68207	1.55581	1.42397
	2.02713	1.93349	1.76786	0.729169	0.633373	1.29642	1.31295	1.05404	1.05381	2.03183	2.21788	1.87299	1.85855	0.700642	1.43544	5.52676	2.19445	1.52658	1.70084	1.31558	2.44393	0.665222	1.48575	1.58174
	2.46589	1.22711	2.09245	1.17841	0.766359	0.912985	0.995644	1.3182	3.51113	0.938894	1.54989	0.952069	2.57147	0.968248	1.45525	2.51482	2.08713	1.50513	6.2155	2.76307	1.58399	0.801819	1.55768	2.48242
	1.42632	1.37029	1.01624	0.994129	0.786174	2.56376	1.18125	1.54531	4.33987	1.27851	1.43098	1.45608	2.35126	0.778902	5.71434	1.95943	2.4594	2.0513	2.98277	1.00017	1.96967	0.996293	1.88797	1.70349
	2.33013	2.55282	1.50214	2.1306	1.18703	1.67851	1.59993	2.24579	1.34396	1.69432	1.63921	1.18646	0.916955	0.870011	1.7119	0.910388	2.63942	1.03109	1.73311	1.93119	2.71382	0.807652	2.90103	1.52079
	0.988749	0.783916	3.04707	0.981785	1.1295	0.645709	0.838528	1.81904	2.43071	1.23885	0.962412	0.925442	3.4018	1.62452	1.89884	0.995514	1.0944	1.92957	1.15981	2.11176	1.88215	0.923183	1.20165	2.19108
	1.12428	1.48698	0.8645	0.801473	1.35842	0.984061	1.45085	1.10126	2.94901	1.25553	0.858299	1.9247	1.98578	0.765267	3.57842	1.04787	2.24846	1.03675	1.19784	1.68675	1.03331	2.54151	1.19147	1.19573
	2.02122	1.18491	2.03776	0.662608	1.2539	2.91263	1.58242	1.31964	0.968236	1.29882	1.86748	0.800105	1.65357	0.855151	3.01656	0.681656	1.50151	1.3472	1.30158	1.17852	1.08468	1.84626	1.31401	2.39573
	1.1004	1.31437	6.0129	0.94115	1.17734	0.631591	1.31526	1.13039	1.56906	1.51487	4.91174	2.5908	2.08232	1.89555	1.11625	1.46302	2.87254	3.65602	2.14225	1.79785	2.52119	0.829465	2.32609	2.04714
	1.77622	1.19327	2.46483	1.11392	0.729274	1.01687	0.856551	1.11182	0.741046	0.82945	1.19921	1.63802	1.87589	0.828946	1.23906	1.3619	2.88593	1.35076	2.59752	0.760523	0.851192	0.73213	2.99422	0.899927
	1.30709	0.580952	1.14686	0.986447	0.934487	2.1604	0.800293	2.05616	2.45555	0.940214	1.03445	1.62202	1.36189	0.8177	2.10156	2.14221	1.07657	1.13483	1.11178	1.46872	2.89935	2.38446	1.66847	2.37765
	2.35079	1.11615	1.19116	0.72355	1.13389	0.686973	1.48368	1.12993	1.12858	3.7	1.40103	2.4445	1.39268	0.841501	1.0664	1.49469	1.59983	1.01708	1.61832	1.07136	1.89634	2.73565	1.26134	1.89125
	1.01161	1.55767	1.34562	0.935827	0.902523	0.8695	1.23672	1.872	1.15858	1.59188	1.18809	6.38832	0.795088	0.928968	1.80823	3.18568	0.812997	1.53968	2.52014	1.25939	3.0253	1.43956	1.27295	1.33257
	1.70712	2.56089	1.8467	1.18906	3.33694	1.33847	0.831341	1.25457	1.28117	2.63733	0.989763	1.44355	1.44411	0.841349	2.90216	1.02132	2.03685	0.931106	2.46577	1.67492	1.35308	1.08005	2.1105	1.70729
	1.02308	0.731845	1.15122	2.09554	0.747829	1.12455	2.67155	1.83182	0.940772	1.4647	1.17295	1.13906	1.02503	0.946666	1.48728	1.73658	1.32258	1.24407	1.45576	1.23209	0.913542	1.24436	4.40815	1.81399
	1.99823	1.02845	1.57666	1.49568	0.805252	1.13394	2.60515	1.32774	1.08598	1.48883	0.944372	0.793879	1.61715	0.947598	1.75531	3.49555	1.18595	1.69192	1.51072	1.20416	1.63479	1.31121	3.99102	1.26353
	3.033	2.05264	1.52801	1.10391	0.661117	1.20225	1.44384	1.50123	1.34135	0.92018	3.62699	0.592409	0.574694	0.878416	1.90368	2.73116	1.07371	1.857	1.87427	0.896391	1.89832	1.06124	1.8037	1.4496
	0.77692	1.47613	1.19379	1.20362	1.41589	1.36921	5.12369	1.54799	3.6185	4.60258	1.54617	0.886961	0.891645	0.710721	1.65426	3.32972	1.21041	1.08302	4.5347	1.26748	2.27537	0.764704	3.8094	0.842546
	1.67733	1.07325	2.56797	1.13733	2.0728	2.34032	0.731138	1.0093	1.28536	2.15596	2.69163	0.843575	0.789609	0.687336	1.3606	2.30382	1.28412	0.819967	1.41794	1.32584	0.742324	3.13243	1.61016	2.47563
	1.13925	0.985995	1.65607	1.64634	0.709767	0.711001	1.08909	0.90702	1.0727	1.80772	1.93492	2.08528	1.68187	1.05831	2.04395	3.11489	3.26897	1.13346	1.98649	1.37116	1.43063	0.975383	2.27117	1.14846
	2.96765	1.39439	0.905354	0.719352	0.710343	0.938405	2.07643	3.1081	1.81456	1.0922	3.64215	1.03931	5.81533	0.95848	2.85348	1.68443	1.61449	0.917749	2.70836	2.03672	3.21427	0.822283	2.11103	2.52664
	1.33759	1.69287	1.00686	0.91619	1.46783	0.952423	0.764668	1.59369	1.19194	0.763377	1.07568	0.878211	1.63011	1.74949	1.24635	1.47164	1.85375	1.18375	2.06847	1.1625	1.42362	1.23859	1.35077	1.88063
	2.18569	1.10691	2.23542	1.47286	0.936207	1.49229	1.70458	1.11475	0.945775	1.46203	1.02232	1.58316	1.65259	2.48497	1.9168	1.41779	1.32042	1.20713	1.63264	1.21113	1.3065	1.5442	5.99896	2.63703
	1.34701	5.3617	3.12244	2.22579	0.727316	0.798459	1.11157	1.23105	2.58565	1.65247	2.27671	0.764017	1.2202	1.80942	1.748	1.03963	1.24643	1.44163	1.82091	1.17303	0.893939	2.35891	2.28468	1.39994
	0.812304	0.936895	2.5021	0.875536	1.00369	0.811183	1.20106	1.62998	1.82767	1.82616	1.09644	1.09355	1.14572	0.977114	1.57174	1.68948	1.33192	1.43688	1.06789	1.58417	1.6578	1.01431	1.2128	1.80041
	1.47324	1.41847	3.84105	1.14626	1.33888	0.766599	0.865574	0.970709	3.05374	1.56364	2.22659	0.934304	1.05307	0.721756	1.39043	1.9833	2.75098	0.841765	2.24482	0.942777	1.72003	1.82251	1.655	2.35762
	1.1515	1.35946	1.38537	0.645441	1.12889	1.12439	1.17508	1.33371	1.33077	1.15303	1.01172	0.780217	0.755404	0.960392	2.02867	2.72185	2.02142	1.8377	2.8987	1.47222	1.0101	1.5859	1.21438	1.2332
	1.22466	1.74758	3.87396	0.722098	1.90324	0.786362	0.997794	1.19965	0.901668	2.18698	2.30643	0.999046	1.99032	0.680624	1.44989	22.9224	2.14994	1.09289	1.33347	1.46331	1.28882	1.38263	3.51256	1.32595
	1.75	0.997714	1.34415	0.90191	0.814638	1.36704	1.47313	0.908932	1.08676	2.69832	3.92881	0.900283	2.18053	1.01462	1.54649	1.91534	1.08331	1.2986	3.00492	1.19001	1.21256	2.43938	2.50219	1.52086
	1.56928	1.45748	1.13851	0.943889	5.18258	1.18897	1.02647	4.62361	0.882232	1.68441	0.931043	0.776927	2.44165	0.900203	1.76999	1.83915	1.17197	1.18027	2.9111	2.19737	1.97768	0.821902	3.26629	1.63908
	1.24883	1.02294	1.9779	0.863526	0.661928	0.780926	1.35314	1.9404	3.88406	1.19411	1.05063	0.951259	1.17485	0.933225	3.17787	1.13353	1.62365	6.28399	2.26114	1.22225	1.28885	4.16185	1.74605	2.27734
	1.32638	1.13273	1.43952	0.719092	0.72079	0.679149	0.982946	0.656067	0.948165	1.18417	3.03539	2.00768	2.47967	0.713553	3.31246	6.23212	2.2072	0.978781	1.70929	2.89675	0.994253	0.961406	1.87435	2.34398
	2.8594	1.4245	0.885955	0.956465	0.912643	1.20094	1.25128	1.02381	1.07395	1.78628	1.30665	1.80828	2.16551	0.819024	1.20116	1.99579	2.01919	3.03899	1.4538	1.43322	1.20178	1.42586	1.02807	1.38287
	2.08936	0.874025	1.3646	1.56374	0.643727	0.955865	1.44174	0.977836	0.904829	3.99272	1.79512	1.24628	1.15783	0.632723	2.09617	1.3163	1.59483	2.30825	1.47705	2.95956	2.3668	1.71897	1.60099	2.23295
	3.58257	1.60261	2.14795	1.13576	0.836028	2.37198	1.77216	2.33518	1.0709	2.61012	0.751501	4.01683	1.22489	2.60517	1.82422	2.11626	1.42522	0.829657	1.02607	1.01064	1.91558	1.94634	1.45699	3.85518
	2.13083	1.00403	1.52277	0.860149	1.64633	0.602155	1.33658	1.11322	0.774255	2.28586	1.62854	0.697414	1.10248	0.779377	1.07463	1.49304	3.89614	1.28539	1.39348	1.65358	1.71278	1.21653	1.30732	1.24816
	1.97132	1.20617	2.88013	2.47532	0.615872	1.22462	0.943022	1.13508	1.13536	2.31312	2.12183	1.17603	1.98636	0.934943	2.88282	1.41146	2.23402	1.54539	0.939647	1.26789	1.15015	1.61212	3.38115	1.38388
	2.24106	1.25922	1.15185	0.737509	0.936962	1.7001	0.779353	2.2972	2.16509	6.30855	2.97571	1.07563	1.77648	0.839388	1.03469	1.56748	1.09835	1.54189	1.40715	1.09041	1.47437	0.695908	2.00256	1.56843
	3.77582	1.52633	1.1426	0.681722	0.99734	0.801857	0.91226	2.32837	1.7986	1.52826	2.3038	0.908063	3.14937	3.10954	1.05769	3.40082	1.46761	1.87894	1.52282	1.90219	2.02391	1.17357	4.28283	2.24737
	1.70747	1.40628	1.35383	1.85294	0.996356	1.37797	1.32779	1.89346	1.84424	0.849181	1.17941	1.44386	1.44795	1.06749	1.16297	1.52323	0.802368	2.10121	1.28447	1.21914	1.14166	1.53167	1.66393	2.30598
	1.4784	1.40402	1.63229	1.09101	0.974071	1.40474	1.15666	0.690898	1.18	0.950441	2.25151	0.683847	1.02725	0.727299	0.949942	0.939292	1.26307	0.945056	1.19484	1.46402	0.977775	1.37229	1.66962	0.979355
	2.2265	0.924334	1.37105	0.73353	0.833292	1.59175	0.892828	2.52297	1.1761	0.806116	1.00509	0.795595	1.13026	0.858196	1.59842	0.938745	1.66381	1.07179	5.86081	1.49821	0.935209	0.839399	2.18246	2.22407
	1.26606	0.804206	1.34952	0.937605	1.07958	1.01267	1.40403	0.956783	1.75141	1.1063	1.87803	0.92986	3.8879	1.39979	2.35071	1.68288	0.753916	1.15701	1.80949	1.544	1.91579	0.935837	1.93262	1.93341
	0.752848	1.20849	1.43037	3.50191	0.86492	1.10399	2.76759	1.08076	2.6458	1.92315	3.03121	1.67582	1.21489	0.888302	1.97603	1.61457	1.24019	4.73703	3.61737	2.59501	0.814672	1.91482	1.32601	2.31629
	3.66775	1.65953	0.954549	2.42909	0.8594	1.32513	1.70447	1.14196	2.07946	2.74144	2.32058	0.868546	2.63715	1.09206	1.00666	2.14846	1.67556	3.72681	1.48656	1.5319	1.06875	2.54821	1.85918	1.59713
	2.35713	2.09567	1.16339	1.50481	0.938913	1.0486	1.43224	2.0881	2.10639	1.0016	2.07687	1.19299	1.58267	0.989055	1.80933	1.44751	1.1638	0.981278	3.55226	0.955414	2.05278	5.02647	1.67485	0.90671
	2.70144	1.1659	1.1901	0.758791	1.47191	0.920012	1.44839	1.23023	1.41214	1.52811	1.45675	1.00751	0.922915	1.03954	2.10436	3.13704	0.802661	1.21612	1.36913	0.788661	2.56961	1.60074	3.0601	2.62576
	2.37773	1.77369	2.47044	1.06447	1.35843	1.15576	3.90712	1.48596	0.826568	1.6427	2.43834	0.686558	1.61094	0.943329	1.07375	0.773201	1.30746	0.838382	1.43154	0.815755	2.27218	0.659321	5.30053	3.57265
	3.61469	2.07832	3.31966	0.630268	0.679262	0.717047	1.69167	2.17086	1.27764	3.44817	2.25577	1.42692	1.26857	0.828073	1.15292	1.84514	1.69316	1.46192	1.83526	5.5662	1.04084	1.42077	1.06736	1.92637
	2.20498	1.478	1.27369	1.00944	0.641652	1.78436	1.32497	1.40054	2.23221	1.13911	0.933957	0.940338	1.29473	2.29343	2.81682	2.42601	1.15648	2.18949	2.2929	1.96923	1.95522	0.638305	2.14737	1.78386
	2.37684	1.09337	1.28361	0.820453	1.16206	1.08329	2.9527	0.787451	1.03755	1.22641	1.22639	1.37794	1.6433	0.850399	1.68174	2.48632	0.925632	1.09221	1.75871	1.60773	0.903017	1.00177	1.70073	2.32676
	1.59512	8.14057	1.48624	1.35793	1.26809	0.91614	1.02622	1.95521	1.56949	1.39511	0.665816	1.40859	2.74101	2.26917	2.51046	1.17949	1.39686	1.1145	1.72182	1.63654	1.46348	1.6572	4.09898	1.77031
	2.63061	0.885482	1.24162	0.985124	0.917595	2.56402	2.86769	1.22188	1.54947	0.773273	1.86325	0.742413	2.46986	0.802326	1.74436	2.58432	1.19284	2.46145	4.59016	2.08152	0.705452	2.32855	3.95473	1.41808
	2.34379	1.10132	2.69571	0.886674	0.822115	1.09908	5.53122	4.8807	1.54193	3.37033	3.1623	1.49928	3.8932	1.82678	1.8664	1.97942	1.36403	1.0191	1.41822	0.955949	2.66567	0.90903	1.76755	2.47758
	1.98491	2.32438	1.66636	1.55074	1.1215	1.06187	1.00367	1.36637	0.662399	1.99755	1.1972	1.21761	1.82901	0.83238	2.40284	1.9248	2.18447	0.873882	1.96597	0.981129	6.26773	1.02767	1.6036	3.04516
	1.71071	1.55542	1.44324	1.39223	1.36826	0.846186	4.5053	4.47247	0.793732	1.70049	1.93744	1.98112	1.02575	0.888127	1.77857	2.73438	1.13374	1.88983	1.96573	1.48267	2.38283	1.43547	1.9846	4.41749
	2.90444	1.9735	1.45516	0.877285	1.21442	0.872989	0.839232	0.958069	1.17834	1.04461	2.11989	0.96754	0.968448	1.97791	1.2634	2.52982	1.4937	2.2486	1.51601	1.77731	2.81776	0.855607	2.18593	2.3178
	0.986623	0.998141	0.891235	0.648423	0.690111	0.782142	1.72953	1.78678	1.91932	2.33877	1.22596	1.31133	1.87841	0.817255	0.851681	1.14477	1.15513	0.821123	2.10746	1.04008	1.13284	2.44577	1.40821	1.60769
	1.5207	1.98541	1.06517	0.929572	1.37063	1.21228	0.968138	2.47476	0.981422	1.95561	0.659106	0.732582	1.38723	1.00836	1.80347	2.10867	1.2149	1.35866	1.04328	1.86168	1.91788	1.6951	1.02502	0.731479
	2.40535	1.42168	1.37486	0.869296	1.63793	2.50702	0.678286	1.21169	1.54788	0.779811	3.66775	2.72527	1.53125	2.51988	1.05916	1.5327	1.60743	1.34569	1.67151	2.2928	2.39725	1.54388	0.859262	2.8757
	2.07049	1.15587	1.78316	0.601011	0.76766	1.13792	1.08143	1.08421	1.16738	1.10698	1.80996	1.22022	1.18608	1.45799	1.27678	1.34977	2.49768	0.847397	1.34401	1.07322	1.07431	0.867942	3.1997	2.15202
	1.9748	1.56767	1.12025	0.641303	1.09575	2.06995	1.2056	4.35216	1.26063	2.73967	1.6315	0.938752	1.14603	0.670588	1.18671	1.43421	1.34934	1.06164	1.3203	1.58518	1.16926	2.76125	1.09274	3.06872
	1.01524	1.0833	1.54692	1.09601	0.765782	0.854475	0.99721	3.35098	1.46233	2.51704	3.13395	0.815376	1.27111	2.11312	1.8923	1.13317	1.67881	1.65231	4.50652	1.83443	1.86292	0.803073	8.11393	1.01372
	3.37401	2.78482	1.31068	0.727559	0.823333	1.05074	1.4989	1.64314	2.66695	1.48907	2.37985	1.52629	2.10805	0.842455	3.41497	1.16475	1.70663	4.45851	6.07535	1.16803	1.49097	0.855339	0.998347	2.42534
	2.28323	2.07934	1.66636	2.20077	0.770594	0.691833	1.32889	0.681146	1.13416	1.33653	2.87947	0.929304	0.836066	1.10306	1.61205	2.35649	1.48313	1.28474	1.66352	1.82507	1.31488	0.792455	1.60057	0.941784
	1.9307	2.93563	1.17744	0.638458	1.40616	1.00142	1.44293	1.81851	0.846723	1.23233	1.09101	2.13759	2.42854	0.796064	1.75294	2.2516	1.67654	0.831046	2.19319	1.152	1.66107	0.90262	2.05197	1.17705
	2.77784	3.02105	2.65768	1.18931	1.22958	0.847492	1.94822	0.97043	2.47824	1.90077	2.29027	0.870702	0.645534	1.485	3.12491	1.22847	3.4129	1.1503	1.04815	2.20324	1.30311	1.10417	3.19203	2.84482
	2.37304	1.7333	3.14067	1.05673	0.949675	1.00348	3.23536	2.02491	1.6625	5.45943	1.606	1.48962	0.892839	0.700676	1.00318	1.37127	1.243	1.9132	1.00137	1.41196	1.46352	0.79316	1.4833	2.17641
	1.82037	1.66318	1.63281	0.605749	0.765513	1.86022	1.25036	1.5514	1.17281	1.99558	1.35426	2.062	0.965787	3.11375	1.81963	4.05823	1.71795	1.84847	1.13767	0.871896	1.57733	0.975957	1.4568	2.46248
	1.53133	0.645313	2.04451	0.813287	1.01533	2.98682	0.843234	1.67299	1.07451	1.6856	3.09123	1.24204	2.10007	0.768421	1.09866	0.856881	1.54664	1.20945	1.81402	1.53271	1.76946	0.80339	3.545	1.14297
	1.49027	1.89373	1.05722	0.654748	0.978773	0.866569	0.855553	1.17027	1.3725	1.64007	1.51227	1.71811	1.74199	0.94459	2.9999	1.17823	1.15363	1.42917	1.8308	1.55467	1.09445	1.13357	3.49918	2.2728
	2.49923	1.18586	1.47135	1.0458	0.62337	0.948137	0.908849	0.93066	1.69468	4.99109	1.32021	4.76744	2.06099	0.651916	1.89982	1.73022	1.72797	2.21413	0.918987	1.04981	2.09489	0.740706	2.30916	4.25563
	1.02293	1.14839	2.48415	1.20932	1.21312	0.634147	0.921593	1.68544	1.46771	1.26205	2.87467	1.32315	0.859871	0.727073	5.98527	1.83028	2.09017	0.978345	1.14015	1.05137	1.85394	0.798051	2.25187	1.27156
	1.22952	1.56333	0.98521	0.849748	1.02222	1.42017	1.03287	1.14084	1.34437	2.11346	1.42733	2.27188	1.13379	2.04039	2.73737	2.0648	1.77399	2.14129	1.59963	2.05707	1.06936	0.669417	1.38245	2.47535
	2.7507	0.746407	1.1625	0.630982	1.17284	1.42945	0.710416	1.13868	1.09929	1.0334	6.96717	1.51469	0.971175	0.824593	2.58235	2.21649	1.02015	2.34901	1.47246	1.22973	5.33252	0.64172	1.72131	0.912907
	1.64128	1.95178	0.894039	0.848748	2.08951	0.846504	1.50838	1.34265	0.963227	0.647851	1.76718	1.0751	4.53667	1.80831	1.62956	0.768428	0.785912	3.14432	1.93178	0.821977	1.30656	0.850228	3.00529	3.02815
	1.53751	1.03225	1.26576	1.41062	0.829641	0.89486	1.31612	2.84881	1.49032	1.19665	0.93472	11.6812	0.966076	1.41587	1.93127	2.23323	1.74735	1.46052	2.4531	1.16937	2.14392	1.55121	2.20691	1.29769
	1.28501	1.29197	1.59065	1.31321	1.00422	0.899756	1.69625	1.29218	0.905825	1.27445	1.917	0.833129	0.71058	0.831643	2.86969	1.63661	2.40604	0.681125	1.27564	1.72625	1.46941	0.841425	3.09639	0.909533
	2.5835	1.39363	1.10013	0.996732	1.98296	2.27369	2.17825	1.12107	1.93143	0.772161	1.68279	1.0172	0.952499	0.756128	1.95205	2.20476	1.33134	0.855346	1.54914	2.13656	2.34088	0.95747	0.681828	2.24017
	1.69867	1.23771	1.25484	1.23265	0.764531	0.777333	1.21719	0.857873	1.7416	0.943365	0.779363	1.17284	1.457	0.924548	1.20314	2.99637	1.87364	1.82431	1.47302	0.871909	1.82995	0.690232	2.05657	2.41268
	4.44751	2.13065	1.65059	0.867285	4.37218	0.637997	1.58753	1.27437	1.00175	3.67946	2.0067	1.98491	1.06679	0.707569	1.56908	1.34827	2.30498	0.882822	1.82786	1.51917	1.51808	1.20521	2.91573	1.57044
	2.14057	1.45103	0.91696	0.698434	0.724306	1.2045	2.14512	1.60823	1.35626	1.81819	3.85407	0.865806	2.37126	0.901501	1.24327	2.63465	2.1785	2.37822	1.58456	1.57906	1.4707	1.59966	2.48701	2.01333
	2.04342	1.1284	1.29599	0.737484	0.541215	0.961637	1.35087	0.801292	1.31589	1.59576	2.8982	1.78169	1.03317	1.16524	2.09941	1.95459	1.62221	0.856777	2.07175	1.19808	0.742892	0.898781	1.51774	3.1149
	1.57611	1.66255	1.19303	3.47453	1.05697	1.78312	0.981314	1.50275	1.07141	0.977792	0.83937	0.958493	1.71798	0.839215	1.91617	1.91056	1.38827	1.29959	1.44856	1.63869	2.68497	1.06319	2.10133	2.96233
	1.82572	0.966124	1.58981	0.666011	0.723808	1.22653	1.03229	3.50843	1.37054	1.86915	2.99808	0.788947	1.59388	0.747521	1.82802	2.06877	1.0403	1.83014	2.36931	1.25803	1.57166	1.40809	2.15361	4.88526
	1.24781	5.28158	1.77151	1.11053	0.996794	1.03157	0.677212	1.75121	12.851	1.72029	1.14272	1.40633	1.81685	1.68902	1.52138	1.27352	2.27382	1.95649	1.91335	1.16709	1.15054	1.26502	2.34164	1.84776
	1.12886	2.57806	1.65943	0.924056	1.1224	0.661928	1.55654	1.61659	0.971531	1.99996	1.39804	1.0651	2.24138	0.874984	3.28959	1.34767	1.63933	1.12329	1.27794	1.02491	1.56177	1.60283	1.91936	1.27619
	1.47455	4.54955	1.47033	0.933461	0.953515	0.71054	0.956327	4.18555	2.35121	1.46362	1.89583	0.641653	1.06733	2.92309	1.35376	3.02824	4.08669	2.57799	1.60964	0.877874	2.0004	1.3154	1.4295	2.26636
	1.63597	2.09737	1.60382	1.53575	0.821482	0.84012	0.836645	1.86589	1.13128	2.02429	2.37871	1.14	1.1501	0.81083	1.26792	3.79664	1.81085	1.36193	1.37368	1.86733	3.76765	0.776597	2.55026	1.3498
	2.77146	1.37055	1.09111	1.60437	0.697949	1.02311	0.932356	0.887458	1.40385	2.91985	1.75812	1.16955	1.24191	1.63007	1.52378	2.8128	1.37357	1.82375	2.30745	2.90509	1.73184	1.68439	3.83675	2.33961
	1.70006	1.21388	0.88711	0.982506	1.00095	0.681171	1.32963	1.00942	2.30197	2.03403	0.851032	1.98406	2.28638	4.03845	0.753781	2.79674	1.01579	1.16708	2.393	3.16599	0.883739	1.32317	3.53576	1.69793
	2.40287	0.906931	1.46335	1.00342	1.51886	1.28899	0.780145	1.28488	0.570877	1.64237	0.851032	0.584198	1.66706	1.24524	2.09329	1.80436	2.30552	5.94355	1.34698	0.915404	1.60024	1.72977	1.90309	1.14745
	1.32948	0.806718	1.32999	0.877547	0.885549	1.52265	1.10395	3.20756	1.41438	2.01149	3.20808	1.31848	1.53959	0.971245	2.81919	0.754422	1.44576	1.15729	1.50267	0.857052	0.950933	0.950003	1.25815	1.88903
	2.04812	1.1078	0.985499	0.671702	1.14715	1.13389	2.02515	2.05698	1.78225	1.53021	2.03892	0.757248	3.23761	0.772922	2.16426	0.974494	1.4651	1.43771	1.51251	1.82531	5.32371	1.46681	2.39766	1.88015
	2.85761	1.2674	1.01757	1.1335	1.52794	1.03189	1.89924	1.46673	1.03593	1.04568	2.53339	0.778179	3.22535	2.23087	2.21101	1.85096	1.72085	2.33916	1.85136	3.2273	1.87583	2.55105	1.30678	1.12763
	1.63176	2.99167	0.845061	0.855021	1.0273	0.746245	1.11824	1.49896	1.48249	1.35534	2.46408	2.77691	1.17042	0.930376	3.44571	2.0444	3.54341	2.11619	2.24384	1.34853	1.16559	2.06433	1.74522	1.87885
	2.33856	1.14256	0.985924	0.693122	1.88651	0.656099	1.88135	1.36853	1.1868	2.39404	0.899695	2.95939	1.30542	1.01303	1.76214	0.737286	1.86123	1.37714	1.2637	0.803822	1.24135	0.812242	3.35776	1.33295
	1.79872	1.29438	2.54311	0.850105	1.11707	0.901478	0.888697	2.36463	2.37695	0.949248	2.1171	0.914739	1.68423	0.761281	1.84654	0.972143	5.91695	1.66781	1.16992	1.09468	1.74681	1.64151	2.63955	2.55229
	0.966503	2.19119	1.10076	1.60887	1.59765	1.51697	1.52104	1.55813	2.23265	1.68059	1.67089	0.991402	2.14776	0.864697	1.23305	1.42601	1.89175	1.16895	4.0336	2.63265	1.64841	0.729831	2.65425	2.54004
	1.98409	2.13307	1.21146	0.783519	1.30434	1.0587	2.86222	0.716943	0.784409	3.16687	1.50675	1.05294	1.28837	1.41989	2.13785	2.72033	1.60752	2.83744	0.854509	0.913143	1.0006	0.779338	1.24901	2.06363
	2.17504	0.852225	1.71369	0.894475	0.716837	0.870713	3.69121	0.886003	1.18241	1.37816	3.37331	0.821689	1.31035	0.799102	2.0195	2.09162	1.86374	1.80646	2.56022	2.53981	1.63533	0.769281	2.44024	2.04222
	1.83148	1.07406	1.97162	0.95856	0.679482	1.16842	1.25983	2.50992	1.36106	1.83727	2.45559	2.57594	2.40934	3.10835	2.04355	2.33581	3.67578	0.949198	3.23855	1.02449	1.30135	1.40087	1.60309	2.59659
	1.67211	1.28694	1.10741	1.29224	1.32221	2.52205	1.15152	2.62763	2.67401	1.26092	1.18531	0.874884	1.66756	0.973272	3.2473	1.71483	2.81949	0.873831	2.70936	1.0127	1.06756	4.66611	3.29719	2.41296
	1.08603	1.50009	1.40418	0.657363	0.887241	1.003	1.14465	3.703	1.37224	2.82832	2.83272	0.676963	1.53482	1.02591	2.71642	2.67756	0.649602	1.09429	2.59886	1.14231	1.12047	0.753102	3.30499	1.38013
	0.718427	1.45447	1.06539	1.81019	0.782664	0.948067	1.13996	1.5393	0.778041	0.705999	1.01299	0.956249	0.542541	1.08267	2.3777	3.62949	2.0168	1.0216	1.89005	1.25023	1.69081	0.841212	1.60133	1.20336
	1.15169	1.16851	1.22	0.767426	1.34322	5.01187	0.700524	1.00554	2.94192	3.17827	1.70836	0.793459	1.14011	1.86599	1.32253	1.32521	2.6817	2.15166	1.61412	2.58031	1.12196	0.923733	2.13378	2.52195
	1.08044	0.806002	1.52764	1.00486	1.2248	0.668416	0.817565	1.61194	1.3647	1.05998	0.796754	0.942146	1.61924	1.64146	1.22272	0.843315	1.24696	3.00903	1.65905	1.45764	3.0741	0.783663	2.56673	1.39111
	1.04069	1.12481	1.22009	1.33991	0.679354	0.7732	1.06177	0.690927	1.78035	1.64578	0.753516	0.697336	2.59454	2.41902	1.96221	1.65769	1.60958	1.29798	1.11801	1.35481	1.17613	1.03557	1.86038	0.968553
	4.71776	1.13441	2.04257	1.43356	0.878422	2.32956	1.39498	1.34357	2.97398	1.18856	1.35553	2.08349	1.32643	0.770934	1.47172	1.37407	2.05099	2.0566	2.25902	4.04143	1.70838	1.87526	1.12097	5.8481
	2.71807	0.951714	1.57205	1.02714	1.07392	0.741605	0.939305	1.10725	2.48466	1.03464	0.797213	1.05845	0.724486	0.927157	3.31359	2.03392	2.18785	1.1443	2.13603	1.41732	5.0642	1.25927	0.912572	2.80023
	1.89669	3.02222	1.58544	1.17015	1.47111	1.26828	0.771086	1.83357	1.31704	1.23234	1.33651	0.763104	0.846503	0.935577	2.55045	1.92105	2.52009	0.95568	1.58125	1.63749	1.90359	1.02117	2.06819	1.79598
	1.59828	1.50896	1.66856	0.566625	1.09375	0.677872	1.29018	1.73495	1.13866	1.09534	1.87898	1.13074	0.812122	1.33259	1.50652	2.21184	1.07676	1.55977	1.37695	1.90663	1.48101	1.19716	1.33687	1.40433
	0.971847	1.82249	2.24431	0.751007	1.0284	1.56548	0.939783	1.68274	1.10729	1.63502	1.86899	0.591222	2.3951	1.47495	4.35457	2.82815	1.54436	0.803651	1.86091	1.10265	2.2655	0.950384	1.85349	1.6248
	2.87882	0.998902	1.82626	0.708472	0.986632	1.30943	1.04688	0.877681	1.43661	0.660064	1.22404	0.768745	2.06977	0.733327	1.91936	1.54834	5.25984	1.03137	3.2135	1.26273	0.897087	1.01295	2.7375	1.18482
	1.29255	1.09145	1.18764	2.76227	0.832383	2.73033	2.16146	1.0338	1.72825	1.4022	1.4701	0.977335	1.0959	0.812551	2.37646	0.932823	2.09568	0.889282	2.46536	1.08101	0.737708	0.652443	2.38332	1.32085
	1.57507	1.01661	1.88745	1.44636	0.780636	1.45172	1.93664	1.42575	1.88494	2.53544	2.46897	0.665727	1.58488	0.996827	1.31341	2.45154	0.853383	2.58771	1.32614	1.22999	2.59531	1.18823	1.46618	2.32303
	3.3698	2.63745	0.989744	0.776574	1.02575	0.964684	1.63503	3.47844	1.03004	1.42727	2.9823	1.16541	1.56004	0.879907	1.26362	1.17439	2.04608	1.29991	1.46817	1.89345	1.1067	0.820803	2.75144	1.71411
	1.94653	1.36557	1.63069	2.03937	1.87836	1.22051	1.02108	1.39388	0.833071	2.10137	1.07647	1.74436	1.07756	0.844006	2.92538	1.43329	1.74796	1.12505	2.23513	2.78016	1.29648	1.09994	1.16847	1.51148
	1.57163	0.974829	0.977552	1.41734	0.569885	0.931795	0.890193	1.50309	2.03268	1.21787	1.2256	1.097	1.67355	1.18937	1.37581	2.77423	0.905306	1.06362	1.6159	3.18644	1.23665	0.990817	2.1544	1.07623
	2.01152	1.40525	2.08782	0.750842	0.959459	1.25918	2.40446	2.793	1.22668	1.23344	1.10949	1.03355	1.50221	1.34416	2.2246	1.32631	1.37383	1.55625	1.03229	1.07627	1.16348	0.869283	2.40895	1.78443
	3.16366	1.43323	1.92635	0.642747	1.04914	0.772441	0.800785	1.10531	0.925615	1.58463	1.61498	1.45028	1.23203	1.12926	3.91627	1.87216	2.96443	0.669643	1.88834	1.15732	0.889043	1.0428	1.3565	1.81926
	1.82971	0.82758	2.58394	1.49797	0.813457	0.992656	1.01816	1.10974	2.20743	1.01008	1.68219	1.20215	2.24846	0.883232	2.41322	0.985951	1.39399	0.969327	1.7384	1.7444	1.19731	2.47712	0.93231	1.3877
	2.39026	2.59103	0.81192	0.78444	0.88239	1.12656	1.98823	1.55746	1.63511	1.07915	0.869535	0.782328	1.59438	1.23139	1.40965	3.28482	2.43711	1.55451	2.03574	0.893387	1.85379	1.64988	1.48246	1.42629
	2.68514	2.78668	1.04145	1.71642	0.674445	0.95862	1.69591	1.35853	0.789942	0.988605	2.19647	2.27899	4.54039	0.819632	1.67794	1.66155	1.35737	2.73234	1.35961	0.959012	1.49647	0.981531	1.35262	1.272
	2.67382	2.03771	1.28286	0.778108	0.74121	1.02705	1.21449	2.2315	1.83529	2.20252	2.97798	0.971381	1.2943	1.05112	1.66316	1.34959	1.18963	1.5597	1.27268	1.44109	1.68145	0.819349	1.27766	1.16199
	0.596918	1.82957	1.23591	0.759183	0.980631	1.29063	0.928372	1.4018	1.83639	1.45143	1.05655	0.73657	1.96896	2.27352	1.05089	1.12085	1.05107	1.94518	12.1104	2.37862	2.27984	2.08665	1.88675	1.36673
	2.51367	2.42009	2.27083	1.3878	0.924584	0.704974	0.941202	6.89248	1.15479	0.9208	1.25403	2.13824	3.1236	1.02075	1.38677	1.46719	1.46267	1.05575	1.61597	1.09406	1.47384	1.17104	2.54795	1.09082
	1.4025	1.34793	1.81048	0.757443	1.26328	1.02578	0.928437	1.52504	1.24625	1.19246	0.768522	1.44205	3.66569	1.64024	1.18433	1.15969	1.1224	1.80381	1.44395	1.53838	1.2397	0.859562	5.47084	1.77076
	1.81415	1.2789	1.22478	2.00562	0.701904	0.708178	1.8043	1.14787	1.89209	3.00126	1.84144	0.937683	1.27126	0.880823	3.30478	1.02819	4.60905	1.25061	0.973384	2.26882	0.820038	1.32908	2.223	1.93823
	2.371	1.80419	1.62264	0.825913	0.830624	0.834259	0.95743	1.35488	1.37715	1.35385	0.852289	0.754799	8.13094	0.800409	2.02766	1.21809	1.28133	1.06139	1.59486	0.984363	1.5845	3.18885	2.50566	0.851494
	2.57845	1.33748	0.975743	1.1006	1.0966	1.02596	1.6514	1.12515	1.02887	1.21978	2.95166	3.06707	1.52925	0.739983	1.52254	2.35539	0.922583	5.22774	3.36088	1.38659	1.4952	1.91201	1.62893	1.70994
	2.16884	8.06114	1.67017	0.949655	0.996701	1.23213	0.980365	1.34575	1.84135	2.17306	1.71341	1.10561	1.49935	0.862683	1.99756	1.77824	1.80147	3.75585	6.41824	3.82771	0.922086	0.835161	2.14704	4.17472
	2.32125	1.49703	1.8586	0.616261	0.762364	1.49923	0.803012	0.880726	0.976208	1.84683	4.09303	1.21385	1.24685	2.86946	1.52874	3.09277	1.67442	0.800035	1.23858	1.49152	0.951088	2.36778	2.10815	1.39073
	1.34007	1.1669	1.65633	0.793792	1.65184	1.08996	3.56276	1.93105	1.15883	1.15153	1.71197	1.06204	1.77727	0.826965	1.77902	2.95503	1.49076	1.06439	1.43441	1.11919	0.794849	0.937214	2.56833	1.26089
	3.401	1.78755	0.949027	0.60133	0.881614	1.30573	0.916978	1.36744	0.868758	4.15386	1.53503	6.98852	0.895076	0.758062	1.72026	2.59968	1.10626	1.85079	1.53748	0.771268	1.84956	1.24381	2.7256	1.37315
	1.47495	0.970557	1.61124	0.72777	1.04642	1.20007	1.6585	2.76958	1.37605	0.994585	1.95299	0.929807	1.24463	2.71615	2.9426	1.20269	0.746424	1.90702	1.62756	1.29357	2.25841	0.885938	1.19186	1.39532
	2.43852	5.88177	1.03479	1.44954	1.46092	1.92097	2.73743	1.59371	1.12556	1.35083	1.31375	0.993821	0.976716	0.736726	2.22514	2.35668	1.57866	1.98982	1.02592	1.07967	1.56719	3.00585	1.98116	1.09447
	1.3888	2.0486	2.88622	1.54579	1.64401	0.835804	0.913203	1.15973	2.26396	1.38963	4.89671	1.20322	1.41477	0.822146	4.48629	1.98608	1.25208	1.82661	3.18707	0.65494	3.39881	1.69648	1.78425	1.00214
	4.02449	0.88691	0.926107	1.79954	0.782905	1.69043	1.52197	2.45709	1.10622	0.874438	1.78894	3.38115	1.24188	0.658598	0.798942	3.05347	1.49795	2.42917	4.4993	1.7555	1.01275	0.682333	2.52976	1.43706
	2.13393	2.52359	2.5423	0.810005	1.89082	1.16293	0.990538	1.62877	0.981919	0.817177	2.30229	0.915256	1.1791	0.870916	2.30157	3.87195	1.152	1.56041	1.21179	3.96766	0.890876	0.998291	1.66081	2.28517
	1.02942	1.9021	1.08488	0.679885	1.01094	1.67186	2.33418	1.67636	0.990436	0.877966	0.765492	1.26977	1.43657	0.722879	1.87974	2.33398	1.40947	1.24435	1.30612	0.987097	2.96948	1.9371	1.42819	1.13878
	1.06026	1.23367	1.15589	1.00367	3.31079	1.04582	1.1667	1.06367	1.03302	1.09281	2.8647	0.849038	1.30562	0.782761	1.25978	1.549	2.3045	1.42739	2.43226	1.55112	1.46042	0.809878	1.49894	1.14892
	1.63972	1.3213	2.9341	1.22338	1.15921	0.793369	0.949406	0.57251	2.37804	0.758828	1.56168	1.37505	1.22468	0.711614	1.09866	1.79157	0.884991	1.28292	1.93454	2.41846	2.10012	1.82197	5.16961	2.05405
	2.25927	3.63563	3.75644	0.672556	0.96207	1.03283	0.987774	1.10159	3.89019	1.3064	1.56284	1.319	0.973814	0.729358	2.52813	1.72633	1.89591	1.01292	1.35726	2.04878	4.51309	2.69747	1.97149	2.43563
	1.91164	1.01828	1.91853	2.33677	1.02893	1.22648	2.55862	1.3105	0.709629	1.22475	1.16477	0.696688	2.37067	0.875164	1.10651	1.14795	1.0575	2.62117	1.33045	1.18976	1.81743	1.01966	4.7695	1.83795
	2.20024	0.882358	6.50187	1.46761	0.956346	0.64001	1.42066	1.70968	1.22917	0.767747	1.0541	0.701207	3.40079	0.779419	1.92689	0.961694	1.99464	1.44368	2.03803	0.910883	0.723323	0.642016	2.72412	2.21239
	1.36306	1.1357	1.03173	11.7756	1.12677	0.802978	1.67888	1.81303	2.44803	1.76909	2.14113	2.01517	0.854328	0.716907	0.978021	1.54597	1.29621	1.09922	1.13985	0.957146	1.66307	1.06197	3.23544	2.16678
	1.0058	2.47039	2.81673	0.82145	0.939688	1.70589	1.16948	1.38727	2.01992	2.3335	2.96415	0.768764	1.8541	0.73835	2.26003	1.83984	1.15329	1.78634	1.6012	2.0671	1.69319	2.6692	2.44182	3.75049
	0.784017	1.03554	1.86661	0.599788	1.2892	0.934298	2.07006	0.921845	1.41064	1.24026	0.72773	0.960351	2.20975	0.797004	3.57079	1.96773	1.44385	2.00203	1.36849	1.18216	1.73708	0.887546	3.05783	0.909117
	1.1152	1.85785	1.79662	2.49938	0.88173	1.66024	4.459	0.821018	1.67583	1.74534	2.24547	0.801233	1.50507	0.995044	1.32692	1.51339	1.18204	0.809218	1.10395	1.3478	1.35075	5.04791	1.7013	2.12542
	1.37442	1.74089	1.05248	1.23069	1.58307	1.13501	1.00376	1.20657	1.10413	1.82749	0.958386	2.20202	0.973815	0.684536	1.65609	5.32168	1.42029	1.66737	2.2956	1.18512	1.46306	4.07114	4.09519	2.61043
	1.34303	1.36093	1.08185	1.84395	0.579672	1.02082	1.76668	1.12074	1.45761	1.60314	1.31559	0.732291	1.2726	0.672388	1.56682	1.47338	2.28184	1.44363	1.83086	1.24506	1.56009	0.99225	2.96481	1.99002
	1.49292	1.12705	2.23888	1.2328	0.741775	2.59239	1.04594	1.18047	0.744341	1.22586	2.4024	1.02035	1.41446	0.803435	2.15674	2.0733	2.26736	0.878168	1.6747	2.10541	1.15712	0.828792	2.48222	1.49139
	1.2248	1.59929	1.60714	0.760841	0.815021	1.00585	1.2471	0.909104	1.08174	1.11371	0.833796	1.44393	1.58735	0.78212	1.79496	1.20201	1.15739	2.28197	1.47999	1.01653	1.15746	0.953948	1.86908	3.01335
	2.22844	0.922321	1.53714	0.901131	1.83342	1.15549	1.37244	0.995004	0.634249	0.907602	0.811527	1.32848	1.07837	0.921619	1.55709	0.737466	1.00123	0.878222	1.46506	1.41985	1.69123	0.86704	2.10382	0.881553
	0.987654	1.53337	0.996274	0.734767	0.839212	0.937967	1.09228	1.49782	1.08019	1.01472	1.90315	0.90437	1.50331	1.03674	2.11837	2.03126	1.19956	1.20348	2.08664	2.52077	1.06329	1.32798	1.63911	1.68188
	1.75962	1.47172	1.13899	0.792359	0.841871	9.54911	1.44509	2.67552	1.05697	2.24526	1.54888	1.07931	0.983606	0.749889	2.39044	1.08301	1.40552	1.26342	2.24034	1.82384	1.65153	1.94418	1.29855	3.74514
	1.67144	1.91408	1.20904	0.702017	1.35522	1.85628	1.66604	1.55222	1.42564	0.893896	2.753	1.37792	1.56364	1.41365	2.35655	3.14406	1.71474	1.19836	1.29236	1.30533	2.01206	1.54566	1.31358	1.91337
	1.15774	2.84653	2.37862	0.878952	1.58656	0.973716	1.08495	0.984204	2.27395	0.899398	3.76852	3.31232	1.68278	3.01188	3.08099	0.835004	2.43285	1.15885	1.6258	1.37339	2.26552	1.39746	1.64142	1.82348
	0.979951	1.16693	0.730303	0.784031	1.09486	0.701236	1.76863	1.73769	0.795953	0.991765	2.50224	1.20099	1.45447	1.6686	1.1623	2.30725	1.07063	5.83237	2.85574	1.59862	1.08152	0.996545	1.54364	1.9509
	1.90332	1.13445	3.62023	1.21745	0.635814	1.08297	0.92697	1.46382	2.06071	1.27982	1.82631	1.30267	0.828372	1.08457	1.29097	7.70094	0.936118	1.32219	2.63979	1.18328	1.89055	1.98221	5.1204	1.58776
	1.38019	0.800379	2.33495	0.777875	0.679877	0.941067	2.77919	1.92426	1.93082	0.887363	0.632671	0.811655	1.48684	0.737362	1.20107	1.65381	2.46576	1.10013	1.02991	4.66564	1.50019	1.5022	2.05627	2.11821
	2.0267	1.00013	1.79716	1.05151	0.880909	1.59388	0.657637	1.26086	0.993528	1.57113	1.31316	1.05141	0.71937	0.967875	1.13956	2.10183	1.14912	0.752405	3.22606	1.28759	1.48247	3.90243	1.37503	2.00367
	1.94598	4.15682	1.55004	0.766572	0.866269	0.884584	1.24497	2.50656	3.29254	1.80211	2.22702	1.52636	1.25792	1.45865	2.46437	0.721521	2.32892	1.48518	1.26286	1.23763	2.06602	1.77936	1.73467	0.957304
	1.77	2.37768	2.40953	0.808018	0.767012	0.945673	1.64278	0.846316	1.3833	1.00393	3.41988	1.54475	1.08737	0.728629	1.64599	3.30585	3.3932	1.10341	0.863794	1.6563	1.52063	0.855778	1.74215	1.59229
	2.08706	1.23263	1.92944	0.883504	0.90657	0.681295	1.22446	1.29726	1.43131	1.90292	2.29146	0.932222	2.04156	0.675326	0.886044	2.27527	1.86528	2.06531	1.44907	1.90526	0.998541	0.792213	2.73145	1.42302
	1.98667	1.27503	2.48393	0.904552	0.837792	1.89104	1.58878	1.6918	1.24538	1.95686	2.0337	1.41918	1.66499	0.794067	3.76037	1.85531	1.36353	1.25681	2.53347	1.21035	1.15329	0.93812	2.73889	3.94016
	1.81641	3.02623	1.35059	0.582403	0.636522	0.780755	4.16214	1.10695	2.33456	4.20757	1.2508	0.895999	3.22879	2.0994	1.77338	1.94901	1.32985	1.23647	1.01851	1.64768	1.36882	0.656181	1.17045	3.6968
	3.78624	1.00164	1.42002	0.887306	0.92864	0.749381	1.41077	1.92225	1.00093	1.15305	1.14745	1.49964	1.21363	1.03446	2.50059	1.55856	1.10991	1.0846	1.396	1.2059	1.88767	2.04458	1.11224	1.72976
	1.59251	1.68925	1.92588	3.43465	0.790978	0.866518	1.18269	2.7186	2.43626	1.36657	4.29132	1.73705	2.05592	1.1393	1.39555	1.99179	1.17033	2.5166	1.06409	0.898403	1.02297	1.41493	1.82143	1.64957
	3.32938	1.95618	2.2321	0.734617	0.95821	0.854489	1.33204	0.79127	2.4026	3.51355	1.2341	0.730556	1.83345	1.10493	1.04712	1.28658	1.0972	1.02778	1.47868	1.34938	2.05722	0.892127	4.675	1.39607
	2.35869	2.02411	1.87444	0.947561	0.835114	1.88092	1.6783	1.92799	1.65133	0.742348	1.54156	0.953591	1.54522	0.711925	1.80837	1.97724	1.30345	2.33637	1.37964	0.755871	2.88229	0.80653	1.64655	0.991191
	1.69026	2.80749	1.27784	1.32315	0.755409	1.50741	0.873296	1.67816	2.40244	2.76321	1.22956	1.32387	1.57544	0.818997	1.18827	1.86595	1.2282	4.37	1.6222	1.41186	1.41761	2.27046	2.21862	1.46472
	2.39125	0.812537	2.71093	0.883648	1.21693	0.936174	1.56246	2.53603	1.91288	1.40498	2.25653	0.789861	1.78417	0.733083	1.66745	0.658127	2.57673	1.28331	1.0474	0.910362	0.983751	0.926307	3.47123	3.37591
	1.36746	1.84408	1.2208	1.13089	1.12974	0.9219	0.966632	2.16262	1.69976	5.46178	1.76751	2.59306	2.15848	0.796848	1.2177	1.52765	2.21221	2.16421	2.9369	1.1495	2.62223	1.20648	1.46563	1.05884
	1.38253	1.44901	1.75656	1.2346	0.827914	0.712344	1.69865	1.6907	2.24523	1.26395	1.20348	3.76124	3.99073	0.861077	1.70814	1.52989	2.76928	1.38797	2.04554	1.50414	2.59944	0.779611	1.78014	1.32865
	1.99197	2.32411	1.06199	3.57893	0.579687	2.27761	1.5891	2.33775	1.82365	1.38546	0.907621	1.00158	1.33853	0.796995	2.19871	3.0153	1.5191	3.69159	0.81408	0.952307	2.45673	3.29535	3.74635	1.6158
	3.94229	0.959043	1.66873	0.729055	1.13952	1.01394	0.881975	1.26465	0.855474	1.30468	1.73796	1.27268	2.15969	0.88844	1.12299	4.35022	0.921671	0.950503	1.48858	2.59681	2.47104	1.92003	1.28508	1.62276
	1.29814	2.57011	1.58803	0.664728	0.971003	2.15015	1.37022	1.55162	1.8322	3.3848	2.38032	0.788441	1.31864	0.757055	2.01202	1.38228	1.34569	1.48411	1.38449	0.875894	0.966868	1.00926	2.60905	1.52622
	3.34395	1.46452	1.56679	1.00526	0.882456	0.938469	2.61013	1.35313	2.70101	1.32795	1.49283	0.873935	2.17935	1.24911	1.28251	1.00746	1.46202	2.4178	2.26996	1.57167	1.17949	2.43613	1.97426	3.9102
	2.41615	1.34283	3.99347	0.771823	4.5273	1.52423	1.65572	1.51137	0.771572	1.33702	4.63376	0.769762	1.75667	3.16986	2.08573	2.22897	2.46658	2.0461	2.9625	1.60493	1.49164	0.712954	3.77192	1.89411
	3.49232	7.46979	1.16484	0.865448	1.06394	1.21317	0.742839	1.01948	2.03729	0.978771	2.02362	0.906739	2.20218	1.25885	2.01021	0.831995	2.53815	2.09337	1.68515	1.7788	3.95936	0.845056	2.87505	3.04685
	1.54852	1.99792	2.14436	1.04187	1.27849	0.955649	1.26062	1.92555	0.61101	1.34764	1.47203	1.14572	1.89383	1.85754	0.988666	1.15085	2.66747	0.840543	2.71632	0.879583	4.40144	1.07483	1.89068	1.0035
	1.62387	1.18995	1.34879	0.70043	1.15311	1.49181	1.18605	0.950925	1.82939	2.1572	0.846472	0.685672	1.39184	0.820314	1.44661	3.39164	0.996651	1.0003	0.841971	4.24224	1.77058	2.55126	1.9334	0.938884
	1.64436	2.1429	1.25424	0.64622	1.17299	0.980029	1.31693	1.39606	0.807428	2.13327	1.83546	1.16797	2.41101	0.878275	0.954058	2.16331	1.71646	3.22081	1.02425	1.04293	0.901284	0.727602	3.51089	1.72529
	2.13883	2.15143	1.08994	0.614691	0.783051	0.731291	0.918774	1.34451	1.43044	1.4605	3.45958	1.04302	2.84043	0.901923	1.66499	1.95544	0.920476	1.31947	3.92776	1.64882	1.40607	0.913924	2.2962	1.22378
	1.23339	0.69121	1.17623	1.08678	1.03724	1.80285	1.4388	1.35556	1.24591	2.85159	2.32586	2.62735	2.18663	2.39767	0.752216	2.30149	3.18385	1.07219	3.51245	1.04385	1.92558	0.883511	2.63791	1.84665
	1.86144	1.00973	3.21511	0.99719	0.856524	0.930056	1.07977	1.00728	1.01441	0.939895	2.25726	0.66238	0.949558	1.00289	1.15126	3.29899	4.31518	1.34939	1.58014	1.80011	2.27824	2.33794	1.17763	1.28294
	1.9165	2.05	1.6509	1.04731	0.867213	0.619709	1.79166	1.15672	0.825159	0.95184	2.60088	2.48337	1.45959	2.41133	1.88581	0.950379	3.05919	0.837312	3.18636	3.30162	2.31854	2.51495	2.53491	1.33846
	2.31805	0.908412	0.960866	0.767856	1.42376	2.00352	1.62067	1.07203	0.83243	1.59189	2.04455	1.2078	3.40906	1.30222	2.56716	2.09104	2.40639	1.60787	1.23781	0.858488	1.45592	0.75509	3.28049	0.851229
	2.35825	1.6981	2.78528	0.976719	0.800208	0.976697	1.34617	1.19852	3.33451	1.30844	0.631089	0.906742	1.40185	0.973233	2.49324	2.76918	1.43536	2.47652	1.22355	1.06504	1.07964	1.61693	1.49723	2.49313
	1.34734	1.38382	1.86945	1.01383	0.629292	1.18029	0.836068	1.11783	0.811161	2.01367	1.37199	1.42308	2.42605	1.18069	2.40252	1.79087	1.12513	0.973307	6.268	3.15056	1.56848	0.948168	1.63342	1.89062
	0.95976	2.0654	2.04152	0.793536	0.694963	1.17393	1.28174	1.09689	1.07375	0.91253	1.21041	0.900702	2.53123	1.07251	3.03401	1.47198	2.31773	1.04732	2.66269	1.1485	1.72721	1.3707	1.39009	2.0607
	2.3805	0.954427	1.35222	1.25492	0.9824	1.73225	2.64119	1.38946	1.02259	1.04494	1.58662	2.35061	0.988715	0.739696	2.75942	1.02537	1.60214	1.18152	1.12563	1.66095	1.04751	0.831376	2.47687	0.931666
	1.71865	1.20626	1.0658	0.753554	0.892912	0.697195	1.04223	1.64558	3.65166	0.852728	1.02301	0.901508	1.73227	1.21816	1.62082	1.75991	2.14981	0.819765	1.42351	0.931832	1.99382	1.68588	1.63652	2.22715
	1.11784	1.10801	1.19449	0.901074	0.648279	1.06863	1.63253	1.20207	3.17974	2.2727	1.08124	1.64633	1.40915	0.888118	2.05579	2.00467	1.08137	0.922015	2.5626	0.673346	1.41479	1.03977	0.987546	0.603567
	2.94105	2.13861	1.148	0.830007	3.49965	1.24436	8.18789	0.956172	1.7083	1.64286	2.64023	3.25423	2.98662	2.15279	1.79991	1.00439	0.909875	1.50139	1.68967	1.29063	2.25242	1.80231	9.12932	1.03796
	2.41448	1.86513	2.27984	1.04848	1.25081	1.24018	1.88004	1.67982	1.20122	3.21505	1.74417	0.954108	2.35093	1.05608	1.17975	1.64486	1.85276	1.12	1.05378	1.79678	1.82117	1.59369	2.23986	1.47842
	3.11448	1.93188	1.62556	1.11382	0.992965	0.934618	1.05565	7.28715	0.875606	1.01645	1.83535	0.785601	1.34367	0.994728	2.14988	0.915402	1.36738	1.4465	1.09504	1.08959	2.89219	0.829422	1.60148	1.44193
	1.28337	0.759825	2.67109	0.914814	0.905928	0.759171	1.19895	1.37427	2.95225	2.05654	1.91635	0.700272	1.36849	0.961997	2.07749	2.03793	1.58179	4.82657	1.23801	0.888866	2.20162	2.9382	1.81691	1.85903
	1.34063	1.18197	2.5797	1.29145	1.21538	1.04335	0.916676	0.803633	1.65122	0.856389	1.73864	1.67583	1.78675	0.746285	1.97357	1.65897	2.97756	1.03081	2.06464	3.80682	1.18416	0.759473	1.63108	1.68159
	1.99568	0.815161	0.844274	0.777608	0.764621	1.02006	1.08166	1.07796	2.02297	1.56596	2.43971	1.4619	1.60107	1.01766	0.783977	1.27741	1.31907	1.92046	0.942345	0.991764	1.61782	1.21694	3.70387	2.05713
	2.99307	0.880033	1.97434	0.707628	0.690988	1.48277	1.7568	2.37833	1.67123	1.01704	3.37574	1.32975	1.39164	0.91403	2.64317	2.42254	1.21681	1.30537	1.12942	1.71052	1.40595	0.680019	1.50355	2.42423
	1.26797	1.30847	1.33653	1.07908	1.01676	1.47036	2.55211	1.10746	3.88037	2.63281	1.31803	1.35577	0.922827	1.41629	1.40885	3.95221	1.19246	1.02355	1.25282	1.5742	1.99634	3.47826	2.08729	1.63959
	3.18972	0.970855	2.08021	0.766641	1.20147	1.26927	0.865595	2.89729	0.74295	0.8637	1.31995	1.64936	1.46219	1.07309	2.35075	2.86551	1.78845	1.22989	2.86613	1.01437	1.85375	0.693621	2.24787	2.00338
	2.76606	1.19148	1.12652	0.691112	2.09389	0.817424	3.94648	2.02104	2.06014	0.683498	1.29623	0.867489	3.2069	0.809971	1.42853	1.23588	1.4587	1.42236	1.42653	0.943127	1.14146	1.28172	1.21649	1.50755
	2.62109	1.69058	1.92123	0.8875	0.937729	0.644785	0.868132	2.75917	1.80686	1.07912	1.54845	2.04392	2.16121	0.852532	1.37094	0.919286	2.25332	2.92617	1.78464	1.14158	3.04339	0.917173	1.0094	2.63828
	2.07206	2.6016	1.04718	1.50592	0.735004	1.03267	1.07812	2.09865	0.913702	1.56825	1.60866	1.35081	1.33043	0.763284	0.857123	1.14368	1.41007	1.81864	3.13152	1.74662	1.28145	1.13977	1.51628	2.69441
	1.22781	2.44813	2.03118	1.44443	0.866932	1.30745	2.81712	1.53067	1.95239	0.769825	1.80446	0.820095	1.73944	0.735924	1.59107	1.65815	2.3707	3.60967	0.946064	2.19205	1.28674	1.06319	3.47105	1.46033
	1.0456	1.97786	1.13186	1.39587	2.13543	1.5194	0.761636	0.924713	1.18968	1.89014	2.41762	3.0764	1.3571	0.781389	0.989353	1.20135	1.39162	1.92891	1.42365	1.95779	0.833169	1.69111	4.04631	1.44358
	2.01267	2.10776	1.00851	1.93756	1.31476	0.848029	1.29547	1.53303	2.57606	1.14378	5.9241	1.14946	1.05669	0.776555	1.81066	3.31108	1.02312	4.72275	1.73867	1.07771	1.66425	2.24134	1.1275	0.873654
	2.18149	1.40043	0.982032	0.768077	1.01271	0.912539	1.5888	2.38654	0.767442	1.64714	0.801697	1.22413	1.15357	2.09646	1.6686	1.64198	1.75381	1.23252	1.68037	1.00192	2.03142	1.16079	1.99019	4.61537
	1.89071	1.1903	1.12343	0.826449	2.07717	0.660998	2.09361	3.73532	2.50809	1.65128	0.979612	0.738288	1.62056	1.62529	1.5536	1.28822	2.89699	3.06705	1.96994	1.303	1.4436	0.626675	2.81758	2.06116
	1.87485	1.43144	0.975325	0.798919	1.19769	0.649465	1.06421	1.57352	0.959608	1.35047	4.94234	0.816771	1.65599	0.968419	1.96438	2.18356	1.3505	1.14855	1.39828	1.67409	1.65798	5.95759	1.73378	1.64053
	2.01719	1.5283	0.926452	3.21763	0.987166	1.13531	1.90708	0.952082	2.04705	1.67686	2.10084	1.179	2.10174	0.676961	2.56622	3.60566	1.12001	1.67562	0.956177	1.45497	2.71161	0.712502	1.46697	1.48982
	1.68363	0.903141	1.05916	0.712527	0.629902	0.60536	1.41004	1.01111	1.67583	1.58504	0.90358	1.61384	0.964349	2.49269	1.19888	3.93198	1.86	1.11138	1.42618	1.09747	2.07247	3.1595	2.69654	1.68453
	1.04149	3.85915	1.30427	1.376	0.862886	1.03921	0.979343	1.32787	2.38924	1.82587	2.66281	1.05432	1.22592	0.922853	1.80032	1.14176	1.45304	1.89708	1.70631	1.44386	0.898879	0.967912	6.16656	2.42401
	1.43972	1.20175	2.02712	0.810854	0.988567	2.24696	1.50001	0.88081	1.46475	0.883235	3.17827	1.72718	1.0836	0.770257	1.50038	3.09564	1.12854	1.16328	1.4228	2.05053	0.912378	0.885115	2.38297	1.09238
	3.2241	0.8498	2.31222	1.10011	1.24831	1.2976	0.926258	2.69317	1.40935	0.794736	3.43564	1.26351	0.951734	0.931432	1.74904	1.71235	1.50415	1.15368	2.10826	1.29078	1.18655	0.973449	1.69895	1.21916
	1.07049	0.758852	1.86626	0.971229	1.31679	2.27433	2.54127	0.736124	1.20699	0.839997	1.59266	2.36258	0.975365	1.16096	1.15531	1.12839	1.30944	1.27001	4.12901	0.820748	1.46974	1.28185	2.10301	1.1523
	1.05981	0.810973	2.54017	1.47125	0.605028	0.725471	2.07305	1.2423	1.50124	1.38488	1.09229	0.803003	1.6756	1.04863	1.1307	1.76468	1.18794	0.623518	1.18991	0.778233	1.55301	0.851332	3.12338	0.916245
	1.60441	3.34574	1.18528	1.33746	0.704315	0.687367	0.707571	0.97255	1.29126	1.01117	2.43582	0.965656	1.7605	1.03673	1.60708	2.17876	2.23457	1.9557	1.41439	2.33443	1.33723	1.20145	1.19978	1.55403
	1.25761	3.09722	2.46553	2.59511	0.642966	0.848505	0.662806	1.67095	0.863194	2.04439	0.953051	0.830058	0.872502	0.744781	1.06827	1.58078	1.20061	0.887134	3.33823	3.30307	0.794372	1.03476	2.63551	1.92974
	1.55464	1.77777	1.16622	1.40434	0.662174	1.63707	2.42917	2.23259	1.89629	1.44212	2.72274	1.87524	1.91469	0.770539	2.00186	1.03703	1.56921	1.28638	1.54309	1.58143	1.1459	2.08127	1.83973	1.46195
	1.60737	2.07405	2.24244	0.772857	0.699338	1.07587	2.40785	0.78173	1.61084	1.14733	2.99713	0.711998	3.35552	0.824275	1.63381	1.15056	1.30629	1.47397	1.94366	1.27269	2.37301	0.727003	1.95183	1.91515
	1.94238	1.30052	3.20233	0.614719	0.770886	1.44539	1.1906	0.94846	0.697817	1.82686	2.41995	0.710636	1.24785	1.42256	1.22675	1.0262	1.48249	0.997297	2.77066	2.08215	1.46499	1.54962	2.1326	1.06216
	1.99943	1.11429	2.32409	0.918357	0.868907	0.937606	0.890762	1.61697	1.55134	1.82056	1.18543	0.691752	1.31711	0.698866	0.992976	2.46881	2.04687	3.46923	1.10995	2.87097	1.5201	0.811176	3.71116	2.67347
	1.58547	1.69944	1.98457	1.07933	0.71013	0.784105	2.354	0.78519	1.6085	1.27593	2.19152	1.60346	1.13403	0.691138	1.6196	2.13313	1.65469	0.997113	5.87526	1.01896	3.20838	1.65699	1.0631	2.38996
	1.13778	1.29363	2.45512	1.13273	0.680473	0.913978	0.860302	1.71213	1.52632	5.04193	3.61849	0.868269	2.76988	1.06279	1.58016	2.57718	1.69417	1.58558	2.30873	1.06256	1.27903	2.69544	1.33125	2.09308
	1.46589	1.45053	1.14783	1.21109	1.03722	1.11672	0.903464	0.866785	0.591407	1.05937	2.07462	1.94033	0.988023	0.849696	2.00585	1.80244	1.17899	1.28407	1.44117	2.02283	1.40871	2.01492	3.8426	2.02308
	2.04537	0.796215	1.21998	0.85918	0.893435	0.597173	1.42731	1.3425	1.7987	1.20788	2.02901	1.07227	0.956153	1.101	1.38633	1.50402	2.23272	1.35617	2.0158	1.84416	2.91129	1.29541	9.56557	1.2919
	1.92752	1.79523	3.01086	0.876883	0.810328	1.85009	0.923054	1.96038	1.46733	1.0631	4.06267	0.656121	1.27818	1.16627	0.985575	1.39047	1.34502	1.56701	2.59018	0.798012	1.40794	0.708609	1.59634	0.850236
	1.40211	0.915393	1.22706	1.18927	0.857074	0.688056	1.53925	0.93186	1.41784	1.32731	1.46406	3.8899	2.59765	2.40366	0.903845	1.19914	3.61061	1.55477	1.75138	3.32979	1.21693	2.65088	4.90455	2.05671
	1.88535	1.57463	2.01137	0.983544	0.989285	1.32467	1.11993	1.48583	1.10428	3.09658	3.3787	0.622862	1.99373	2.08737	2.20268	1.87613	1.39565	1.13091	2.92566	1.07637	1.53777	1.65508	1.43861	0.882552
	2.61181	2.04451	0.937387	0.60134	0.951682	1.54064	1.10757	1.5	1.01699	1.87757	2.18316	0.724451	1.06333	0.736698	7.04132	2.71996	3.156	0.998948	1.00806	2.15397	1.98239	1.26744	1.25364	1.38026
	3.39735	1.57783	1.12403	1.0195	0.895125	0.963112	1.58142	1.06395	0.912612	1.19763	3.66179	0.738081	1.25885	0.917681	2.73761	2.01249	2.35583	1.94936	0.946405	1.75646	1.68989	0.809473	1.75241	1.32668
	5.20341	1.79992	5.99648	0.738738	1.26324	0.987113	1.08624	1.93274	1.389	3.47967	6.72657	2.98076	1.16949	1.73258	1.34617	1.69087	3.21906	1.12033	1.3063	2.64275	1.30354	4.58597	1.68296	2.49587
	1.41439	0.843109	5.3166	1.35459	1.15701	1.53864	1.56507	1.28837	0.990187	10.6439	2.64455	2.48596	1.68116	1.84619	1.42116	1.18243	2.42891	1.53845	1.6705	0.927468	1.17723	0.906036	1.84019	3.05619
	1.64306	1.03471	1.51234	0.756994	0.789779	0.875619	2.90424	1.03449	4.51	1.11424	1.2567	0.749769	0.90186	0.768896	0.816832	1.29076	1.13176	0.998672	1.38544	1.33831	2.0829	0.983975	1.47534	7.82327
	0.893837	1.17754	1.33127	0.850604	0.939845	1.78031	1.38457	2.42886	1.93409	2.10524	2.98123	1.58347	1.45001	0.958462	1.92999	3.33138	1.05683	1.65979	1.05973	1.09696	0.89404	2.32161	2.2516	2.42723
	1.19548	0.932042	1.53403	1.25263	1.36441	0.943068	1.34118	1.35062	1.72378	0.809017	1.84178	2.55067	1.50147	0.958459	1.1323	1.21606	1.71119	1.60381	2.30122	1.63418	1.28279	0.836503	3.34473	1.66635
	1.51263	3.0593	1.35757	0.668237	0.844817	0.878541	3.2014	1.65554	1.36951	1.82749	2.80639	1.22799	2.7014	0.745816	1.28907	3.44685	2.56516	3.03309	2.13985	1.4357	1.82184	0.908405	2.32838	2.29379
	2.36749	1.0239	1.32106	0.71601	1.44952	1.21502	0.824993	1.35298	1.21882	3.12502	1.52002	1.0375	0.91276	0.756541	3.81373	1.35116	0.92004	1.00733	1.47484	1.5818	5.30983	0.808384	2.18655	1.1708
	2.3698	1.15582	3.6182	0.673968	0.912242	1.15998	0.787196	1.62824	2.09876	1.08375	1.57936	0.842521	1.40839	3.03541	1.39037	2.44944	2.50313	2.21095	2.41721	1.14877	1.29335	0.834443	1.57625	5.2279
	1.11733	1.1494	1.28373	1.7305	0.842598	0.861561	2.97646	1.05146	1.30419	2.18387	1.43324	1.81556	2.07117	1.84972	4.8608	2.73956	1.11007	1.6157	3.43312	0.851408	1.11737	3.00505	1.29347	2.73504
	1.50011	1.43567	2.17158	1.04222	1.97257	1.00383	1.3856	1.32843	2.07699	1.58361	1.43487	1.60048	1.21188	0.754339	4.86581	1.24191	0.73492	4.49417	0.695211	2.67307	1.15256	1.26585	1.35214	2.10382
	2.17205	1.12986	1.17657	1.17626	0.752903	0.84325	0.833428	1.72396	1.84098	1.07734	1.60996	1.15725	1.30786	0.791401	1.39609	2.58805	1.31461	1.8244	2.21792	0.907859	2.09566	0.816419	0.794434	1.16934
	3.51596	0.792808	0.987032	0.856835	0.874066	1.62886	0.973511	3.9636	0.783686	1.67521	2.45349	2.58973	0.980744	0.948967	1.58763	1.2325	0.681517	0.752579	0.96627	1.9552	1.32384	1.77294	2.23284	3.32088
	1.80975	1.10211	4.46306	1.46456	0.848515	2.27345	1.50618	1.35552	1.46588	1.2517	0.862287	1.51061	0.963872	3.08324	2.43006	2.9038	1.33772	1.08596	1.15491	1.02137	2.66207	0.978751	2.1807	1.85909
	5.05769	1.44518	1.05062	1.48628	1.06803	0.883022	1.27391	0.894231	1.97759	0.918075	2.67716	1.18637	1.74614	0.926217	2.65043	2.15082	1.55264	1.14888	0.953769	1.66497	1.14626	1.36932	1.63244	1.11562
	1.69968	0.949661	1.1991	0.69816	0.785159	1.5301	2.41549	1.00537	1.21972	2.05451	1.12875	0.728534	1.48738	1.00314	1.19679	1.49437	1.68013	1.22395	1.50507	0.985894	1.81887	0.829957	2.42055	1.5936
	1.80836	1.16213	0.891284	1.69197	0.734735	1.71595	1.00244	2.44522	1.11062	1.47834	2.00188	1.74284	2.11889	2.18873	2.12953	0.774895	1.99454	1.05663	1.63768	1.28043	1.2705	2.81479	1.73687	1.29087
	2.75401	3.12923	2.57346	1.06781	1.0976	0.929052	1.24995	1.47517	3.63607	1.69869	1.68357	0.933266	2.39751	0.741597	5.58167	1.57949	1.65946	1.01873	1.28014	1.47085	1.0012	5.99068	4.92684	1.30965
	0.92526	3.69838	3.26311	0.82887	0.803292	0.953317	1.11192	1.33314	1.27569	1.96596	1.55932	2.46651	0.858921	3.8995	1.52342	2.6326	1.94908	0.937509	2.02679	1.01721	1.56352	0.832546	2.09112	1.41266
	2.17218	1.20959	2.09648	0.79274	1.44825	1.60974	1.05851	1.14276	1.13488	0.992672	0.853523	0.93261	1.82597	1.2626	4.63676	1.18699	1.49352	1.00341	1.1005	1.3067	1.75274	0.69074	1.70683	1.57309
	3.35843	4.32494	2.39683	0.929598	0.690575	1.10526	2.52849	1.80377	1.25907	4.34377	1.23204	1.13896	2.91365	0.903385	4.37326	1.28432	1.31656	1.28322	1.4364	1.69939	1.40199	0.823403	1.53488	2.28417
	1.32766	1.54657	1.42958	0.935846	0.674866	0.918649	1.288	1.29386	1.14523	1.8752	2.12694	0.976495	1.28785	0.928555	2.47198	1.00632	1.07549	0.949885	1.45347	1.1758	1.96048	3.36004	1.45277	1.58786
	1.44196	1.95928	1.27732	1.68713	0.934021	0.752297	1.69864	1.81719	1.36483	1.02185	2.57811	1.8114	1.99066	1.39511	2.28494	2.08421	1.29221	1.07709	1.60398	3.35006	3.85998	0.750225	2.08003	1.01883
	2.75135	1.71737	1.05816	0.659863	0.773972	1.50665	2.38079	2.93603	1.35641	2.2323	1.57563	0.910217	1.66972	1.66744	1.12687	2.10983	1.45703	1.04305	1.45825	1.84782	1.38715	1.07226	2.07752	2.70524
	2.47424	1.07971	1.34957	1.2742	0.79165	0.949267	1.63152	1.08403	1.21785	0.977746	3.33116	0.846352	1.17872	0.834901	2.26502	2.26819	1.17024	3.44684	1.66534	1.5187	3.29134	0.723231	1.65659	1.20396
	2.42943	1.11284	1.04971	0.88854	0.642326	0.914206	0.919006	1.73873	0.931497	2.10942	1.93677	1.58522	1.10538	1.18077	1.07292	3.93184	2.09136	1.32876	1.55202	1.9895	1.53933	2.59984	1.40861	2.34439
	1.29193	1.42549	1.57422	2.11576	1.15076	1.89634	1.67823	1.1104	1.86089	4.89438	1.84522	1.13003	1.28869	0.848374	3.32223	2.08798	3.08201	1.28614	1.24347	1.49616	1.51361	1.79725	1.03184	2.94705
	1.6757	2.21568	1.91096	0.946725	0.941613	2.85658	1.5363	1.32598	6.51998	3.74769	1.72909	1.55331	1.02618	1.11204	0.877759	1.72921	2.27551	2.42162	1.12202	0.906818	1.4658	1.84901	2.53939	1.61861
	1.70193	2.25014	1.14083	1.03201	0.852948	0.793366	1.90452	1.18993	1.44391	1.32575	1.34414	0.984068	1.28367	0.830753	0.971494	1.21325	1.41097	0.840088	1.77766	0.820384	1.26759	0.745662	1.39418	1.87036
	1.35887	1.98441	1.36554	0.8567	0.826306	1.28648	1.09465	0.945868	1.07382	1.66906	3.07214	1.49312	1.2225	0.768291	3.65669	2.06533	1.62948	1.60012	1.3875	2.28097	1.06506	0.81643	1.44162	2.40589
	1.4787	1.58359	1.83299	0.95191	1.32776	0.892132	0.916459	1.17006	0.831239	1.32318	2.18129	0.850828	1.39327	0.870068	1.39107	1.58141	2.73405	1.19588	1.97907	1.29782	2.63963	1.951	3.02067	1.26178
	1.17658	1.20733	2.03028	1.60731	1.30282	0.776136	0.938647	1.21128	3.15679	3.66675	1.65801	1.31229	0.975734	0.912531	3.17469	1.85408	1.21644	1.52325	2.22809	0.797024	2.0433	0.84718	2.53793	2.45313
	1.67938	1.72161	3.57213	2.55858	0.840998	0.884395	1.04539	1.44864	1.2383	1.24377	1.8295	0.952868	2.06538	0.916245	4.63125	1.59553	0.883772	2.57748	1.65326	1.2586	1.45831	0.840987	2.90137	1.28913
	1.89066	2.20026	1.89549	0.836551	1.06024	0.892869	1.70444	1.67786	1.65888	3.47029	1.68003	0.747525	1.84982	0.880891	2.10294	4.2566	1.21898	0.798269	3.00879	4.13079	1.55175	0.923012	2.60573	2.83798
	1.43829	1.22967	1.35284	1.34804	0.689403	2.39807	6.73687	1.24088	1.01791	2.20602	2.00695	0.841651	2.36271	1.55168	3.7858	1.75222	3.43559	1.31393	1.9393	1.08562	1.30332	1.0015	3.26188	0.757737
	4.65959	1.02496	0.851523	1.27493	1.20613	1.5006	1.14099	1.41912	0.994309	3.20113	1.41662	1.15093	2.18371	0.802753	2.62587	1.28876	1.09581	0.669399	1.27529	2.97576	1.34274	1.87436	2.08376	2.75994
	1.58091	2.34822	0.726732	1.11253	0.930612	1.09943	0.831448	1.15318	2.63244	1.80465	1.75388	0.871238	1.50005	2.03995	2.34643	1.37122	1.44302	1.34732	1.7977	1.21119	1.1837	5.2717	4.41997	1.61432
	1.23929	3.13123	1.32924	0.666403	0.982929	1.64184	0.85529	1.85278	1.74189	0.969885	0.797184	0.833607	2.10453	3.03606	1.57333	2.35524	1.39458	0.878456	2.06772	2.41808	0.982951	1.09746	1.95742	1.2605
	3.23151	2.13744	1.55363	0.661421	0.67503	1.32387	1.23336	2.11346	1.59156	1.35579	3.03611	0.623214	1.47806	0.692424	2.87028	2.23695	2.55905	1.16687	2.31358	1.05594	1.5102	1.24829	1.56712	1.81282
	3.08698	2.32566	1.97382	0.808303	0.845253	1.42329	1.68772	1.09074	1.9858	7.95347	1.57738	0.551002	1.2977	0.873061	2.96669	1.01775	1.17974	0.937165	0.804226	0.9404	1.4739	1.2778	1.08269	3.11121
	2.92841	2.45059	1.03649	0.775556	0.652837	0.592685	1.69453	2.17188	1.18233	1.21998	2.36172	1.11115	1.50649	0.774496	2.92725	0.740555	1.36398	16.4032	1.34267	0.803177	1.67751	0.904704	1.36029	1.59258
	3.11867	2.19622	2.48922	1.01179	1.9951	0.860867	2.47465	1.49802	0.821784	1.60968	1.23212	0.936584	1.35284	0.722878	1.8506	1.19543	2.40259	1.37928	1.2311	1.66842	1.72398	0.744652	2.26715	1.56954
	2.04849	1.11516	2.88583	1.44868	1.23719	1.24298	1.16897	1.21806	1.77732	1.92686	2.35405	1.37049	1.19301	0.9336	1.61743	1.65744	3.76076	1.06624	4.14987	2.46676	1.33013	0.813133	3.4815	3.08623
	1.74204	2.36921	3.35961	0.763809	0.968321	2.0676	0.906462	1.11519	1.67952	1.10199	3.45559	2.76917	1.10373	0.830894	1.83984	2.26952	1.56737	2.47243	2.7262	1.06444	1.84811	0.906072	2.46884	2.89364
	2.18823	1.04906	1.09728	0.750022	0.860833	1.46149	1.03249	0.679727	1.37243	1.02252	0.819711	0.897671	1.87694	1.08683	1.83783	1.57657	1.20464	1.2492	2.10738	0.849585	2.57759	3.56841	2.00632	1.20415
	1.16532	1.89951	2.95972	0.723661	1.2816	0.997455	1.78268	1.91061	1.56981	1.37999	1.06185	6.37929	0.778612	0.899885	2.17665	1.0352	1.89784	0.970942	1.47392	1.9975	1.68495	0.812728	2.60876	3.90016
	2.79404	1.68505	2.3631	1.11635	1.00869	1.28591	2.32828	1.335	4.44436	6.12897	1.49492	3.22717	1.04274	1.0724	2.21334	2.74483	0.960401	1.361	2.78588	2.69929	1.0145	1.98199	2.33685	2.42888
	2.49301	2.45655	1.60342	1.06756	0.815883	1.13932	1.44062	8.08903	0.849706	1.05273	1.54126	1.23787	1.19873	2.38171	1.12769	1.05804	1.33593	2.01673	3.24279	1.69575	1.86074	1.59473	2.39683	3.61882
	2.59365	1.77224	1.33985	0.917118	0.955048	1.62091	1.40941	1.11301	1.584	1.67327	1.94033	0.733419	2.5324	0.747127	2.56203	1.03841	1.22868	2.17225	2.87224	1.59124	1.5821	1.23743	1.24699	2.08162
	2.93259	1.01301	2.31696	0.9579	1.03909	1.15044	0.917955	1.10198	1.02095	0.802304	2.79421	1.50212	2.65999	2.63674	2.76211	1.69453	1.22318	1.40863	1.39957	2.13417	2.74665	1.70887	1.82539	0.685629
	2.69607	1.64817	1.67679	1.34472	1.00579	1.55061	1.47497	0.868461	2.03577	1.40719	2.03231	1.35938	1.00995	0.835659	2.97346	4.01391	2.02115	2.46582	1.67765	1.23129	1.51534	1.25084	1.35662	1.67161
	1.26531	2.22883	2.64536	1.07881	0.624501	0.704505	1.1605	2.05566	1.70208	2.53255	1.75422	0.872097	1.82616	1.16965	2.53284	1.81009	2.46	1.68976	1.91816	1.51652	1.98881	0.877611	2.48671	1.42071
	1.42458	1.58054	1.46584	0.854756	1.14166	0.882501	0.971968	2.58903	0.786124	1.59193	1.69045	0.906808	1.00757	2.45107	1.64964	1.16656	2.06523	1.05561	1.46897	2.68109	1.36303	0.851755	2.38265	1.21246
	1.97554	1.01675	2.1815	3.69759	0.992609	1.77138	1.28942	2.88425	0.963694	0.872715	2.02555	3.72166	1.53612	0.950045	1.58485	1.01683	2.38238	4.28105	1.11895	1.58478	1.44278	0.871935	1.77621	0.780756
	0.865682	1.92307	1.05934	0.84409	3.85413	1.16493	2.37844	1.22821	1.57871	0.848892	1.72278	1.44074	1.36585	0.953575	2.43757	1.50044	3.31045	1.19942	1.34256	0.97635	1.24554	0.815281	2.07609	0.993421
	1.43578	1.61897	1.70636	1.80059	0.666768	0.692329	2.11406	0.986188	1.01992	1.64194	1.69469	0.786716	1.30537	1.05424	3.0089	1.09761	1.50551	1.98942	2.37856	1.6993	0.860291	2.00454	1.7253	1.2687
	1.38998	1.20524	1.54875	1.05536	1.14387	1.03267	1.44364	1.51623	2.12489	1.65078	2.65358	0.859254	2.13129	0.865154	2.04011	2.64226	2.73714	0.842455	3.48538	0.938091	1.58157	3.40668	1.81445	2.11818
	2.07511	1.42309	0.903501	1.61919	0.769553	1.20985	0.876512	0.987909	0.888565	1.39059	1.41173	0.851171	0.947269	0.711227	1.9216	2.18029	1.70507	1.09269	2.17091	1.25149	3.53109	1.54258	1.33846	2.8203
	1.66796	1.57569	1.94887	0.683871	0.667886	0.919997	0.847447	1.34911	2.3294	1.63058	3.2581	1.50395	0.872315	0.708461	1.93914	1.97858	2.94127	1.32173	1.39332	1.61801	2.84971	0.981724	2.13357	1.80771
	2.4007	2.64583	1.15026	0.904896	1.01517	0.945029	1.91983	1.35312	1.97067	0.986637	1.11873	1.54585	1.12197	1.32543	1.64558	1.27134	2.28556	1.86808	1.69869	1.72266	1.29938	0.805573	1.8886	2.06049
	1.25366	2.83721	1.83146	0.755046	1.15516	1.14944	0.70047	2.3515	1.51469	1.28321	1.70524	0.815937	0.76451	0.638451	1.99875	1.00003	2.87858	1.60171	1.09169	1.69654	1.54753	2.64051	1.22444	2.12614
	3.98353	1.38083	0.894761	1.06565	1.14968	3.09257	0.69663	2.40358	0.932198	2.25731	2.98633	1.00436	0.782708	0.765606	0.936067	1.20856	1.30473	1.00337	2.05189	3.36739	2.54855	1.72373	2.97714	2.6745
	1.62169	1.31182	1.95869	2.64767	0.776082	1.06217	3.3134	0.950878	2.29127	0.719257	1.43976	0.925014	1.5121	0.78485	2.01922	1.35795	1.22962	0.995732	1.24117	1.43692	1.52268	0.686017	2.25183	1.33542
	2.46693	4.35534	4.83167	0.770555	0.700539	1.0216	3.95935	1.38447	1.53798	0.874488	1.90615	1.91422	1.07049	2.04235	1.61081	0.70725	1.26166	4.90639	1.41567	0.975712	1.52576	3.40263	4.57663	1.02595
	0.85187	1.01807	1.46138	2.40269	1.32054	2.06531	1.19311	0.932241	1.35729	2.63312	5.08187	0.784999	2.1313	0.852871	2.52216	1.63132	1.64082	1.12783	1.61187	2.62323	1.53522	1.82855	1.23449	1.19124
	0.955855	1.11089	5.34115	2.48472	0.730295	1.00088	1.60032	1.86215	1.8163	1.6041	1.03338	2.06878	4.19281	0.888088	3.32242	1.32712	1.59356	1.70706	1.68869	1.51231	1.8034	0.932751	1.42991	2.57304
	1.63123	3.49012	1.04681	0.636867	1.50938	1.10945	0.878454	0.796201	2.07208	1.17705	2.81319	0.749418	1.66126	0.809812	1.80481	0.886464	1.01049	2.86777	2.56301	1.34187	1.62205	1.51418	1.97682	1.53122
	1.23332	2.22554	0.964795	1.05341	1.39171	0.846024	3.69695	0.705701	1.00236	8.43918	3.65084	2.76223	1.41171	10.4118	1.63674	2.19696	1.55089	2.55089	1.24497	1.67982	1.08734	0.855695	3.08142	0.88853
	1.11825	1.02922	2.0394	1.95781	0.998012	4.19744	2.2072	1.97166	1.76517	3.23254	1.07061	0.883717	0.797602	0.808099	1.34022	1.40651	1.42782	1.21138	1.50148	1.4324	0.886629	0.852605	1.45255	1.45513
	3.38092	1.35316	1.62535	0.861109	0.636643	0.614892	0.888893	1.85444	2.30236	0.943387	2.087	1.20824	1.66248	1.45262	1.65863	0.621426	1.8085	1.02502	1.47142	1.26141	1.23829	1.15611	1.39114	2.27555
	2.14103	11.1474	2.06163	2.31818	0.94012	0.920381	1.12526	2.96581	0.825653	1.17999	2.63253	1.10194	1.43735	0.723058	1.05649	0.732596	1.02226	1.86751	1.38976	1.36593	2.80269	2.07003	3.59847	2.44311
	0.97114	2.19733	2.0049	1.0494	0.769256	3.72145	0.751595	2.68907	0.722223	0.993337	1.46803	1.27368	0.983076	0.714883	2.45198	2.26993	0.908588	1.35775	1.23741	2.22286	1.28168	1.10461	3.10407	1.801
	1.51253	1.71426	0.788403	0.918987	0.785186	1.13998	0.665622	1.67959	1.02564	2.44655	3.16982	1.38397	1.02851	0.94484	5.66837	1.08681	1.52154	2.4508	1.45405	1.31917	2.91366	1.31702	1.69102	1.44018
	1.30762	1.04209	1.4168	0.991391	0.836394	1.87857	1.74034	1.09811	1.49656	2.13013	1.0438	0.823207	1.02636	0.702336	1.21794	2.32117	3.20071	1.08172	1.27704	1.17948	1.14782	12.081	5.50478	1.97615
	1.10078	2.70321	2.76963	1.75592	1.40696	2.21157	0.941019	0.8987	1.30803	1.2369	2.07071	0.734124	1.6114	1.1563	1.13455	2.14474	0.852867	1.43931	1.2814	2.04622	1.40709	1.65221	2.13952	2.74641
	0.980868	1.13187	0.833204	1.2234	2.01225	0.925794	1.22612	1.03566	0.995693	1.29797	1.66972	1.51701	2.27933	0.99268	2.51746	1.88125	1.6775	1.31451	0.989075	2.98237	2.75347	0.887929	3.55629	1.7039
	2.08948	1.36416	1.13993	1.03676	0.602681	0.938891	1.35391	1.23889	2.20195	1.36791	1.325	2.46095	1.57878	1.48691	4.57572	1.21729	2.39608	2.77522	1.92717	1.56087	1.18906	2.79477	1.65383	1.17924
	1.70785	0.900618	1.22075	0.677591	0.775172	2.90161	1.45182	4.33966	0.84669	2.24664	1.63061	2.00228	1.41336	1.07682	1.72495	1.39626	1.66638	0.875325	2.09611	1.06809	1.06219	2.47061	1.83647	2.26846
	1.31261	1.58215	1.59415	0.943561	1.06001	0.834794	0.965095	1.38161	3.32831	2.17565	1.55916	0.750966	3.24433	0.92377	1.89978	3.72451	1.50058	1.13016	2.26253	1.01378	2.36162	1.73132	1.85352	0.928824
	1.30728	0.99241	1.35974	4.87908	0.565444	1.17729	0.761742	2.58225	2.62762	0.926396	1.63831	0.908407	2.0128	1.39908	2.12617	1.73035	2.88085	1.84757	1.75852	2.28174	2.15003	0.601912	3.60173	1.54289
	1.38681	0.965175	4.64164	0.940483	1.59534	1.06616	2.03713	2.13077	1.58325	3.08079	1.10207	0.792647	1.45691	0.845697	1.58102	1.93078	1.46876	0.827016	1.70952	1.91091	1.56464	1.36083	1.64183	1.85738
	1.88998	1.49749	2.40525	0.838263	0.692132	0.626106	0.875347	2.92324	1.3233	1.37785	1.81015	1.10907	2.13654	0.768932	1.36193	5.05159	1.47804	1.30225	1.48504	1.09916	1.09769	0.92574	1.96289	2.46184
	0.892417	1.14091	1.45434	0.884869	1.06891	1.28258	1.49851	0.955097	4.6899	0.960954	2.09769	0.677271	1.10933	0.816178	2.09818	1.63697	1.5027	1.17985	3.05865	1.1056	3.11675	1.07108	2.05549	4.40364
	1.44388	1.09551	2.02455	0.750305	0.794919	1.2066	0.793204	1.62321	1.98117	1.34613	1.15414	1.10439	1.80394	0.842206	4.06183	1.69479	3.30263	0.842998	0.8938	1.27549	2.41649	0.87412	0.833457	3.93844
	3.83045	1.04478	2.13524	1.15068	1.17689	0.84686	1.57149	1.64991	1.45919	0.879709	1.24348	2.52824	1.09573	0.848763	0.973173	3.17537	0.937396	1.41077	1.89394	1.36796	1.54085	0.806452	2.20252	1.30922
	1.19274	0.743786	1.62776	0.674721	0.818558	2.5673	1.0289	2.20686	1.12035	1.1093	1.55025	1.32714	1.03799	1.00654	6.27546	1.18689	1.54144	2.05857	1.25461	2.27671	1.5008	2.89914	1.36683	1.34237
	3.22006	1.77618	1.53642	1.08547	1.12448	3.17413	0.863115	2.12121	3.95729	3.042	1.61567	1.20525	1.04355	1.11006	1.34352	1.02641	1.00519	2.08877	1.02167	1.14564	1.09679	1.03261	1.90635	1.33032
	1.79601	1.51374	1.92737	1.05163	1.14255	0.957291	0.723474	1.57829	1.8567	0.736321	1.82007	0.798398	2.8004	1.53036	1.44854	2.60191	1.37466	1.34721	1.45636	1.63704	1.33963	0.794438	4.49003	1.54149
	1.93059	1.57005	1.7098	1.0322	0.658084	0.862071	0.699293	1.78815	1.4436	1.12765	2.05336	1.4834	1.00033	0.75339	1.71414	0.87361	1.54102	0.989754	2.72477	0.815899	1.33213	1.76332	3.40788	2.06787
	2.06945	2.9677	1.34011	0.821502	1.20295	0.737484	1.1378	1.30637	1.10831	1.77681	0.835728	1.07888	0.744058	1.02999	2.92468	1.6398	3.92796	3.49531	2.10556	1.4894	0.865775	1.07463	1.48035	1.47803
	2.08485	1.35563	1.27636	0.791968	3.38585	1.7937	1.48292	1.89956	3.6769	0.851911	0.727248	0.64508	2.69564	0.986687	3.19368	2.4606	1.78265	0.856782	1.39432	1.16958	1.01381	1.72203	2.0751	1.51261
	3.13196	1.42789	1.12079	0.748313	0.924645	0.830103	0.800133	3.04927	1.89875	1.59764	2.26354	0.835136	1.84869	0.783724	1.3196	1.39482	3.84078	1.56477	2.22951	2.19622	2.04513	2.84402	4.55819	3.18364
	1.59192	1.41304	1.45778	1.77486	1.26883	1.42172	1.37493	2.49968	1.2362	0.800626	2.94579	0.978636	2.97112	0.84602	1.37519	2.17925	1.87613	1.52707	1.78842	4.60157	1.41335	1.02776	2.08387	1.66362
	1.52176	0.78141	1.40788	0.893228	0.749798	0.777325	2.60646	1.97058	1.70728	1.48952	1.52815	0.952926	1.71634	0.884103	1.97743	0.807625	1.60256	3.55326	1.52143	0.93382	1.08726	3.39821	1.25863	1.90563
	1.83539	1.33674	1.35937	1.10086	0.703642	0.759012	0.99915	2.32435	1.35646	1.19979	2.92999	2.0086	1.74175	1.01131	2.49074	1.38918	0.932529	4.99312	1.6216	0.973515	1.88718	1.4327	3.36364	1.59913
	1.35869	1.87151	1.81474	0.994447	1.2396	1.04869	1.17808	1.67196	2.9273	2.25128	1.70182	1.08382	0.885954	0.621495	0.99026	2.47805	1.69935	0.936562	2.76872	2.05323	2.19066	2.90682	1.19993	2.1825
	0.874682	1.39	1.49066	1.21265	1.11808	1.3873	1.90391	0.642104	1.50943	1.69405	1.09054	1.51428	1.61609	1.73525	1.78864	2.09273	1.44536	1.09135	2.78012	1.19172	2.49956	2.33103	0.708211	1.85491
	1.24004	2.3378	1.80835	0.679253	0.722129	1.31344	1.93596	2.01026	2.25755	1.04518	1.10951	1.03512	1.45225	0.831633	1.61354	1.57905	1.45565	3.43296	1.38713	2.03049	1.7087	0.758249	4.6994	2.82438
	2.29072	1.01562	5.93542	1.489	1.02194	1.1636	0.988216	1.91573	1.87654	0.910063	1.93349	4.54002	1.94994	0.783292	1.65951	1.28003	3.1878	1.8269	2.35226	1.89821	1.09638	5.9999	3.00561	2.2644
	1.60719	1.56952	1.24038	1.19678	1.2081	0.689639	2.04141	0.982196	1.51831	0.850206	0.795779	1.9904	2.93762	1.11561	0.969148	1.61942	1.42944	3.60163	1.68923	1.24882	1.33848	0.952123	2.17925	2.10926
	1.98327	1.66595	1.68847	2.399	1.42589	0.974316	1.48537	1.54474	0.93367	1.37294	1.875	2.25744	1.22294	2.55139	3.99794	1.9451	2.20574	2.59835	2.63162	1.38027	7.47396	2.32023	1.69249	0.899694
	1.82455	1.26839	1.91352	0.737867	1.15344	1.29192	0.778535	0.909521	1.20388	2.36013	1.57371	0.909491	2.28449	0.768734	2.37587	1.37721	1.95999	1.92974	1.69316	2.68748	0.833747	0.847019	1.37356	1.42996
	1.71053	2.31328	0.874075	0.883531	0.769139	0.839647	2.29223	1.34741	0.696632	1.60207	2.28046	0.868592	1.95564	0.718722	1.46481	2.18331	0.975086	1.28529	2.51463	1.83721	0.630071	0.863745	0.887913	2.59854
	2.02763	0.882889	1.81596	1.02945	0.804444	0.832482	0.87057	1.44082	1.39193	2.41446	2.7289	0.945574	1.77947	0.818408	4.18242	2.23047	1.28141	1.16343	1.2999	2.39906	1.66447	2.63387	1.24241	3.13411
	1.4036	1.13674	1.34803	0.819749	0.750699	0.664627	2.05581	1.45916	1.25914	2.07712	1.19443	2.42804	1.63118	0.807047	1.03194	2.71396	1.06927	1.26044	2.17295	3.43491	1.52037	0.841846	2.68653	2.67579
	3.23641	2.68839	4.57213	1.52877	1.13909	3.52343	1.4071	1.02122	1.61288	2.31261	1.66465	0.961153	2.21754	2.10033	3.13837	1.67046	2.28958	3.32276	1.04338	1.34586	2.59432	0.849504	2.08496	5.09401
	2.9133	1.83001	1.78694	1.11702	2.71678	1.41671	1.9212	1.42295	1.12475	1.36446	1.00487	1.0017	1.3217	0.855591	2.31265	5.02887	1.83962	1.7802	0.853211	0.920511	1.54221	2.23941	0.97679	1.7255
	1.47386	1.74749	1.33653	0.958703	0.881297	3.19223	0.861571	1.03275	1.0458	1.27461	1.85448	0.738341	4.14093	1.48585	2.51827	1.98569	1.14867	1.39019	2.78013	1.74995	1.01717	1.94116	1.83892	1.52583
	1.94046	1.12695	0.999244	2.06191	1.15513	0.953357	0.923964	0.848172	1.33276	1.27144	1.71168	0.731222	1.6172	0.880665	1.96045	1.67464	0.819407	2.30124	0.950329	1.47057	0.89848	2.04563	0.99532	1.45767
	0.94605	2.26822	1.80315	1.08202	1.99598	1.24893	1.55623	1.08268	1.43941	2.89209	1.98782	1.9887	1.69967	0.715882	7.41795	0.86016	1.38666	1.17328	1.90958	1.72801	1.70182	2.63995	2.01843	4.15721
	1.1881	1.07866	1.66501	1.52245	0.870603	1.29987	1.2777	0.804731	2.871	1.3961	1.93383	0.758689	1.13779	0.859181	0.695697	1.13846	1.97206	0.971337	1.66675	0.763113	2.11231	1.47338	2.28476	1.75407
	4.77107	1.43355	1.00926	0.909927	0.637504	1.42051	0.830918	1.38571	3.08245	3.1305	1.15005	0.98316	1.0118	0.743931	2.48505	4.55939	2.04463	4.40101	1.93214	0.871662	1.49591	0.882086	3.09489	1.08227
	2.76344	1.51639	0.984111	0.915039	0.697487	1.02949	1.35114	1.45136	1.87814	2.03978	3.23171	1.73362	1.77098	2.61861	1.80178	4.1232	2.01211	2.19308	1.72578	1.58793	1.81645	0.804867	1.87812	0.801867
	2.78628	1.42551	1.18893	1.27937	0.662146	1.55971	0.642097	0.979238	0.81518	1.48207	1.43524	0.697954	0.548726	0.768948	0.946595	3.03144	1.25819	1.51344	1.99568	2.24151	4.65518	1.0571	0.856744	1.67653
	1.75389	0.808991	1.21347	0.782301	0.792012	0.826111	1.81918	2.43336	2.75825	4.1387	1.90267	2.27773	0.994417	1.41095	1.07556	1.14584	0.861228	1.64672	2.26197	1.83023	1.32227	0.78995	1.372	1.58724
	1.71656	1.06304	1.15501	1.77418	0.888451	0.776908	1.515	2.39354	2.83139	1.46802	0.929481	1.28377	2.57184	0.831752	2.03295	1.46171	1.32449	1.32855	1.19531	1.75568	1.94009	0.74235	1.24262	1.84738
	2.20331	2.54202	1.26033	1.12044	0.897956	1.08592	1.97478	1.67278	5.8365	1.72387	2.38452	0.90623	0.900564	3.80766	1.77216	0.756905	2.3864	1.42726	1.91221	2.06337	0.967767	1.97947	1.0573	2.54949
	2.04281	1.05714	1.24632	1.44352	1.3558	0.963284	1.86649	0.992689	1.20288	2.741	1.55602	1.82194	1.5451	0.861664	4.01558	2.03098	1.60829	1.25349	2.41286	0.931217	1.66384	0.703408	3.93903	1.27161
	1.9619	1.1951	1.77044	0.93547	0.900832	1.32838	1.39158	0.975845	1.36274	1.4551	0.904068	0.660959	1.214	1.01447	2.51475	2.8599	2.59531	0.92934	3.08871	0.979623	1.03744	0.776847	1.10632	0.862336
	2.19078	2.48888	2.79392	0.747611	0.799011	1.15325	0.832969	0.746024	4.75635	3.08486	1.42232	0.679117	0.884064	0.705752	3.06457	2.14557	1.34611	1.28123	1.80785	2.14645	1.14657	1.61234	2.56747	2.47147
	2.36613	1.97777	0.908988	0.962713	0.872934	0.766868	2.48299	2.58454	1.16676	0.861085	0.808504	1.53403	2.1809	0.918805	0.758592	2.3277	1.2114	0.916824	2.11261	4.10307	2.93603	1.04463	2.68263	1.63457
	1.98873	1.36133	1.69046	1.20939	0.645865	1.01617	2.17649	2.03947	2.15919	1.53558	1.14379	0.691832	0.882961	3.10117	1.15063	0.828201	2.41299	1.42878	2.83348	2.3548	1.32703	2.22145	3.59415	1.42233
	2.11548	1.28521	7.08617	0.617122	1.17897	1.50113	1.17529	0.76247	1.05493	1.57304	1.94366	0.935284	1.44004	0.859447	1.76252	2.1219	2.02578	1.82929	1.80192	1.1873	2.71509	0.70721	2.11784	2.46059
	1.97971	1.19945	2.04116	1.14833	0.685778	3.49032	1.04491	1.31402	1.20311	1.96514	1.9913	0.872898	1.2601	0.92645	1.5614	4.81617	2.96336	1.10054	2.99417	1.41753	3.31421	2.21346	1.8761	1.94968
	1.70186	1.92369	1.27525	1.18368	0.791163	0.774356	2.20628	0.703543	1.30719	1.76912	1.98506	0.817301	2.74725	0.828263	1.20243	1.52855	2.34522	1.04751	3.85198	1.44786	1.86582	1.64491	1.1607	1.64087
	3.18072	1.15345	1.07724	0.979296	0.942504	0.865703	1.11343	1.25908	1.04962	2.84223	3.66775	1.04568	1.55815	0.80578	1.10341	2.17464	1.3556	1.09535	2.12988	2.05963	2.13588	0.859528	1.19296	1.27564
	0.945354	0.861044	0.774576	0.945627	0.720009	0.748658	1.18051	3.04695	1.02152	2.14195	0.971769	0.694484	0.973981	0.945876	1.43288	1.45126	1.3906	1.89498	1.45276	1.24579	1.20562	1.66066	1.66098	1.84647
	1.65781	1.80696	2.17731	0.911487	1.56655	1.15251	1.14805	2.00702	0.786196	1.24024	5.40986	0.994799	1.63941	0.978045	2.18812	1.89304	0.964864	0.988601	2.34115	1.27382	1.45545	0.758617	1.61119	1.56263
	1.40431	1.05371	4.3799	0.773818	0.985068	0.898732	1.95033	1.09564	1.42642	1.63481	1.66115	0.802973	1.28643	0.863741	2.99709	2.56417	2.37098	1.49954	9.01684	0.869504	1.14535	3.41589	1.6836	1.67386
	3.13707	1.97867	2.12334	0.685637	0.657152	1.46244	1.22048	1.52253	1.03167	1.45198	2.25782	0.609536	1.45227	0.815829	2.07005	1.55144	1.24925	5.78195	3.51816	2.06408	1.34397	1.99526	1.97796	1.69905
	2.9459	2.74158	0.960407	0.837075	0.836685	1.0851	0.792797	3.00931	1.46616	2.17576	3.00945	0.919763	0.84533	1.81926	1.35359	1.3162	1.1248	1.24405	2.13877	1.07575	2.27928	0.900195	2.24161	2.14558
	3.52848	1.81304	1.86895	1.49048	0.715136	1.43705	1.02311	1.51865	1.15235	2.08559	2.75848	0.578798	1.595	0.673691	2.08751	2.26764	1.21701	1.08197	1.50554	1.10321	2.99761	0.722093	2.33699	0.736219
	1.35302	1.73974	1.41376	0.538146	1.13077	1.11647	1.41049	0.983896	1.92168	3.00049	1.70584	1.06878	0.665036	0.956411	2.16628	1.50881	1.67195	2.4341	1.9406	2.64318	1.3886	1.5236	2.00885	1.76546
	1.87556	0.841491	2.69023	0.717021	0.749084	0.696823	4.71797	0.973056	1.08908	2.02984	1.49637	1.08205	2.78916	0.780259	1.27355	0.96422	0.804586	1.34566	1.38322	1.23187	1.35409	1.67363	1.77591	1.29978
	1.29004	0.729127	1.23843	1.34141	1.21496	0.928845	1.07939	1.34641	2.16631	1.24082	2.57183	2.09386	2.55031	1.06586	1.62016	2.81301	2.76586	1.54933	1.65076	2.17131	1.13065	0.90141	1.64836	0.783365
	2.23375	1.92724	1.93383	1.70414	0.95101	1.32955	3.34429	0.855856	1.63925	1.0436	1.41088	1.00909	1.68119	0.855692	0.776085	2.00588	0.976156	1.22909	1.91744	1.01491	1.12983	1.201	1.71056	3.05775
	2.03723	1.19642	1.16818	1.10052	0.815254	1.35005	2.47252	1.42521	2.65404	1.51805	4.58127	0.977616	0.939469	0.663714	2.9507	1.78783	1.33607	2.43804	1.28029	1.34384	2.07729	3.15095	1.48245	1.57586
	1.06906	1.26018	2.72793	0.990359	1.15138	1.0303	0.986348	1.61988	2.23057	1.07392	2.36245	0.691864	1.28797	0.772628	1.40733	1.07914	0.885122	1.43616	2.5512	1.11459	1.15908	5.79336	1.27991	1.27219
	2.32173	1.20853	1.41697	1.39818	1.06537	1.145	0.89882	1.66343	0.719828	1.71389	1.2268	0.704848	0.986087	0.829869	2.17139	1.3572	1.96054	1.05846	2.82752	1.65233	1.29249	0.912772	1.76084	2.08201
	2.92974	2.72268	1.41695	0.792385	0.58648	2.20221	1.13709	1.33566	2.08985	2.90414	0.703243	0.898457	0.916336	0.740337	1.65981	2.47594	0.985094	1.64887	2.08443	2.06409	3.43554	1.45884	1.7953	3.98248
	2.83453	2.29137	1.18438	1.43164	1.04598	0.966084	1.01065	2.57042	1.25547	3.15117	2.8322	0.863201	1.22592	0.787052	2.66487	1.74346	5.43395	1.68499	1.53248	0.807522	0.812072	0.858742	2.44579	1.34758
	2.39868	1.32257	1.15358	0.731427	0.841302	0.84996	3.74117	0.770047	1.16512	1.15077	0.62057	0.919434	1.15793	0.630936	0.966491	0.745288	1.01304	1.25	2.79515	1.65782	1.1972	1.43244	1.69667	3.89672
	2.43592	1.14198	1.33344	1.02037	0.727751	1.92447	4.54373	2.71038	1.26033	1.66428	1.55376	0.906868	1.55975	0.979357	1.8516	2.58169	2.19135	1.19559	2.13668	1.29379	1.10394	1.48658	1.14472	1.18585
	1.45552	1.75508	0.86415	0.811145	0.858284	0.936269	1.79445	1.73179	1.94739	2.04649	1.5984	0.817829	1.12839	0.844772	2.12233	2.63183	2.44608	1.67352	2.69762	1.39379	1.24002	1.8414	1.92241	1.9093
	2.97282	1.56093	1.79332	0.866986	0.900741	1.68558	0.834223	1.8546	0.819604	1.39162	1.54071	0.764455	0.929143	1.91809	2.81499	1.07406	2.59947	3.13043	3.36007	2.71193	1.53991	1.05622	2.56019	1.80007
	1.88011	2.3457	0.992977	0.862482	2.28984	1.04908	1.0534	1.76301	4.39638	3.53994	1.612	0.821826	3.09602	1.00955	1.74334	4.5788	1.44518	1.6601	1.60509	1.26576	1.00804	0.927072	1.79856	1.55811
	1.64848	3.37324	0.962749	2.30972	1.34801	1.01973	1.43038	1.55927	1.66488	1.7827	1.85801	1.08263	2.76155	1.027	4.06846	1.50978	2.27718	2.38619	4.74773	1.3261	0.986633	0.819574	1.91744	1.29566
	3.78589	0.844879	0.859125	1.22162	5.83114	1.97356	3.53499	1.17176	1.41352	1.36415	1.66169	1.33074	1.68636	2.38806	2.04468	2.17378	1.73411	0.836591	1.53662	2.30908	1.12307	0.915056	1.22443	1.99298
	0.794909	0.869615	1.77576	1.00887	0.788381	1.77608	1.26641	1.03948	0.94442	1.33788	1.80637	2.23356	1.71407	1.22849	3.23366	1.55481	0.767969	1.08428	1.80804	0.907033	1.59562	1.65455	1.99594	1.05331
	1.83571	1.21248	1.74895	0.848754	0.783309	0.94603	1.24376	2.15825	1.56522	0.914889	1.36613	0.750857	1.71085	2.66397	1.11368	2.83562	2.54121	1.22896	3.08173	1.64936	1.2395	0.742597	1.50223	1.23165
	1.63859	1.34909	2.36638	0.951616	0.920804	2.40078	1.36052	2.37693	3.5915	0.86255	1.09794	1.83321	4.5969	0.814027	1.42402	1.50623	1.79232	1.3384	1.4504	0.924905	1.67824	0.728602	4.16362	1.77827
	1.23978	2.15866	1.51108	1.03327	0.69425	2.15656	0.887483	2.19686	2.22981	2.17399	1.28895	0.723216	0.81494	2.51998	2.25398	2.99676	2.17493	1.65367	1.78427	2.54954	1.85001	2.07342	3.60498	1.76972
	1.68691	2.09356	1.6571	1.23042	1.41152	0.694569	1.03439	1.02833	2.88102	1.77404	2.10773	0.731675	1.61094	0.870893	1.62092	1.63068	1.69507	1.46756	2.32002	1.07889	0.998814	0.779201	2.70634	2.29016
	1.99842	4.40135	1.78576	0.815348	1.05255	1.14517	1.23591	1.16806	1.41057	1.69294	0.762092	0.946724	2.03038	1.07708	1.73746	2.13237	1.90308	3.70107	1.12285	1.21746	3.94941	0.830442	2.67925	1.82584
	2.62771	1.01515	2.41222	2.91613	1.21349	2.22151	0.834377	0.675585	0.720287	3.93149	2.05487	1.08597	1.28771	1.34711	1.68871	1.5752	1.68787	1.10108	2.67501	1.69688	1.13048	1.32445	1.52482	1.16802
	1.24006	1.67337	0.936081	0.711941	1.06264	1.32913	0.966606	3.4059	1.07356	1.9082	3.52389	3.68955	1.21781	0.741535	2.24738	1.04873	1.25141	0.897306	1.01688	2.01179	1.5363	1.67044	1.98618	1.51647
	2.15749	1.68551	1.03739	0.856548	0.937457	1.10302	1.26377	1.73246	2.65099	0.944331	3.37677	0.962778	2.31236	1.08362	1.59248	0.9479	2.74107	1.26121	1.02175	2.22408	1.20129	3.66596	2.11353	0.960641
	0.959039	1.84312	2.30633	1.15167	0.536212	4.03276	0.747054	1.1619	2.69358	1.5174	1.08322	2.72254	1.39114	0.788422	1.36968	1.33084	1.3717	1.59763	1.51027	2.35466	1.62014	2.70799	1.02697	4.27809
	1.68025	1.17196	1.52066	1.22973	0.865542	0.84712	1.39643	3.0234	0.767667	1.6616	2.02398	1.13907	3.8089	0.747565	0.971972	1.081	1.83916	3.02848	2.86708	1.47597	2.75662	0.908069	1.54021	1.30252
	0.774018	1.13161	2.11663	0.779402	1.00893	0.880775	1.19704	0.659091	1.66809	0.969229	1.4924	0.815874	1.57406	0.817776	3.43605	1.34445	1.64352	1.21993	2.50864	1.13116	1.63307	1.86444	2.32519	2.25453
	1.98463	0.991143	1.22619	1.44768	1.8438	1.21775	1.15057	0.987815	1.33781	3.8614	0.851086	0.712406	2.71767	0.753257	1.14858	1.04515	0.960598	1.27035	4.4847	1.01803	1.36794	0.810359	2.54596	1.87692
	2.96769	1.7259	4.84343	0.839696	0.897091	1.10268	1.14124	2.92403	1.60865	3.07981	5.19346	1.07597	1.43066	0.639609	2.75051	1.12367	1.46911	0.956914	1.71892	0.735917	1.70607	0.67211	2.89188	3.41096
	4.54432	0.758811	2.88743	1.02442	0.915468	0.965807	0.987641	1.42861	2.34351	2.25382	1.66882	0.779675	1.37932	0.880045	1.39211	2.03884	1.17423	1.19283	2.48937	1.33196	1.58274	0.839895	2.85307	1.02932
	3.05346	1.48182	1.74538	1.34691	0.821861	0.998122	1.2045	1.76202	1.22043	1.22361	2.14152	1.24196	1.71178	0.745269	1.99032	2.04883	1.23273	1.60729	0.731689	1.52929	1.73146	1.11836	1.97641	1.41432
	2.12385	1.16032	1.29015	0.996278	1.05896	0.803337	0.836442	1.22291	2.29387	2.00923	2.07612	0.842141	0.977416	1.07711	2.01899	1.29924	1.3088	1.1429	1.061	2.12917	1.11241	2.07754	2.62995	1.19635
	1.47238	3.14311	0.981142	1.17169	0.725266	0.770884	1.21821	3.04115	1.9843	0.917342	1.87741	1.14196	2.30368	0.945854	1.56506	1.11703	1.33032	0.630044	2.39994	2.48452	1.91008	1.16204	10.5818	2.02396
	1.69377	1.98556	1.46258	1.13943	0.976261	1.54187	1.11778	1.54748	1.60733	0.789314	0.934923	1.94816	0.774432	0.86878	1.44206	2.05346	0.974032	1.35494	1.04381	1.53765	2.51172	3.39291	5.64882	4.13183
	1.38986	1.06619	2.088	0.799362	1.53405	1.20689	1.52599	1.1435	2.2466	2.29291	10.2366	1.36744	1.20543	0.950069	1.47316	0.928235	1.66082	2.10084	1.99471	0.917885	2.02522	0.705701	2.25967	1.73449
	1.78361	0.790615	1.13489	2.07825	1.07808	0.732865	0.883269	1.70261	2.77999	3.39382	2.19311	0.7897	1.8135	0.725681	1.32497	1.1538	2.01008	1.72717	0.982936	1.57256	1.30731	2.30405	3.26276	2.57854
	1.25522	0.960423	1.45873	0.824106	1.02009	0.754475	1.02418	1.53724	2.30949	3.94978	2.5567	0.731894	4.38988	1.29357	1.70227	1.95315	1.78571	1.37769	1.33239	1.04829	1.0678	1.9505	1.39338	0.932824
	1.89406	1.1413	1.58801	0.610766	0.796272	0.730293	1.89699	1.99886	1.78001	2.00394	0.942955	1.3321	2.07289	0.742573	1.07719	0.844321	1.63159	1.07819	1.64193	0.902214	2.20377	1.68118	0.949449	1.84912
	1.44101	1.65322	0.991492	1.09494	1.12192	0.742092	0.66057	1.76985	2.09583	2.4353	1.27055	0.820768	1.2358	0.795141	1.34087	1.75173	1.03815	1.34943	2.09179	0.894498	1.77646	1.18978	4.72021	1.46659
	2.94729	1.50399	1.30607	1.35608	1.9376	1.07836	0.779394	1.24626	0.611397	1.13489	1.66221	0.80013	1.81655	0.761481	1.13061	1.10888	2.84741	1.37285	2.31165	1.16802	1.15032	0.847224	1.6368	3.22077
	3.29282	1.91087	1.13335	1.08633	0.774692	2.79817	0.9755	2.23459	3.00588	3.23917	2.73761	1.80368	2.62495	0.865769	1.64298	1.91624	1.47544	2.5548	1.95913	0.972827	2.33958	1.11152	1.96482	3.27985
	1.24867	1.56365	2.17825	0.808433	1.46643	1.14769	1.30926	1.23041	2.26678	1.51557	1.85739	0.94621	4.8538	1.63158	1.51192	2.19055	1.85209	2.36223	1.41127	1.78316	0.65874	0.692734	1.87456	1.65652
	2.12258	1.27324	1.35287	0.822698	1.74158	1.06571	0.844848	1.13231	0.913219	0.931367	1.54127	1.65253	0.718483	1.77379	1.36596	1.90941	1.65924	1.20511	1.64523	1.43585	2.67981	1.15873	1.13758	0.985122
	0.887176	1.24962	1.96762	0.793845	0.692247	1.44073	2.76187	2.0131	0.975471	3.4068	1.50729	0.785607	2.9176	1.53161	1.64483	1.33273	1.31287	1.04504	1.93053	1.41781	0.864006	0.904551	1.27459	1.06122
	2.59198	0.805056	1.12585	1.34058	1.26862	0.978962	1.07571	1.05025	1.61443	1.04979	0.821837	1.14481	1.26383	0.925005	2.15953	0.923569	1.28821	1.26874	1.61555	0.93774	1.17615	1.04423	2.776	3.66896
	2.32341	0.914826	1.23303	0.731629	0.943257	0.95349	2.28842	0.797754	2.21901	1.60303	1.54369	0.66304	1.77561	0.679843	2.35454	5.29856	2.01508	1.52999	0.860245	1.78994	0.664025	2.17784	1.24226	1.52544
	1.70977	2.78761	1.49948	1.14791	1.01382	1.23113	8.1385	1.72908	6.12392	1.69357	2.66392	0.889541	3.03954	3.41398	2.95342	1.60297	1.58829	2.19776	2.5468	0.84156	2.87471	0.719204	1.67802	1.28913
	0.686513	5.88469	1.68321	2.05121	1.47561	0.621509	1.72387	1.43865	1.70437	0.752161	1.18524	1.31899	1.38089	1.00379	1.96964	2.18527	1.62633	1.42589	1.25215	0.972394	0.949833	0.842411	1.28797	1.80068
	2.8207	1.93926	1.33133	1.20175	0.715603	0.76232	0.800823	1.21127	2.05325	1.74544	2.70059	0.941018	1.09929	0.851733	2.40216	1.42308	1.77999	1.1366	1.39783	1.73436	3.74602	2.41303	1.35126	1.91497
	3.22872	1.15062	1.59347	1.54342	0.773297	1.91646	2.36432	1.74948	1.77908	3.93022	1.80071	0.842045	1.45077	0.723608	1.0136	2.39363	2.65935	0.922994	2.12108	2.48937	1.67745	0.906306	2.32019	1.67026
	1.25917	1.33633	0.98529	0.774529	1.01521	1.8136	0.730928	0.836307	1.8553	2.11178	2.0652	3.58704	1.67875	0.703913	3.14605	3.09165	4.10626	1.84659	1.09521	0.995657	0.836909	2.20015	1.31408	3.15627
	2.72669	1.80669	1.478	1.01205	1.79034	0.896287	1.75479	6.47816	1.60328	0.905643	1.47876	1.54276	1.60442	0.854329	1.81844	3.40211	2.40413	1.24977	1.81522	0.895864	1.68995	3.22293	1.98241	1.21804
	5.65139	1.79809	1.84127	0.968948	0.994278	0.734242	1.15441	1.06097	2.43315	1.30343	1.08234	2.7539	4.4549	6.14904	1.8581	1.6478	3.4636	1.75682	1.66381	0.904737	1.19889	0.815873	1.49479	1.8339
	3.2795	4.53615	0.844105	0.879314	0.64781	1.45577	1.09184	1.54529	5.9231	1.19212	1.25713	1.03461	1.84264	0.933089	2.09489	2.30623	0.961307	1.379	1.48184	1.85929	1.25361	1.06439	1.58586	1.55212
	1.84457	2.68373	3.52113	1.36991	0.793468	1.30418	1.23795	0.895808	1.27922	3.83416	1.89305	1.08092	1.63473	0.942496	2.51234	1.614	4.28726	1.70993	3.58272	2.00012	1.24308	1.3372	2.0767	1.88705
	3.24974	1.19598	1.37327	0.92984	0.969371	1.88219	1.08918	0.933256	1.77143	4.79085	1.33572	0.933589	1.62213	0.816227	2.09959	2.65724	2.03489	4.49199	1.55189	2.41832	1.08214	1.43074	1.57092	1.59623
	3.29903	0.936034	2.71108	0.67003	0.780367	0.907417	0.988465	2.04274	1.64748	1.62223	0.789327	1.33553	1.84734	0.807614	1.90166	3.2132	1.48222	1.12461	1.50579	0.912738	2.0735	1.98779	1.71658	2.36666
	8.83488	2.0888	1.82164	0.930928	1.32666	0.760842	3.37866	1.52729	2.54311	1.1921	1.98757	1.2821	1.71716	0.756696	1.19472	2.64559	0.852107	1.24047	2.82666	1.59112	0.736038	1.14029	2.10548	1.19841
	1.24711	1.71538	0.996819	0.813703	1.1486	0.724236	1.33997	1.07895	1.2097	1.14701	2.31376	0.772757	2.564	2.70482	2.31385	4.39019	1.73614	0.987362	1.26347	3.49482	1.44742	0.875003	4.53455	2.31631
	1.25011	0.962865	1.2974	1.92482	0.64693	0.778431	1.13477	1.35135	1.11885	1.0801	3.2997	0.70378	0.90174	4.10685	2.72189	1.40008	1.38178	1.7067	2.68485	1.48375	1.4499	0.646994	2.25387	1.29786
	1.91837	1.4025	0.983752	1.80809	0.775068	1.3007	0.951986	1.10384	2.32187	3.12167	2.99269	1.00079	2.49679	1.58061	2.08152	1.9725	0.988842	1.11635	1.31141	0.904704	1.35908	0.763415	3.71118	1.76437
	2.94239	1.43577	0.812654	0.770962	0.893382	2.10902	1.1382	1.76151	1.21796	2.03282	1.89904	1.14817	0.795198	0.786193	1.11528	1.75104	2.84971	1.04923	1.90838	0.754977	3.14017	1.14284	1.48723	1.76437
	1.40848	1.24625	0.836121	1.07611	1.17442	1.05224	1.11211	1.36127	1.97969	3.24629	4.24386	1.19277	2.34149	0.969421	0.697389	7.28446	2.58765	0.931817	2.48454	2.29489	1.72267	0.844286	2.67751	2.13152
	2.4429	1.47256	1.37269	1.31033	0.997409	1.2045	0.799647	0.862795	1.94768	1.05122	1.69769	1.07538	1.05452	1.91793	2.98257	0.933952	2.4568	1.06071	1.56204	1.42928	1.52468	1.68103	2.3919	1.18332
	3.08597	2.4413	1.37707	1.13937	0.746448	1.87505	1.16723	0.972494	1.16094	0.979839	1.93592	1.50681	0.858473	0.702791	0.94063	0.916532	1.91163	1.08118	1.98623	0.88678	2.18986	3.50058	1.01529	3.0657
	7.21637	1.24373	1.76427	0.942481	0.806415	2.65343	1.30777	1.18219	3.86448	1.23324	1.78576	1.52662	0.875076	0.814997	1.34566	1.54781	1.17563	1.21277	1.50117	2.3459	1.47461	1.5088	3.43686	4.04681
	1.55761	1.67433	1.08523	0.77127	2.4492	1.40602	0.646081	1.0927	1.04782	1.0803	2.96531	1.19159	0.843373	1.09028	1.22534	2.91617	1.05963	0.801307	1.8328	0.960319	1.12738	0.881482	1.84733	2.04997
	3.04808	1.57328	1.1971	0.872576	0.741465	1.9544	1.16826	1.02164	1.49381	4.72653	4.26445	0.638971	1.15178	0.681792	2.07476	1.87679	1.3813	1.29016	4.28797	2.54012	1.15734	0.840791	1.19191	1.72357
	1.72529	1.07234	1.13744	0.964227	0.839787	1.55318	0.66656	2.15419	1.90586	2.12526	0.752841	0.948805	1.54812	4.59638	1.17989	1.45289	1.5066	0.706	2.30959	1.49098	1.82018	1.52777	1.78926	1.42913
	2.50498	1.86729	1.24713	0.866842	1.34551	1.55605	1.35576	0.77043	2.5784	1.04719	1.557	0.719676	1.26168	0.713844	1.37395	1.97103	1.12701	1.38388	2.34054	1.49713	2.12363	3.15643	3.91161	1.06759
	0.814778	5.21179	1.45368	0.774868	0.680552	1.23194	0.825881	0.939312	1.49039	1.6344	1.78866	0.683262	2.68533	1.11963	2.88623	2.29866	1.68845	2.73281	1.22264	0.776242	1.38286	1.23324	1.49002	2.05063
	1.73937	1.58137	1.2807	0.780412	1.38297	2.17485	1.32625	1.27178	1.74905	1.2688	1.70128	1.31364	2.49439	1.01788	1.49107	1.50825	1.25002	1.1007	2.03619	1.27889	0.966522	0.762007	3.2346	2.46968
	1.08231	1.21871	1.47919	0.624882	0.955305	1.39363	0.973076	1.1649	1.1563	1.06331	1.4554	0.985383	1.76099	0.926518	1.4883	1.36331	2.08948	1.86031	1.24419	1.47721	3.00034	1.90483	2.31476	1.05201
	1.68967	1.18885	0.804247	1.6577	2.38784	1.05181	1.04677	6.0781	3.15451	1.33679	1.53301	1.01598	1.65779	1.63635	1.25789	1.55184	1.64447	1.23099	5.71713	2.35259	2.14572	1.20326	1.43417	1.60677
	1.04651	0.834719	1.08574	0.868245	1.06247	1.41175	1.76766	1.22347	0.954605	1.14057	5.16795	1.45499	2.40227	0.815358	3.97484	0.864836	2.65004	2.07024	2.71364	1.33325	1.37816	2.30394	4.57249	3.10692
	1.75582	1.495	1.00216	0.729705	0.763606	1.8287	1.42886	1.95843	1.34605	1.53531	1.57219	0.882389	2.08733	0.853125	2.7781	1.65363	0.886762	1.1371	1.93168	0.735573	1.17382	1.39148	1.87955	2.11316
	3.10846	1.64413	1.99167	0.802621	3.15574	1.80575	2.65785	2.06185	2.24358	2.34652	1.73635	0.720688	1.15195	3.58449	1.84987	1.60389	1.31756	2.92	1.41919	1.5992	1.45165	0.801366	2.39455	2.49844
	3.37525	1.20393	1.28662	1.35737	1.64211	0.694403	0.690814	2.15197	0.776342	1.18441	0.911265	1.15509	1.12652	1.41724	2.24123	2.11557	1.20249	1.32286	0.822322	1.18989	1.30825	1.86499	1.78383	4.17824
	2.62552	1.38026	4.14903	0.727604	0.63432	2.4891	0.759976	1.09682	1.83404	1.79829	2.75404	0.907569	0.723153	2.00649	1.24755	3.75706	1.93153	1.1936	1.89553	1.75491	3.71355	0.933475	2.13406	2.59075
	2.77815	1.89863	1.86079	0.668483	0.706978	0.664688	0.939131	1.85666	1.04322	1.0151	1.69606	1.11753	1.0353	0.719559	2.48179	1.62587	1.1998	1.12685	1.0694	1.41795	1.17942	1.16097	1.85564	2.323
	1.01457	1.7702	1.7289	1.02637	1.72701	1.95822	1.31721	1.35618	1.18263	1.32086	2.94012	1.95103	1.24355	0.73182	2.01756	2.83476	1.23502	1.38995	1.82846	1.2332	2.03277	1.1936	1.70078	1.13043
	1.48411	1.27842	0.773979	1.53412	0.824347	0.871553	1.76156	2.55362	2.93263	2.49506	4.63887	0.841439	2.79136	2.39891	1.29232	1.23563	0.979083	0.927087	2.27151	1.23704	1.70573	0.745393	2.61306	2.75863
	1.94217	1.49622	2.72696	1.1384	0.872063	23.9144	1.0195	1.63207	4.1755	1.15493	1.46261	1.03211	1.07987	1.2905	1.22764	2.51025	1.04347	1.41762	1.98665	2.77475	2.94491	0.772491	2.74032	3.12609
	1.44475	2.60735	0.725545	1.18948	1.24564	1.13282	1.31494	2.22922	1.54425	3.05919	1.54953	1.29557	1.10705	0.927607	1.97038	1.33245	2.07547	1.01708	0.889514	1.39183	1.79781	0.812554	1.38365	2.27725
	1.05068	1.47473	1.0246	14.7622	0.712129	1.02638	3.29521	1.25712	1.81647	1.76616	2.24939	0.770293	1.2342	0.816421	1.91868	1.28458	1.17897	0.850576	1.53089	1.14382	1.77902	1.64173	2.24051	1.51309
	2.58267	1.45649	1.28128	0.993102	0.865123	1.27155	0.823599	2.08547	0.931602	1.17796	1.14193	2.01251	1.17084	0.79021	3.10933	2.08511	1.79621	1.4991	3.06141	1.87476	1.37967	1.61908	1.45101	2.69252
	2.81675	0.940025	1.47274	1.17972	0.634647	1.59857	2.88825	1.10671	0.926756	1.91134	1.53154	1.10572	1.54192	0.981246	1.75808	1.47241	2.16971	0.929534	1.7717	1.31814	0.82752	0.745118	2.22543	1.72704
	1.2256	1.04181	3.6711	1.04075	1.11856	1.06162	1.00549	1.48704	1.06653	0.744682	1.30647	2.27944	2.68562	0.903285	4.1232	1.2576	1.56539	0.873575	2.79682	8.34533	2.00249	1.55774	2.23111	1.16771
	2.77646	1.60946	1.10857	0.831272	0.748254	0.616738	1.10865	0.99674	2.34773	0.788333	1.07824	0.847185	1.68429	0.840543	2.92382	1.59701	4.04965	2.51215	1.70746	2.53126	1.22148	0.785642	1.99274	2.37725
	1.58793	1.27367	1.72016	1.51469	0.836922	0.895479	1.56906	1.52619	2.16231	1.23208	3.99479	1.33219	3.01807	0.811885	2.03729	2.71373	2.27863	1.62053	1.31621	2.64513	1.41982	2.12954	3.41196	1.39366
	3.02686	1.83588	1.51024	1.62522	2.85273	0.984271	1.91962	1.29625	2.35519	0.972975	1.78329	3.03639	1.05274	1.33228	1.26771	1.64604	1.36826	1.95544	0.908739	1.03489	1.27449	0.705154	1.36422	2.65332
	2.32357	1.39991	1.39819	0.782744	0.847475	1.03772	0.799947	2.05809	1.02397	3.57699	0.773906	1.30125	2.20741	0.605517	0.849921	1.00497	2.83288	0.834235	1.22947	1.55883	0.76356	1.05198	0.972761	1.3421
	3.08646	0.917653	1.78673	0.765162	0.743883	0.697815	0.93093	1.39417	0.825795	1.13163	5.43849	0.864986	1.76608	0.706583	1.34384	0.988791	1.45984	2.0714	1.77566	2.18977	1.63658	0.753967	1.62074	1.55923
	3.7017	1.52247	3.07311	0.859161	0.892084	0.957181	1.22004	1.29402	2.30889	1.23023	1.24794	0.732799	1.42243	2.49538	2.98259	1.35674	1.87737	0.73672	1.5171	3.53895	1.6355	2.57965	1.55033	2.38072
	3.00486	1.24958	1.19646	0.788535	0.631605	0.8489	1.05861	4.00643	1.03462	1.52186	2.44871	0.754978	1.33258	0.854032	1.88237	2.26973	1.93921	2.43384	2.71753	0.926264	1.66158	0.799714	2.19868	1.56944
	1.8201	1.12866	1.23454	0.808411	0.98816	1.20286	0.820041	0.952759	1.38189	1.49723	1.75548	1.00201	0.770448	2.39359	1.58535	1.22432	1.21156	1.60341	2.43991	1.34245	1.3896	2.29392	2.92892	1.36005
	2.04292	1.70789	1.62562	1.52152	1.07318	0.870801	1.44935	2.02285	1.02293	1.19351	2.46914	1.78255	2.52767	0.823407	0.864124	1.19778	1.38966	4.65578	1.10628	1.66991	1.09727	0.811859	2.15268	1.19897
	1.39196	1.38177	0.963144	0.94749	0.978027	3.93049	0.873765	1.56273	3.08947	3.70374	3.26324	0.753085	1.02133	0.781373	2.15396	1.18502	1.31258	2.05975	1.39416	1.82355	3.06607	2.85689	3.75959	2.08253
	1.88661	1.58982	1.83711	1.13259	0.604322	1.24691	1.28162	1.10297	0.849346	2.61742	1.09539	1.54759	0.712874	0.765744	2.25617	3.71289	0.811572	2.20121	6.0694	0.945312	1.70292	1.9135	0.966682	4.04723
	2.03108	2.08416	1.9059	0.777028	0.885089	0.753129	0.968593	3.78385	12.241	2.26078	0.827774	1.00165	2.06182	1.06198	1.12973	1.45371	1.87776	1.07431	0.813134	2.48204	1.02926	0.86435	3.15325	1.7954
	1.48581	1.01663	1.16409	2.05723	0.606177	0.86938	1.93757	1.05237	1.18708	0.828928	0.991852	0.911132	2.62432	0.872029	1.12665	1.52047	1.33999	1.04799	3.60526	1.18094	1.84896	1.02644	2.10016	2.53814
	1.61832	0.772055	2.63236	0.848855	0.786781	0.899562	2.38905	2.15514	4.31992	1.43354	1.99467	1.49998	2.12548	5.27348	1.95769	1.37751	1.06374	1.30885	2.39746	1.02436	2.71764	0.667094	1.98402	5.21916
	1.41879	2.26581	1.12936	1.83017	1.21901	0.827002	1.61271	0.885079	1.75152	0.924549	3.13325	1.22349	1.04788	0.73212	2.29278	1.30455	1.65463	2.323	1.30799	0.783344	1.59634	1.32383	2.21928	1.74586
	1.00749	1.936	1.0124	0.587781	0.689945	1.76232	2.53831	1.18978	1.3238	2.37887	2.93448	1.99427	0.978275	0.749093	1.82635	2.49384	2.69924	1.20441	1.04964	1.14034	1.01139	1.65125	3.94348	1.98242
	1.13953	1.75445	2.02519	0.931856	0.953737	1.5938	1.79581	1.70581	1.51275	1.56579	1.80378	1.50302	1.63039	1.40506	1.85077	1.4559	1.60627	0.757502	1.67894	0.741338	2.2784	1.11689	1.91506	1.9738
	1.12857	2.59993	1.72541	0.786905	0.748836	1.80238	1.42397	1.10848	1.22816	2.70537	1.59438	0.860312	1.01151	1.31944	1.61342	1.9819	1.6662	1.11768	1.89096	1.23305	2.4746	3.13613	2.98116	1.16094
	1.37333	1.39779	1.78095	1.24137	1.10227	0.810842	0.81631	1.06763	1.84127	1.07702	2.42524	2.9558	1.35973	0.792187	2.52433	2.37312	1.10711	4.6465	2.38292	2.27068	1.35487	0.776221	3.48638	3.74551
	1.46763	1.84729	0.791383	0.872918	1.09341	0.838872	0.894417	1.21752	1.75686	0.881507	2.10594	1.06133	1.39955	0.755434	2.0973	1.80843	1.95529	2.6845	1.14276	1.1962	1.65822	0.81389	2.33861	1.12021
	2.593	1.76006	1.00468	1.0735	0.741732	0.716883	1.47434	1.57929	1.71494	1.02591	0.908603	4.05589	1.99316	1.05337	1.69929	0.777833	0.869793	3.30409	2.24371	1.49368	2.09212	0.995031	1.16097	2.47772
	2.96888	2.34386	0.772384	0.863961	1.20581	1.85394	1.64866	1.32781	1.231	1.29721	4.50699	8.14509	1.47101	1.05492	2.52586	2.54497	2.99698	0.80219	3.23156	3.67516	1.06509	2.11759	0.783186	1.03949
	1.36403	1.78966	1.18002	0.597946	1.40837	1.12934	0.964014	1.92079	0.711344	0.996142	1.68619	2.34574	1.08076	2.77835	2.00064	5.41519	1.63633	4.95392	1.37876	1.47309	1.44572	0.856501	2.06382	2.12785
	2.0767	1.85985	0.745793	1.48554	1.53581	1.48639	0.939036	0.94901	0.961957	1.42799	2.09794	1.5562	3.34584	0.938201	1.42798	1.85671	0.92324	1.16691	2.25364	0.937427	1.59635	1.09446	1.89485	2.74185
	2.06441	1.19428	1.59854	0.756308	0.950065	1.40046	1.52589	1.49499	1.81449	0.85164	1.27312	1.62882	2.68043	1.69281	1.18862	3.07262	1.09763	1.03659	0.96001	0.962763	1.32548	0.977001	3.37544	2.28144
	1.41957	2.80203	0.771223	1.92548	0.943753	0.676912	1.12867	1.07894	2.51385	2.66359	5.96554	1.1282	1.11219	1.70645	2.18626	1.73721	1.61949	1.47749	1.53855	1.22655	1.35713	1.59404	3.39684	3.42804
	2.79472	1.98471	0.921709	1.00594	0.7916	0.684726	0.824731	1.69934	1.61123	1.50508	2.03389	2.16668	3.3447	1.72318	1.15116	3.05774	1.9888	1.34825	2.64289	0.883438	1.32078	1.59575	2.56488	3.21999
	2.08554	14.9045	1.21164	1.40609	0.963955	1.17209	1.46047	0.893795	1.0896	2.33828	2.13029	1.81335	0.895601	0.630251	1.87976	4.78408	1.35219	1.56369	0.838806	1.23313	2.11284	1.13471	1.89837	1.10843
	1.49228	1.81656	1.18262	1.45667	1.15467	0.833079	1.58044	1.1945	1.36797	0.7637	1.48766	0.670249	2.24201	2.18466	1.28017	1.87488	1.08032	1.58132	0.947736	1.939	1.28591	0.846403	2.7466	2.03968
	1.1763	1.09977	1.47848	1.56874	1.11195	0.823968	0.942556	0.816636	1.78642	2.48267	1.91634	1.08372	1.34235	0.824427	1.3972	3.84147	1.04808	1.11227	2.00931	2.46223	2.13814	0.741992	1.48513	0.852696
	1.42514	2.39001	1.31325	3.21716	0.898686	1.1886	1.02227	1.67711	1.17369	0.745078	1.08708	0.926388	3.67422	0.940144	1.54445	0.880674	4.18298	1.39522	1.2373	1.99866	0.858175	1.66706	1.0465	1.48828
	4.26509	1.05963	1.07532	0.83928	0.876022	1.25613	1.03831	1.07415	2.27481	0.919091	3.52355	3.56474	0.770774	0.719325	2.63212	1.53013	1.43915	0.877838	1.51941	1.10092	1.12835	1.84469	1.77107	2.69742
	2.39477	2.83218	3.1288	1.11533	0.914242	1.79717	0.809556	0.876217	1.25196	2.63404	1.67817	1.21332	2.03626	1.07909	2.03412	2.46506	1.04754	2.99212	1.42383	2.63649	1.38035	0.840231	2.22861	1.5409
	3.48511	3.65904	1.20399	4.94482	1.20034	0.9145	1.12804	1.36525	2.77809	1.03279	2.85777	0.720603	1.24942	1.10592	1.96538	1.53345	1.04229	2.20419	1.44614	2.36791	2.29255	1.03284	3.60344	1.29205
	1.70843	1.50596	1.17553	0.915645	0.918739	0.928395	0.738223	0.879504	0.713459	0.986113	2.01798	0.939916	1.46251	1.02065	1.41048	1.80044	1.91586	1.6694	1.25478	2.4555	1.17144	0.749505	2.91714	1.23978
	1.5073	1.20451	1.5569	0.714923	0.764622	1.67952	1.30069	0.963897	1.24268	1.00118	2.69496	0.685022	0.910127	1.50364	3.0597	1.8399	0.84379	1.4416	2.72137	0.995648	1.18439	2.03289	2.00352	1.07513
	1.07692	3.71174	1.38187	0.855707	0.751408	3.43809	2.35314	2.25074	0.958381	2.13881	2.05351	1.79354	1.59297	0.88458	1.51757	0.867249	0.881231	1.83364	1.54101	1.05411	1.82133	1.4754	2.04483	1.9958
	2.79874	1.06079	2.30683	2.09821	0.953117	0.603476	1.60023	1.96609	1.18488	3.40803	1.76401	2.05838	1.32783	0.854402	4.15241	2.2105	1.64405	1.01802	1.58862	2.25862	1.03408	0.886172	1.62396	1.08729
	1.11092	1.78978	1.18419	1.12937	0.92949	1.3531	0.832678	1.16193	1.44261	1.39045	1.26818	4.02246	1.5014	2.48839	1.72135	1.1651	0.884294	1.3004	1.44534	1.3458	1.69592	1.29867	1.52529	1.44158
	3.28351	1.26162	0.786593	1.2957	0.920758	0.941358	1.07123	2.11699	2.34649	1.00635	1.38379	2.24754	1.39896	0.822035	0.896121	1.28814	1.52713	1.1107	0.859638	0.970536	1.83831	1.84169	0.99786	1.81124
	2.69563	0.841551	1.37266	1.05888	0.984161	1.19956	0.908522	1.62354	0.912285	0.716516	1.08457	1.74299	1.60475	0.817578	1.70427	1.56718	1.49287	0.853673	1.63584	1.59478	2.25899	2.99601	2.51559	1.31828
	1.19857	1.64302	1.86119	0.717847	0.933743	0.863637	1.10281	2.52495	1.74935	0.939932	1.26417	0.601307	2.01933	0.667207	3.26847	2.97289	2.33116	1.33977	4.06579	0.883547	0.844151	2.11047	1.29926	3.25732
	1.45332	2.50371	2.07716	1.91049	0.822117	1.04085	0.975175	0.882136	1.41295	2.41302	1.05493	1.0822	1.81897	0.794828	4.36876	1.46382	1.49372	1.92987	1.23376	1.81998	0.843498	1.00221	2.86133	1.36287
	1.45842	1.70964	2.47203	0.869778	0.892405	7.41232	0.866843	1.1414	1.99789	2.19228	3.00086	0.815949	1.40511	0.6568	1.44263	1.77191	1.90974	1.44621	1.51043	1.11298	1.48888	0.806305	1.87454	1.04257
	1.1382	4.50969	1.92332	0.852815	0.867655	1.16213	1.10026	1.18061	2.99994	1.29307	1.52636	1.05381	2.23702	0.808597	1.26001	2.00789	0.883698	2.44599	1.56528	1.94041	1.83757	3.27327	1.21161	1.4522
	1.57914	2.54922	1.01405	0.919055	1.16555	0.701782	0.913056	1.01216	1.3274	2.56852	2.41622	1.46737	0.599915	2.14714	2.26262	2.54811	1.61312	0.862743	2.55334	1.81663	1.85101	1.19756	3.31132	2.69933
	1.90347	1.48454	1.57141	1.00477	0.818738	0.756315	2.32833	1.13511	1.00432	2.98595	1.52584	1.90877	1.06829	1.03381	2.51559	1.0045	3.9965	1.34717	1.69171	2.70983	1.29487	0.960227	1.09001	1.20683
	1.60208	1.66186	2.67533	0.769636	1.29158	0.873483	1.34704	3.31539	1.17191	2.11713	1.0542	1.36513	1.08679	3.87749	1.71965	9.51885	1.66128	2.55775	1.69405	1.58367	1.37638	1.94181	2.33519	1.43617
	5.69506	2.05407	1.78815	1.12815	0.925897	0.679824	0.66845	1.12999	1.11075	1.71545	1.18849	1.27832	1.41981	0.775006	2.9073	1.14321	2.33119	3.08059	1.50087	1.51743	4.10094	3.30757	3.09415	1.27549
	1.64615	0.902011	1.57168	1.07766	0.591352	0.744988	0.768497	1.45714	2.01974	2.01132	2.91455	1.50699	2.45851	0.998066	5.87705	0.997291	1.33772	1.04577	1.86346	0.624594	1.60157	2.10864	4.05785	2.44825
	2.36572	0.88511	1.71684	1.05125	0.748475	0.77501	0.721124	2.96359	2.04801	1.03834	1.21119	0.939145	0.887189	1.17554	1.5531	1.2859	1.0603	0.75021	1.81668	1.74575	1.12681	0.929451	1.88803	3.01556
	2.01283	0.799545	0.96432	1.25928	1.0655	0.95251	0.739286	1.03634	0.85394	1.26068	1.03056	3.00789	2.16612	3.04767	2.11851	2.35459	1.93086	0.853289	1.11459	1.55359	1.05365	1.28346	2.01062	1.80781
	3.16323	1.04247	1.52689	0.73352	1.68604	0.959149	1.95135	1.38923	1.67596	1.29823	0.723654	0.662287	1.80492	0.929312	3.09909	6.02642	1.52106	1.38096	1.05285	2.62548	2.24663	1.38601	2.44673	1.66881
	2.96787	1.32228	4.21573	2.10557	0.587274	0.994404	1.13545	0.997639	1.76736	1.94731	2.32652	0.914277	2.24807	1.09599	2.44417	2.2963	2.51942	2.77466	1.33598	1.9961	1.4832	1.03713	2.76947	1.17885
	1.55742	0.658403	1.00249	0.737516	0.626466	1.48979	2.05185	1.49499	1.24192	2.43392	3.18503	0.670572	1.56022	1.84411	1.55687	1.24981	1.12344	2.84116	2.25588	2.80477	2.20148	0.748563	2.11842	2.48292
	2.50498	1.99123	1.45989	0.841464	0.748976	1.04555	1.64946	1.11889	5.03941	0.898267	2.85921	0.694286	1.06906	1.58317	2.11211	2.92651	1.15452	1.86259	1.19794	1.1465	0.860449	1.5387	3.61667	1.40323
	2.57028	0.305444	2.0124	0.608113	0.571664	0.726024	1.15372	1.48728	0.697562	2.95938	2.57185	0.784858	2.8743	0.749323	1.24942	1.98879	1.08158	1.62971	2.25107	1.57301	1.75555	1.35517	2.22956	2.08162
	1.83036	1.31156	1.82665	0.840241	0.790222	0.921472	1.55991	1.30611	0.749758	1.01608	1.86253	1.24633	1.23463	0.946173	2.69092	1.36892	2.12966	2.56354	2.65517	2.77923	2.87671	1.08149	2.42394	1.25881
	1.58012	1.1218	1.54688	0.789251	1.32614	1.31338	0.884733	1.34469	0.766341	0.783965	2.41786	1.39538	1.8014	0.743024	2.27108	1.34901	1.29331	1.29279	0.93384	1.70921	8.53934	1.37379	1.96073	1.82195
	2.16941	1.1986	1.76762	1.56468	0.856653	0.678784	1.22739	1.15609	1.72401	2.12264	2.67087	1.0469	1.27107	0.807417	2.88452	1.25468	1.65181	1.31644	1.52381	0.811073	1.2326	0.914604	2.39973	1.27515
	1.83842	1.12141	1.38647	1.53863	1.05917	0.964774	1.12434	0.922504	1.0012	3.74435	1.57134	0.929087	0.769561	1.04098	1.68525	1.97436	1.7022	1.64607	3.90456	1.21365	1.2757	1.50466	1.37847	1.59623
	2.64225	0.966559	2.98837	1.00283	0.70472	0.883269	0.843402	1.49294	1.02259	1.178	1.74557	1.62785	3.59208	1.11007	2.09808	2.76652	1.37018	1.18055	1.07563	1.10171	1.42343	2.44087	2.33571	0.947136
	1.69271	1.03887	1.65725	0.760286	0.627654	0.911523	0.942435	1.09725	0.996544	1.75517	1.94993	0.665235	3.17185	2.00722	1.88726	2.14279	2.50071	1.72712	1.82645	1.5874	0.9072	0.642932	1.27415	0.881076
	1.07201	0.90769	1.23872	0.715186	0.800902	1.35222	0.76775	1.01732	1.57351	1.27998	0.847017	1.71378	2.29825	1.82343	1.44532	1.28249	1.30005	3.30283	2.07533	1.29451	1.09457	2.17409	1.48216	1.23901
	1.22496	1.89106	3.62142	2.22264	2.7894	0.678886	1.48515	1.61446	2.23068	2.7164	2.9129	1.39999	1.01255	1.29391	1.47087	2.10745	1.64013	2.7906	2.30045	1.22125	1.11663	0.862509	3.5853	1.84606
	3.08004	1.61694	1.98809	1.28105	0.709206	0.90204	2.10717	0.987845	1.73669	3.4189	2.91167	0.80307	1.46334	0.714622	1.88867	1.22906	1.45762	1.22008	1.80307	1.34187	2.83209	0.806026	2.4704	3.87462
	2.45131	1.56491	1.01015	1.1724	1.04926	1.05577	0.930929	0.956126	2.98702	1.24164	6.35313	1.80951	1.23172	0.835292	1.9088	1.84711	1.6082	1.08558	1.39835	0.935884	0.845231	2.49204	1.39984	1.00984
	1.48095	0.755979	1.17519	1.01803	0.745231	0.888036	0.945275	1.62842	2.05623	0.907805	1.3845	0.844945	1.89778	0.817102	1.21378	1.40149	2.12998	1.03716	1.35434	2.13864	2.87936	1.02923	2.14317	1.06819
	3.37784	1.47127	1.52935	0.861993	1.34979	0.833182	0.762008	1.3734	1.34172	2.24151	1.13541	0.93789	1.7391	1.35107	1.89744	2.4172	1.43325	4.02149	1.9715	2.8243	1.20316	1.16698	0.886562	3.27262
	1.70068	1.91743	2.29081	0.898058	1.20022	1.04862	1.19802	0.849736	3.68321	1.3607	0.951245	1.91016	4.60164	1.41386	1.27792	1.6407	1.70325	2.34347	2.76066	3.53905	1.50741	2.7324	2.26878	1.29943
	3.88157	1.72843	5.15016	1.04627	1.22907	1.1213	0.81727	1.36995	0.837068	1.83198	1.27159	0.774847	3.89062	0.796994	1.67976	2.01481	1.96962	2.15077	3.25785	1.3511	1.80171	0.914355	3.36996	1.12665
	1.1385	2.18008	1.41855	2.25955	1.22534	0.766425	1.12136	0.925434	1.39235	2.30858	1.61725	1.71093	2.68057	0.777768	2.03593	0.818257	1.40656	1.51609	1.88765	1.24237	1.8709	2.28032	1.26515	1.92679
	1.95469	1.42179	2.3421	2.58473	0.812165	1.06152	1.9004	2.0298	3.06163	0.820892	1.03623	1.43566	1.29479	1.14634	0.987186	2.45235	1.93262	0.939078	2.46905	1.21625	1.63522	4.19964	3.48068	3.95757
	1.87197	2.39594	1.17951	0.859497	0.883798	0.693433	0.869787	1.49043	1.46644	9.09843	1.55885	0.881794	1.38547	0.891456	1.80057	2.36083	1.53978	0.934798	1.67329	0.680714	1.1346	0.681384	2.74089	1.08604
	2.7198	2.60062	2.31951	0.62762	1.16539	0.818616	1.39416	1.94997	3.65259	2.97654	3.17595	1.41302	1.02205	0.826299	1.58451	1.26404	2.64826	1.18195	1.4959	1.23989	1.27038	0.83522	1.53794	1.33879
	2.01702	2.35854	1.1718	1.03875	0.659387	1.66627	1.19613	0.962356	0.851371	1.40315	5.39268	0.746598	1.7003	0.703805	1.65743	2.15186	0.75886	2.39915	1.3315	1.24168	0.963727	0.944975	1.99541	1.75603
	1.33556	1.03702	1.83697	1.0875	0.852012	1.0205	0.947713	1.12953	0.886272	2.30108	9.92556	0.717704	1.23403	0.747811	1.20119	1.74082	1.06797	2.38976	1.43594	1.439	1.90675	0.849595	1.70728	1.28222
	2.09785	1.20838	1.0295	0.635621	0.767791	0.952457	1.26923	0.863998	1.04922	2.36365	2.47181	0.745449	3.23667	1.1726	5.00228	2.00895	3.5663	3.25254	1.60716	1.38926	1.63461	1.23118	2.03556	2.51679
	2.11317	1.34893	1.91413	0.718483	1.68944	2.65824	1.42923	3.05048	3.05664	3.20512	1.67095	1.75208	1.63836	0.779818	2.23236	0.897436	2.45765	2.30751	2.71104	1.22551	1.29324	0.670618	1.95586	2.52932
	2.81713	1.19782	0.939121	0.997198	1.25289	0.775947	1.48832	1.89743	2.86011	1.25892	1.06024	1.42761	2.74156	1.1154	2.40055	1.55987	4.38518	1.45961	2.65521	0.906311	1.27369	4.95379	2.54417	2.39937
	1.29812	1.67596	1.46503	1.3152	0.816958	0.624779	0.997717	1.41334	1.75141	0.956013	1.20614	1.72533	0.882454	0.752461	2.20369	1.87503	2.21535	1.1428	1.68102	1.32948	1.22868	0.934585	3.26137	0.726781
	2.02173	1.71725	1.74383	0.965047	0.920622	1.14882	0.793679	0.888995	2.15479	1.61368	2.64951	0.761985	1.04568	0.912519	2.9677	1.28423	1.27245	1.31462	1.53191	1.07706	0.771437	1.65745	2.63209	2.11556
	1.35664	1.36227	1.77415	0.862306	1.34565	1.27371	1.8486	0.8584	0.821034	1.31228	1.51591	1.05876	0.9943	1.1905	0.884197	1.28127	4.56445	0.935053	1.38518	2.44475	1.92205	6.0207	2.79532	1.5475
	0.708591	1.79747	1.60222	1.47529	0.932093	1.33976	1.24443	1.18403	1.25359	1.08631	3.37994	1.76122	1.45098	0.780289	3.20322	2.80761	2.51309	4.30517	1.55878	0.879579	1.59446	1.31645	5.51095	1.2172
	4.31597	1.08731	2.34776	0.957444	0.583952	0.865279	1.67282	3.21051	0.829826	0.997763	0.964399	0.718479	1.5065	0.667309	1.48515	1.71063	2.4343	1.42785	1.82088	1.27165	2.44985	1.31483	1.13649	2.08115
	1.98314	0.907203	1.9652	1.1662	0.750068	0.904429	0.868425	1.12084	1.78795	6.57759	1.16796	1.00849	1.09763	0.892593	2.84921	2.25273	1.22285	1.46974	1.76732	1.15978	1.52313	0.716612	1.84923	1.75832
	1.91354	1.68446	1.01853	0.958215	1.74181	1.59499	1.16599	1.14467	1.37076	2.09141	0.9578	1.32545	2.10796	0.927757	2.03789	1.08575	0.839596	1.99611	1.51074	1.8557	1.26309	1.39857	5.39583	1.04982
	2.04688	2.18549	1.42997	1.10125	0.745917	0.792515	0.928395	1.17204	1.79278	1.46253	1.22613	0.634357	0.825877	0.613594	1.70188	1.15741	1.25273	2.99964	1.12034	1.20925	2.57698	0.718243	2.14272	1.44156
	1.57023	1.91772	1.0495	1.20799	0.629507	0.79968	1.45225	1.16863	4.42587	2.11164	1.76282	1.30858	1.00775	1.19564	1.14405	2.05022	0.96148	1.07192	1.0737	0.950809	1.1177	0.670863	0.675555	1.17566
	2.49322	1.19766	0.992376	0.844434	1.20748	0.822084	3.3318	1.36566	4.17266	2.82604	1.35695	0.840634	1.18589	0.810627	1.92152	1.12601	2.50526	0.727744	2.41444	1.69502	1.79542	2.18994	1.89553	2.27254
	2.08767	1.10776	2.20785	0.847034	1.3573	1.20557	1.15535	1.81183	0.911549	2.64554	1.88661	1.0536	1.31517	0.919893	2.23106	1.1105	1.94919	3.96693	1.70331	1.87546	1.33136	2.11088	2.59623	1.38683
	1.66227	0.94871	2.0904	0.87092	0.978601	0.859646	1.03775	0.974701	1.01914	2.45463	1.9672	1.34613	2.63691	0.941294	1.74506	0.60134	2.75916	1.22583	0.979517	2.24017	1.67667	0.930869	4.25401	2.40314
	2.92213	1.32977	1.64284	1.12778	0.860408	2.27266	1.08887	0.842373	0.941167	1.60948	0.98292	0.799611	1.11943	0.821424	1.54062	2.59641	1.57517	1.55035	1.10638	1.03051	0.879541	1.84984	3.06796	1.37441
	1.37355	9.37537	1.63732	1.43741	1.60047	1.28266	0.717168	1.604	0.763657	2.19907	1.06502	1.15755	0.908591	0.797525	1.71374	1.91802	0.822186	1.12372	3.12216	0.787152	0.850225	0.760633	2.33647	1.49999
	2.58078	0.787825	1.05539	0.713057	0.76752	1.33681	1.03271	2.1686	1.00511	3.09495	1.90632	1.69829	1.24303	1.83283	1.50768	5.12148	2.46957	1.27055	1.27405	0.73521	1.17967	2.35415	1.40329	1.01842
	1.38731	1.94502	1.32699	0.708128	2.36691	0.68783	1.64081	1.04738	1.25816	1.52618	3.21429	0.735837	1.07862	4.43708	1.02774	1.01434	1.53441	3.23866	2.43887	1.23892	2.51505	0.798932	1.14304	1.55388
	1.18133	1.12587	0.797247	0.931527	0.788075	0.906748	0.928247	1.91568	2.07686	0.859867	2.41276	0.802789	2.46706	0.883828	1.41679	4.43087	1.07176	2.10318	1.34821	0.862865	2.27907	0.891723	2.87211	1.31875
	1.05359	0.999926	2.2332	0.682991	1.09378	0.911569	1.09774	0.935085	2.2093	1.22973	2.64922	2.94917	1.21704	0.726522	1.93358	1.52053	1.99138	1.09353	2.7444	1.67896	1.87992	0.77767	1.66051	2.98311
	4.03961	1.34833	1.56891	1.05737	1.32612	2.46204	1.0365	2.41592	0.750563	0.744842	0.974687	0.753349	1.27045	2.25279	1.87772	2.05771	1.93853	0.97265	0.93573	1.41516	1.44628	0.754905	1.43348	2.3298
	1.48067	1.66925	1.15111	0.66324	3.00575	0.882607	1.43357	1.27131	2.2685	0.757283	1.01105	1.04765	1.05889	1.85195	2.22176	1.74313	2.36271	1.52762	2.20588	1.35273	1.85007	1.90545	2.03132	2.16937
	1.63609	1.0684	1.59553	0.795603	0.786422	0.63798	0.842203	2.33283	1.49488	2.55313	1.76511	1.15885	1.73106	0.832392	1.50305	0.817792	2.32139	3.47245	1.13428	0.817175	1.42535	2.82496	1.70856	1.4834
	1.23585	1.56185	1.12079	1.32011	0.763386	0.924823	1.24728	3.02	4.53169	5.25585	2.44713	0.692614	1.34122	1.45226	1.1086	1.54208	2.23174	1.08174	0.835962	1.27533	1.32002	0.739183	2.42532	1.208
	2.06343	1.86746	0.916015	1.26881	0.79033	0.690125	0.944829	1.35441	3.61788	1.84022	0.997006	1.20774	1.33428	1.10821	2.92615	2.62704	1.17806	1.34249	1.6958	7.3604	1.65202	1.88338	1.09647	2.09584
	1.27927	0.95131	1.61401	0.865938	0.685961	4.12576	2.06372	0.963609	1.14626	1.28675	3.47401	1.20297	1.21027	0.755575	2.33482	2.09409	1.68019	1.03484	2.39572	2.12871	1.33761	1.2095	2.68694	0.845984
	2.32411	1.03014	1.8419	1.70128	0.765929	0.897172	1.37204	1.16236	0.697335	2.816	1.65548	1.38654	1.48512	0.837563	2.81169	1.87611	1.20754	0.715241	2.00993	1.75341	1.01378	2.06803	1.29661	1.73034
	1.40644	1.38682	0.988801	1.29433	1.16616	0.802671	1.20982	2.43229	1.24458	1.89532	1.52256	1.58726	2.20379	0.744118	2.81609	2.38253	1.12542	5.12978	1.32334	2.64134	1.27728	2.15059	1.9011	2.14729
	1.24664	2.63094	1.50764	0.767931	1.03705	2.33749	1.415	1.80518	1.06493	1.26964	3.25903	0.975846	1.48942	0.815595	1.41909	2.1499	0.813604	1.60585	3.65132	1.23663	0.850979	1.6188	1.64445	1.83918
	2.82824	1.06481	1.34688	1.08611	0.972526	0.713136	1.17372	1.02494	1.18599	1.51105	1.5123	1.54578	1.43681	0.728591	1.5003	2.13017	1.4628	2.31342	2.73274	0.886496	1.36428	1.55244	1.78924	3.08819
	1.69019	1.66666	1.19773	1.17904	2.35013	1.06838	0.91755	1.99474	1.20776	1.15974	4.42379	1.41064	1.58965	0.719824	1.57576	3.05318	2.17974	1.47193	3.78294	1.70308	1.81909	1.85766	3.16332	1.09522
	2.68979	1.68322	0.951164	1.23718	0.970224	0.895089	0.781859	1.2438	4.12595	2.65606	2.08398	0.703319	5.93546	0.89892	1.7523	1.37418	1.89311	2.51358	4.52976	2.51006	1.26408	0.804416	1.36441	1.40948
	1.61739	2.57832	1.21939	0.674084	0.672327	1.29287	0.841064	3.00944	1.71742	4.47522	0.707993	1.27267	1.67914	2.46304	1.33812	2.08353	1.38666	1.14784	1.91067	2.24942	0.984219	2.04788	2.7485	4.24238
	1.17718	1.17827	1.29606	2.32465	0.753384	0.783545	2.39884	1.00585	0.820207	1.91097	1.25251	0.963016	4.40284	1.00833	2.64735	1.61296	2.32124	1.61132	1.55586	0.990152	2.43013	2.31015	1.51907	1.52396
	2.35985	1.21537	2.67275	0.914971	0.538133	1.0108	0.820594	1.04708	1.60341	1.87725	0.967361	1.11153	1.89734	0.824045	2.29641	2.09594	1.42511	1.31609	2.78188	1.85904	1.29692	0.770121	3.20211	3.02041
	1.44642	1.66066	3.40728	0.815728	0.939665	0.947639	0.984756	1.3667	1.45841	1.05154	1.6516	1.15879	2.22239	0.882141	1.3041	1.00017	0.916833	1.02541	2.66317	1.40244	0.678242	0.644889	3.88709	3.55734
	0.99001	1.50439	3.37662	0.808492	1.00696	3.68468	1.30432	1.23951	1.12883	4.37826	1.2558	3.39576	1.09934	2.01588	1.40212	1.0189	3.33365	1.18357	1.23058	1.34028	0.984304	0.785854	2.52576	3.89509
	2.29557	1.14961	1.20018	0.947684	0.612884	0.998721	1.47887	1.87452	1.41627	2.42327	1.94998	2.06454	1.59413	0.797327	1.73971	2.6514	2.65555	1.50139	1.81267	1.05225	1.14633	0.871954	1.27757	1.62178
	3.02897	1.4511	1.72281	0.833227	0.589386	1.81386	2.52665	1.67553	4.36764	1.77665	1.29341	1.35381	0.548446	0.860402	2.24511	2.71008	1.9637	3.0944	2.00772	1.13341	1.37765	0.759494	1.81031	1.61029
	2.61857	1.28402	1.05142	1.11928	0.792033	0.736877	1.64203	1.15516	1.87342	2.65335	1.27905	1.03574	1.51712	0.764185	1.24934	6.45224	2.03859	1.78561	4.96729	1.33521	0.737633	0.745651	1.57322	2.0464
	3.95656	2.25097	1.8231	1.1051	1.88122	0.897076	1.79211	1.13143	0.914467	0.947993	1.96972	1.30065	1.45231	1.69633	1.84546	1.55921	1.43914	1.06852	2.2553	1.63729	1.23211	0.827792	4.54718	1.18938
	0.962828	1.15434	1.53656	0.922501	0.921998	0.930124	1.63474	0.930878	1.39503	1.49443	0.818554	1.07703	1.70629	1.07896	1.90606	0.82755	1.77701	1.95926	1.22292	1.42769	0.971942	1.23291	2.10993	1.17427
	1.5512	1.34254	1.65628	1.09926	1.54876	1.14881	0.900957	4.21701	2.19234	1.09039	2.4556	0.938052	0.662638	0.909146	1.69503	2.63515	1.30075	1.36355	1.42224	1.81988	1.28396	1.1818	6.04033	1.37988
	1.38086	1.45618	0.972157	0.602243	0.738473	0.806688	1.8446	1.31124	1.36157	1.12514	0.635217	1.06435	1.01659	2.4028	1.71539	1.21976	1.22418	1.20347	2.32684	1.1773	2.86424	2.26881	2.68918	0.946697
	1.65	3.18072	1.18208	0.828161	0.930902	0.843779	3.06229	1.4005	1.60904	3.00223	1.82841	2.01482	2.45141	1.04052	0.924072	1.82895	2.8913	2.1082	1.76006	1.3495	3.0228	2.90618	2.22566	2.64909
	1.77795	2.28437	1.02032	0.579354	1.02301	1.35209	1.54882	2.09009	3.0002	1.5129	1.2295	1.15026	1.96987	0.807844	3.08269	0.88911	1.01063	1.42547	2.35948	0.883538	1.52248	1.36412	3.72154	2.23473
	2.9276	0.792525	0.955475	1.66914	0.795185	0.71246	1.00427	0.604264	0.84634	2.35515	2.92616	1.38585	0.738395	0.847694	1.11234	2.16653	1.70499	1.22932	2.05177	1.29983	1.95283	3.43808	2.26858	1.68645
	0.912905	1.61864	1.29501	2.13138	0.668581	0.784223	2.74432	1.03428	0.7823	2.24766	1.22336	1.32625	0.991287	0.771153	1.79796	1.14941	1.11926	3.45829	3.66415	1.38382	1.66106	0.880078	2.44211	1.51591
	4.03991	2.20843	0.890149	0.911595	0.99176	1.34276	1.2958	1.7992	5.31859	1.54637	1.10742	0.917548	1.91073	0.83654	2.45509	2.94516	1.35765	1.45803	3.34434	1.86843	2.52671	1.10659	3.81548	2.26923
	2.53898	1.5078	1.52156	0.69011	0.901711	1.35251	1.22483	1.43747	0.961447	4.07303	2.76775	0.888554	1.33385	0.779072	2.36346	1.41589	1.33379	0.987779	2.14216	1.57959	1.93714	2.19487	2.02517	1.39787
	1.08975	7.28675	1.77629	1.27156	1.13049	1.1583	1.04092	1.15231	2.26637	0.800415	0.825798	0.720616	1.07756	1.43924	1.63479	2.21133	6.26126	0.713003	1.59381	2.57516	2.37327	2.4047	8.42646	1.61831
	1.6806	1.29195	1.13961	2.08589	1.00432	0.976226	1.13844	1.33153	2.52808	1.48376	0.979773	2.36125	1.02375	0.830755	1.97707	1.8696	3.36081	3.41641	2.2867	1.57191	0.991825	0.971307	2.45137	2.03909
	1.63468	0.994675	1.59258	1.33665	0.789414	1.66537	1.01229	1.48506	1.69813	2.01193	2.739	0.681925	2.13359	2.46884	1.29594	1.41712	0.900642	1.28892	2.03885	1.54373	1.932	0.890834	2.03809	3.13673
	2.19515	0.882125	2.29	0.835216	0.928808	1.45557	2.00147	1.86398	1.03801	4.29049	0.72216	1.64367	1.33634	0.829819	0.84172	1.00943	2.12013	1.9918	2.59296	4.35151	1.08539	1.86344	3.72173	3.00777
	1.47085	1.32148	1.40228	0.875494	1.11755	6.28048	2.19422	0.98738	1.73399	1.12148	0.749042	1.61761	2.73178	2.13821	2.17546	4.92615	2.36918	1.86532	1.70684	0.62134	0.944019	1.9564	1.5721	1.95103
	3.45467	1.18922	1.69595	3.38373	0.73257	1.08468	0.860793	2.06823	1.58014	2.33036	2.10736	1.24711	1.08817	0.651928	0.749373	2.84912	1.36268	1.90532	1.71624	1.92275	1.87244	0.785893	3.3299	1.55092
	1.62851	1.23448	1.34698	0.696029	0.537186	0.897155	1.2541	1.7021	1.58464	2.60381	1.46499	0.859164	1.13175	0.751993	1.91064	0.693972	2.1203	1.52281	1.18116	1.55162	0.772058	0.831138	0.778496	2.39298
	3.25342	0.986113	2.18587	0.905915	0.815887	1.39572	1.64139	1.73964	3.19769	1.92853	2.85474	0.863568	1.30281	0.704807	1.90851	1.27154	1.03501	2.42973	1.42595	1.15757	1.64586	3.00262	1.60357	3.60167
	1.33763	1.10351	1.85852	1.17713	1.14923	1.03843	1.27115	1.12329	1.21882	2.10093	3.07283	1.47788	5.23085	0.837787	3.57874	2.32134	0.642708	2.51454	0.888801	1.59817	1.45492	2.32767	1.91565	3.91221
	2.77598	1.5212	1.20376	1.88376	0.978044	0.788072	3.12201	2.30295	6.09084	0.936783	1.59213	0.762338	0.601524	0.910124	2.11426	2.44795	1.21232	2.7121	2.05501	1.71183	1.88177	3.11487	1.48453	2.2806
	4.71464	2.53504	1.52276	1.55391	0.9186	1.10806	2.66799	1.43683	1.41414	1.23256	1.05146	0.944584	0.847847	0.750424	2.71125	1.53748	1.40029	2.60315	1.25073	2.41566	1.44737	1.39827	3.27096	0.998901
	1.98987	2.11837	1.23941	0.566188	0.752956	0.690555	1.48855	1.56591	2.61227	2.5942	2.0553	0.638793	1.09024	0.967749	1.43195	1.25318	1.89437	1.32302	4.067	1.78611	1.41112	2.41745	2.08313	0.870535
	2.26933	0.935421	1.0798	0.571926	1.60274	1.08449	2.87135	0.993104	0.785207	0.998665	1.42953	0.791523	1.29911	2.76701	2.45327	0.944942	1.42282	0.778381	2.4924	1.84119	1.10596	1.17587	1.5655	0.989143
	2.36776	0.856928	1.3076	0.695429	1.01406	1.01627	2.55728	1.24306	1.8471	2.06487	2.84224	0.869908	0.819461	0.8555	2.56322	2.19401	1.22694	0.813248	1.05744	0.969272	1.59974	0.862475	3.01457	1.91036
	1.03716	3.80295	2.05873	0.59111	1.05799	0.873526	1.13918	0.795636	2.22303	1.51427	2.04153	1.31625	2.22129	1.47627	3.08456	2.42574	1.89579	2.63157	0.80984	1.92536	2.03947	1.20727	1.25899	1.05434
	1.87762	0.906142	1.54542	1.45165	1.25896	0.962315	1.46371	1.4994	2.43921	1.32131	1.3498	1.15761	4.45564	0.903466	1.99307	1.86358	1.98393	1.55893	1.86739	1.45627	1.40171	2.12762	3.00526	1.82421
	2.76613	1.17745	1.39026	0.868472	1.15993	0.796149	1.47046	1.01648	2.0217	1.63776	1.37237	0.970839	1.15185	0.933393	1.54946	0.79202	1.32824	1.13249	2.86642	1.47741	0.727706	1.62716	1.87035	1.57871
	1.14135	1.22453	1.60744	0.771503	0.879645	1.41223	0.981903	1.05644	1.36525	0.986162	2.21151	2.04327	0.932977	0.688212	2.57117	3.06808	1.39043	1.27853	3.18523	1.31026	1.60676	0.908398	1.7577	1.8986
	1.49765	1.29957	1.94234	0.825102	0.642054	1.10112	1.09671	0.754418	1.68001	1.8335	2.62243	1.3292	1.11853	1.56413	2.52297	3.10338	2.05953	1.78321	2.66447	1.13436	2.34657	0.715319	1.92389	2.40424
	1.18285	0.866859	4.21256	0.774123	1.60744	1.31791	1.06176	1.03726	1.13175	1.72707	2.52266	0.95461	1.67796	2.66817	1.92748	1.40762	2.17047	0.823626	0.597556	1.30241	1.79923	0.753258	1.38234	1.16619
	0.845839	1.42179	1.65752	1.76262	1.37937	0.750172	0.798103	0.672821	0.844159	1.25154	1.77499	1.5921	1.05619	0.773822	1.4859	1.61728	1.07655	3.10214	1.08354	3.67814	2.16184	2.28231	2.03039	5.03747
	1.56144	2.33771	1.66382	1.06202	1.02927	0.831966	2.26584	1.34851	1.72921	1.95407	1.62635	1.63556	0.660996	0.719361	1.99657	4.50126	1.95128	1.06036	1.24923	1.5911	1.81931	0.92004	1.78347	0.900973
	0.96883	1.11895	1.97311	0.832459	0.898796	1.8359	1.31354	1.82561	1.47774	1.32578	1.86319	0.743585	4.01114	0.792753	1.04761	1.44499	2.79152	1.04971	1.48737	10.1467	2.68997	1.50409	1.48409	1.69545
	0.856794	1.95512	2.02436	1.13655	0.937782	1.00706	1.22158	2.38023	1.32288	2.6146	3.30601	1.00577	0.783918	0.787717	1.59561	1.07568	1.43066	1.14259	2.54567	1.06296	0.943691	2.59465	1.85787	2.44885
	2.77801	2.29117	1.24212	1.34793	0.889976	0.753457	1.64343	1.41393	2.69748	0.881364	2.8443	1.23069	2.11594	1.66895	2.01966	1.84573	0.958828	1.81497	1.41677	1.55158	1.06595	0.939982	2.22151	4.4942
	2.47976	1.81088	1.52238	0.98547	1.26396	0.819071	2.27268	0.996473	2.56444	0.787162	1.42216	0.727475	1.20061	1.34735	3.55477	2.26178	1.65705	1.18418	1.52819	1.1842	1.08927	0.666033	1.99358	2.23897
	3.82615	1.16423	1.2479	1.10239	1.02461	1.12019	1.71093	1.21936	0.9828	2.0997	2.04662	1.4268	1.25161	0.807986	1.93689	1.50821	1.3828	1.00108	1.15157	3.08898	1.07763	1.99777	1.40326	3.62066
	7.14886	1.59016	2.77598	1.14916	0.778524	0.74145	0.991595	0.953551	3.58854	1.33739	1.94781	1.18795	1.67594	2.05811	0.990732	1.21999	1.73314	1.74385	2.62653	2.11966	3.1308	1.98607	2.33228	1.67827
	1.85193	2.4279	1.20808	0.825477	0.641212	0.662468	2.01117	1.35577	0.698287	1.43894	3.54161	0.980086	3.46233	1.58749	2.38146	1.92001	2.08691	1.70553	1.85307	1.37318	1.83969	1.12442	2.15098	0.817234
	1.58528	3.36713	0.880929	0.822742	1.32832	0.626257	2.84908	1.22139	1.94568	2.63048	1.42295	0.810528	1.71248	0.63953	1.53254	1.87494	1.97383	2.33235	2.70561	1.7449	1.10133	0.908504	1.17718	1.38106
	3.46977	2.01172	1.38041	1.54259	0.904329	0.931277	0.859033	0.951079	1.82168	3.6857	1.62715	0.996355	2.94373	1.28653	1.91812	2.08183	2.72193	1.67669	3.97472	2.24595	1.55084	1.53607	3.13561	2.30605
	2.76335	1.86637	1.62048	0.717607	0.754852	0.86155	0.834912	1.48996	2.12369	3.0257	3.5393	0.948448	3.38281	2.1985	1.57186	1.5763	1.42343	1.96847	3.12136	0.660477	1.10162	0.885113	1.12095	1.51262
	2.10522	2.05937	1.09933	1.47849	1.24526	0.833038	0.813717	1.34532	1.04495	1.48982	2.84833	1.37935	1.38569	0.999712	1.58078	2.26103	2.20831	1.90964	1.74089	0.750484	1.69515	1.08806	1.97302	0.828651
	1.05377	0.913643	1.51605	0.917343	1.14157	0.979804	0.815491	1.09802	8.3617	0.708144	2.47165	1.29711	1.11008	0.885975	2.41755	1.55206	2.48264	1.04772	3.11008	1.37035	1.10034	1.2221	0.64424	1.30898
	1.59707	2.56159	1.25028	0.662238	0.770285	0.704864	0.918855	0.880854	1.6734	1.00095	0.641395	1.13365	1.87264	0.662519	2.65522	2.57624	2.3833	1.03422	2.58529	1.14001	2.10951	3.43279	1.58245	1.03588
	1.26638	3.02023	1.21797	0.796941	0.898991	0.706251	4.15017	1.33417	0.787359	2.38836	1.63696	2.04088	1.12207	0.870001	2.12995	1.21819	1.64031	1.82878	1.1326	1.89057	2.21292	0.703891	1.24749	1.23532
	1.61423	1.5312	1.76076	1.23324	1.41125	0.883561	1.14687	1.58137	0.708508	0.961743	2.10828	0.755991	1.39677	0.754447	2.24015	1.63278	1.91687	0.916793	1.33112	3.66279	2.51126	2.35688	2.5595	1.60415
	1.83645	1.70985	1.13073	1.65661	1.37949	1.62444	5.59815	0.859835	0.931958	1.29324	2.78012	1.26073	2.1687	0.949078	2.00061	3.34882	1.64928	3.50554	1.18842	2.22577	1.23677	0.821138	1.47365	1.2615
	2.50428	1.31368	1.50562	0.836813	1.05238	1.34166	1.51929	2.62567	0.891685	2.27953	0.897612	0.650162	1.03208	0.734657	2.18734	1.27492	1.77883	0.853352	0.760896	1.84014	2.31295	1.30432	2.83612	2.03672
	2.41218	1.0687	1.53594	0.849012	0.731521	1.00181	1.07864	0.737389	0.932352	1.05354	1.17441	1.15163	2.1111	0.574535	2.13837	1.1814	1.68616	4.07584	1.59954	0.918505	1.41397	1.27402	1.19757	0.98689
	0.681434	5.17731	1.15779	0.872308	1.75505	0.952442	1.59628	0.977941	0.771811	2.42153	2.58613	2.18266	1.12065	1.01446	1.18613	1.00069	1.21907	1.3562	1.91354	0.92558	1.19493	2.15482	1.96382	1.57406
	1.71764	2.96091	1.03497	1.47417	0.965539	1.3799	1.26011	1.35737	2.01856	1.98323	3.70244	1.27745	2.45643	0.747533	3.98537	1.19009	1.16458	0.899102	2.27101	1.41806	2.56856	1.47667	1.96751	3.35708
	3.00047	1.07035	1.28745	1.57381	0.628051	0.86581	0.89086	4.15994	1.29176	2.85191	1.22889	1.07727	2.1129	0.98308	3.75682	2.28651	1.63639	1.3589	1.64934	2.13007	2.17335	1.28215	1.55028	1.25419
	2.034	0.976322	1.79764	1.10007	0.712333	1.58632	1.25395	0.915393	1.78037	0.657834	3.87939	1.14536	1.48453	0.741871	1.7731	2.23844	1.08687	0.943328	1.37783	1.73595	2.27794	0.841386	2.04994	1.02125
	1.68207	1.65395	1.11651	0.741791	0.830912	0.670315	2.55327	1.58915	1.16754	0.814999	2.31625	0.892249	1.80576	0.932702	1.15407	2.56205	1.28686	1.0999	1.48396	2.69306	1.73648	1.33402	1.801	2.1619
	4.37552	1.94737	1.63644	0.949695	0.93469	1.14589	1.09557	6.48637	1.8526	1.58775	0.804849	2.55907	1.65126	0.698642	1.54048	2.85902	1.9124	0.984081	1.74433	1.55869	2.04962	1.27764	2.53107	2.22211
	1.1421	1.35861	1.51255	0.585822	0.705653	0.753266	1.08439	1.22906	1.86474	2.41569	3.649	0.975519	6.17147	0.787766	1.58053	1.39043	3.27071	1.622	2.91648	1.81144	0.688107	2.26946	1.40898	1.65185
	1.61698	1.5286	2.90329	0.634926	0.647176	1.32477	1.17344	1.78393	0.724869	2.72507	1.9263	1.55495	1.06204	0.753613	1.78441	0.918963	1.17326	1.36262	2.68816	1.94146	1.55023	4.10171	1.38502	2.24771
	1.63242	0.889765	1.16859	0.888594	5.38331	0.896087	1.28328	1.32127	1.00914	1.21812	1.73673	0.827561	1.54278	0.889069	1.59181	1.48756	4.82256	2.33834	1.90527	1.17541	1.74798	1.04374	1.89834	2.45237
	1.39789	0.765936	1.17356	0.983193	1.06344	0.917643	1.54306	1.12834	1.23155	3.62886	1.17878	1.85254	1.6698	0.716744	2.65261	1.36156	1.97478	1.31166	1.32693	1.19418	1.95705	0.71198	2.23055	1.56752
	1.47305	1.60693	1.21977	0.702693	0.859572	2.54484	2.42997	1.64618	1.08207	1.43822	1.71483	0.810171	2.36017	0.878598	1.62244	1.19074	1.519	0.881127	2.86228	1.27441	1.52163	0.85225	1.21329	1.66986
	2.85544	2.60205	0.936135	0.670891	1.0401	1.10522	0.992914	1.29384	1.11268	0.811928	2.68822	0.616788	1.75828	0.705478	0.966284	1.16196	1.88639	2.61659	1.49006	0.643329	1.40345	0.748655	1.48192	1.19686
	2.72085	1.68063	1.05762	0.839738	0.805324	0.767432	0.876359	0.939765	1.88121	3.7252	3.43599	0.949648	1.98621	2.71698	0.801142	8.4792	1.09923	2.16031	2.15669	1.46308	1.13118	1.02813	2.33682	2.90594
	1.78495	1.5351	0.890175	1.22088	0.720103	1.71209	2.058	1.24892	0.834713	0.971127	0.910356	0.65052	2.18191	2.04259	1.36099	0.959373	0.865588	3.23156	2.24334	0.902548	2.55472	0.728609	3.30839	1.36664
	2.03626	1.00613	1.04327	0.909121	0.718689	1.11038	1.35443	1.30319	1.88793	1.4261	2.55046	1.13092	1.81906	1.81118	3.41408	1.36696	2.49955	1.39995	2.23558	0.88717	1.77078	3.16317	2.9459	1.04367
	0.789506	1.83941	1.80424	1.47477	1.11958	0.951014	1.00274	1.23622	1.74828	1.73874	2.08211	1.87864	2.98592	0.665533	3.12715	1.83045	3.0949	0.939805	0.944404	1.3217	0.989045	1.91548	0.915079	1.86649
	2.10577	2.91223	1.16679	1.09857	0.963988	0.777488	1.73814	1.95277	1.87669	0.998141	1.66909	2.11726	1.06502	0.797107	1.19046	2.41292	1.53559	1.02455	2.40815	1.56802	1.56699	0.796227	1.62828	0.917792
	2.16113	1.87286	0.850186	0.937795	0.662081	1.2123	1.26262	2.62681	1.47269	1.61868	0.954411	0.764727	1.25453	2.51298	1.14037	0.723246	5.74128	1.37725	1.95044	1.00611	1.11521	0.780431	1.50166	1.58666
	1.19548	1.04861	1.88323	0.73259	0.769107	2.24972	1.03139	0.708218	2.78643	2.38315	2.31972	1.24687	1.15849	2.10356	1.53982	1.26874	1.43651	1.92702	1.6644	1.58279	1.95784	1.78615	2.4034	1.91434
	2.06803	1.06051	1.58233	0.807118	0.630689	0.617474	2.0195	1.65837	1.66732	2.50054	1.23646	1.06361	2.14775	1.15588	1.84509	1.79913	1.46567	2.71257	0.795401	1.1355	1.33014	1.84683	2.16131	2.50404
	4.68644	1.68296	0.996169	0.856869	0.688327	1.45178	1.27794	0.983094	2.36133	2.14223	1.40138	0.810178	1.04447	0.91368	1.21138	1.78242	1.38034	0.846125	1.14486	1.20513	1.54522	0.992663	2.96844	1.50248
	0.963574	1.00433	1.40859	0.643025	2.08483	0.94307	1.07429	3.57415	1.20625	1.31673	2.76436	0.88084	1.48395	1.22623	1.38478	1.39553	1.32444	3.16996	1.92463	1.47973	1.36516	3.41776	1.95384	2.09498
	1.09697	1.54849	1.34034	1.46351	0.852548	0.712658	1.59154	1.03665	1.18267	0.927233	2.55218	1.02649	1.21743	1.43385	2.01392	1.14562	3.49411	1.45721	2.86318	2.01341	2.06762	0.914737	1.31992	2.51118
	1.3081	1.91093	1.39022	0.665599	1.1619	2.09169	1.69674	1.51123	3.30247	3.56355	1.11761	0.80625	0.912692	0.752441	2.11011	1.76571	1.50107	0.911762	2.16027	2.37405	2.33189	0.875613	1.55587	1.42447
	0.837662	0.943461	1.78256	0.777941	1.75038	0.98055	1.84385	0.675568	1.54544	1.18939	2.70631	1.02011	3.79085	0.743951	1.01087	1.682	1.67089	1.15063	4.86334	2.27686	1.40124	1.82101	2.1949	1.37577
	1.54583	1.37205	1.7709	0.639726	1.12113	0.607971	5.35431	1.06279	0.663624	2.48718	1.94916	1.06253	2.53994	0.978173	4.55962	2.53556	1.07586	3.01866	1.94211	1.18866	1.7387	1.00777	4.86059	1.18093
	1.60981	10.6064	2.77179	0.650761	0.620993	1.22976	0.731643	1.32512	1.13455	3.87725	1.24472	1.17506	1.06903	0.673123	1.29111	1.87483	1.53129	1.35002	2.6079	0.816291	1.11645	1.13192	3.1624	1.7754
	2.08805	0.976068	0.802659	1.10572	1.05456	1.24588	4.50588	0.953252	1.87817	1.25035	2.36987	1.79799	2.03246	0.806558	1.3112	1.24534	2.21971	0.813171	1.5244	0.761837	2.44037	1.65396	2.69263	1.19025
	0.83071	1.24571	2.91589	1.90675	1.15846	0.758658	1.86176	1.70681	0.943409	2.68724	1.58156	1.77372	1.75662	1.14951	1.99461	1.30455	2.92702	1.12186	1.52306	1.06896	1.4964	0.827787	3.85845	1.50885
	2.27145	0.917876	1.12892	1.02712	0.888011	0.909418	0.843933	1.1272	1.95235	1.33065	2.10091	1.43325	1.05263	1.99699	2.39728	0.766761	2.39607	2.41784	0.818505	1.2002	1.11341	0.858	9.55923	2.4246
	2.17563	2.16419	1.98692	0.8356	0.637685	1.56506	1.04338	3.75504	1.93665	1.25131	2.1824	0.826537	2.53561	0.605225	2.17778	1.14849	2.34249	1.98255	4.54477	1.59741	1.97156	2.08446	1.60945	1.35979
	3.52721	1.21956	1.91212	1.30936	0.919678	0.7565	2.16937	2.18771	0.938737	1.25233	2.3076	1.32574	1.77848	0.836825	1.46066	2.01508	2.85841	0.678319	1.65099	3.92849	1.65566	0.770488	1.7906	2.19583
	2.1721	1.23589	1.56141	0.724558	1.58836	1.25498	1.05579	1.08172	0.992478	2.21262	0.975723	1.98108	1.11005	0.734184	1.13653	2.16813	1.33371	1.41878	1.49711	1.11346	1.04571	1.62845	2.44948	1.92233
	1.72073	1.55989	1.40905	2.22239	1.00082	0.748921	4.60135	5.56226	1.314	0.857103	1.91536	1.15318	1.0209	0.822073	1.40682	1.69886	0.875271	1.09766	1.17986	1.64351	1.13313	0.929253	2.60757	1.98034
	0.969815	2.27077	0.828578	0.610352	1.29573	0.912712	1.34257	1.88644	0.694313	0.734569	0.709507	0.762882	1.80576	1.81085	2.12854	2.6789	1.25474	1.28679	1.31594	2.56342	0.755924	0.754903	2.48132	1.78453
	1.55452	4.47308	1.79079	0.862287	0.965079	1.18942	3.82446	3.20119	5.63172	1.77399	2.30093	0.812025	1.13281	1.36014	2.84653	1.08055	1.87325	1.72602	1.33051	1.15321	2.85996	0.760645	1.04898	1.52272
	1.69884	1.09663	2.46834	0.923134	0.717424	0.682877	1.63353	1.26043	1.03649	1.47157	1.99469	0.972123	1.52011	1.57925	1.84786	2.21665	2.21668	3.94651	2.05237	0.824477	1.05158	2.59849	2.30759	1.05831
	1.88253	1.63621	1.004	1.32772	1.07289	1.18803	1.59273	1.81638	0.879123	0.809343	1.31148	0.996559	1.13395	0.721543	1.72922	2.0304	1.46619	0.836753	1.71385	1.24417	1.04203	6.20353	1.65724	2.18146
	0.987463	1.85509	2.05153	1.28059	1.03175	3.83377	1.46737	1.26064	4.92879	4.15498	4.18063	1.97304	3.46586	3.01061	2.59188	1.33571	2.1049	1.15078	0.834953	1.32753	1.96663	1.04444	1.05523	1.76098
	1.96896	1.0149	1.48161	0.768926	1.23168	1.40459	1.2878	1.19617	1.27188	1.22155	0.793789	2.3492	0.96071	2.12861	1.71017	1.02605	0.992928	1.04421	2.39396	0.813057	2.58653	1.03931	3.19826	0.706212
	1.85134	1.42715	1.45583	1.64708	1.02189	0.735191	0.8728	1.09043	0.844019	1.72625	2.23579	1.01856	6.40981	1.20735	1.21503	2.07983	2.72186	1.03811	1.45698	1.18925	2.16436	0.755018	1.26033	2.04936
	2.59405	1.34118	1.05353	0.649147	1.26697	2.12387	1.7637	0.859453	2.54648	1.43174	0.768183	0.893246	1.91753	0.825297	1.70806	3.49223	1.83624	1.22643	3.33945	1.02907	3.02034	1.21308	2.96967	4.60727
	1.87791	1.92286	1.17686	1.31323	1.85895	0.806224	1.50171	1.86608	1.39407	1.26888	1.45608	2.74268	1.08723	0.764337	4.13519	1.69662	1.63375	1.42982	1.34341	1.46807	1.29973	0.973952	1.2299	2.0509
	1.78753	1.92545	1.16436	0.837638	0.899488	1.09723	1.00053	1.42603	2.81536	2.04405	1.04953	0.916407	1.10877	0.955304	2.04859	1.35387	1.7345	1.30591	2.06973	1.71528	1.15012	0.98384	1.64287	1.31535
	2.40662	0.922163	1.32821	1.05538	1.50522	4.9854	1.1121	1.284	1.22906	1.80099	1.42717	1.13163	1.43899	1.1243	1.85116	1.70114	1.56964	1.73276	2.04151	1.21606	1.68753	1.28741	1.31419	2.87099
	1.44676	2.21727	1.3908	1.87	0.914361	2.04808	0.754666	1.25592	1.28359	1.57618	1.55807	0.742258	1.30963	0.832389	2.34043	1.26731	1.1823	1.47546	2.15682	3.37052	1.60357	1.3799	1.47426	1.31856
	1.36119	2.1948	0.758791	1.30007	0.720059	1.40051	0.840756	1.1699	2.95071	1.06513	0.748462	0.714173	2.29963	0.730222	4.31855	2.60743	1.33933	1.48279	1.33341	2.33716	1.47309	0.915834	1.83164	1.67032
	3.63846	1.21452	1.22415	0.892955	1.03946	0.816126	0.790903	1.97179	1.69149	1.73411	2.1294	0.856609	0.999896	0.984921	2.37506	1.19091	1.09436	1.49643	1.25083	1.21782	1.5603	1.76044	2.40937	1.58825
	1.03696	10.0549	1.69007	3.81231	1.04016	0.758417	1.56709	1.52883	1.69063	1.55583	8.63234	1.84484	1.55099	2.33287	1.5518	5.12339	2.27514	1.3231	1.94648	1.47581	1.26853	1.73103	1.33407	2.13032
	4.26348	1.6777	1.2419	1.28924	1.50951	0.985288	1.08853	3.17231	2.81451	1.50824	1.24511	0.762231	1.22859	0.822335	3.04997	0.920796	2.44697	0.915855	1.6623	0.975298	1.1076	0.778077	1.40869	1.74925
	1.88514	1.96768	1.10544	0.778267	0.647454	0.979629	3.24777	1.25838	0.949681	1.34	3.3581	1.6466	1.78966	0.840402	1.36201	0.972033	0.900039	0.956227	1.04176	2.59431	1.10036	1.45773	2.31027	1.1274
	2.82089	2.33311	1.64181	0.999714	0.737426	1.29102	1.50877	1.38976	1.00357	2.25086	2.1189	1.53585	0.942011	0.73468	2.43621	1.42442	7.28643	1.41181	1.4149	1.37366	1.66423	0.834555	2.56432	2.038
	1.10325	2.23202	3.37872	1.37332	0.736359	1.47968	0.826164	3.38833	1.43846	1.51962	1.5844	0.698783	2.01275	0.750529	1.3296	3.71889	1.85506	1.04734	1.01237	1.83961	1.5036	1.74068	2.67249	2.23819
	2.3307	1.48636	2.98921	0.95692	0.674022	1.28059	1.20231	1.39964	0.750414	1.00302	1.86781	0.938956	1.78137	0.73338	1.21638	2.57605	1.6491	0.880068	2.01214	1.42469	1.62566	0.856357	1.95107	1.56051
	1.12712	3.71842	2.04752	2.04486	0.589813	1.33279	1.10903	1.8829	1.45289	0.747188	1.48046	1.15011	1.951	0.861323	1.83528	2.9083	2.52652	1.25626	1.48148	1.28379	1.4901	1.54706	1.17804	1.56109
	2.33798	1.24656	0.691111	0.799466	0.77145	0.640455	0.930398	1.71108	1.31174	0.703048	0.733792	1.11361	1.55652	0.961152	1.45261	1.44785	1.56579	2.81184	2.138	1.17441	1.68632	1.69084	1.69944	2.26432
	1.67394	1.19692	1.72814	1.47358	0.641833	1.08188	1.69129	1.06495	1.55002	0.916041	1.17339	1.63126	1.93742	0.981471	1.04452	1.79315	1.46429	1.12267	1.22369	1.76115	2.2845	0.84138	1.31452	0.966472
	1.69793	1.17284	1.62307	1.23138	0.827393	1.05861	0.895425	1.25622	3.92253	1.58071	2.71984	0.809756	2.92925	0.842774	1.88359	1.05755	2.10452	2.95254	1.30696	1.0256	1.6688	2.26202	2.3094	2.03176
	1.00219	2.133	1.27205	0.790549	0.848107	1.04063	0.815507	1.52613	0.877996	0.898155	1.4188	0.725001	2.80496	0.750437	2.60366	1.39374	1.16101	1.1456	1.28092	2.06942	1.34641	0.890158	2.03405	2.29325
	1.47474	1.02626	1.28998	0.830318	1.05481	0.772353	2.79844	1.10881	2.49348	1.2405	1.56026	0.736559	1.59882	1.44693	1.72639	2.44987	1.77882	1.25228	2.45586	0.838197	2.5521	0.694761	2.97251	1.13524
	2.50352	1.90282	2.75745	0.949003	0.898718	1.53132	1.61105	2.02963	1.83879	0.930014	0.892001	2.2004	0.91633	0.689207	2.02927	2.06902	2.09869	1.20239	1.92445	1.97734	1.50781	1.11682	2.07919	2.0075
	1.34207	1.49914	1.31849	0.933188	1.02034	2.16773	0.897172	0.980076	1.10887	1.84449	1.53121	0.659075	1.33971	1.50745	1.03418	1.95132	0.71373	1.98394	2.04381	2.62055	0.780284	3.2606	2.33909	1.82973
	2.36872	0.698634	1.24244	0.713409	0.948248	1.24534	3.2592	1.39782	2.28849	2.38276	2.30886	1.14327	1.63725	0.856951	1.93778	0.583078	1.00364	0.952371	1.73495	1.03943	1.68581	1.02682	1.74771	2.60741
	3.19588	1.87913	2.42345	0.748744	0.781258	0.922513	0.877622	1.698	3.85519	1.04034	2.12122	0.583303	1.24667	0.715888	2.23894	1.26626	2.63594	1.6682	1.68443	3.39284	2.13187	1.47697	2.05637	1.57676
	1.07303	2.36509	1.60847	0.885504	1.088	1.74569	1.90138	0.943803	1.34534	1.38768	1.47039	1.32911	1.94134	1.0921	1.53125	1.82283	3.51878	2.86047	2.93447	1.43261	1.70036	0.965498	1.63914	1.34979
	7.22127	0.900875	1.17945	1.73993	0.745156	1.47908	0.860404	1.30344	2.16387	7.28759	1.58994	1.71115	1.39246	0.876461	1.70448	2.03356	1.49371	1.63051	1.49356	2.81257	2.07132	2.0093	3.19631	1.10695
	2.49201	1.08131	1.95366	0.83466	0.709399	0.839325	1.24348	1.08484	1.0591	2.53124	1.33433	0.900077	0.908367	0.810528	1.51573	1.61871	4.93448	1.79353	1.52652	1.03053	1.24046	0.827962	1.66001	2.28389
	0.917192	1.07279	3.00125	0.779137	0.777126	2.64376	1.02888	1.72021	1.50485	2.93181	1.74991	0.948204	1.57961	0.883172	3.59279	1.15801	1.94066	1.08349	1.61541	2.34961	1.53255	1.71176	1.23827	1.54733
	1.24263	1.22138	1.47582	0.762388	1.67412	1.47602	2.66025	1.69902	3.0897	2.19923	1.02652	0.719743	1.6298	0.843072	2.52256	1.0999	2.97586	6.9581	1.95586	5.65873	1.01272	1.3642	3.36139	2.99126
	1.02449	2.56184	1.80169	0.924407	0.933276	2.29399	1.6574	2.23124	1.02383	2.76339	0.897727	0.882686	3.47867	0.711428	1.7917	0.936756	1.26106	1.16071	0.971488	1.24482	1.70493	2.11973	1.88159	1.37963
	2.70466	2.15622	1.49066	0.690168	1.1399	1.30611	1.18381	1.50265	1.84988	3.89069	3.2119	1.02637	0.845681	0.725582	1.74894	1.72625	3.44602	1.61497	1.78163	1.34541	1.56698	2.1442	2.68175	1.12829
	3.42184	0.731243	1.19657	0.640299	0.901903	0.892249	1.59906	1.14059	0.914166	1.12475	1.90079	0.903709	1.16073	0.91436	2.61139	1.47252	1.72987	1.28136	1.82902	3.70606	1.72147	1.4867	1.96477	1.30738
	2.13684	0.832027	0.911991	1.08791	0.771792	1.03211	1.71062	0.999968	1.58969	1.50372	0.887091	1.93097	4.33817	1.55361	1.46911	1.58779	2.32262	1.62964	1.21976	2.00972	1.36738	0.923388	2.88343	2.14385
	3.40097	0.720664	2.27734	0.851014	1.14205	0.950349	0.748047	1.45619	1.52447	1.5556	0.82696	1.5211	2.84532	0.924535	1.85582	2.12995	1.03865	0.81578	1.3642	1.01029	1.26728	0.694812	2.54747	1.35563
	2.58264	0.840279	2.09127	1.2197	0.823361	1.15576	11.5259	2.8118	1.42095	3.01324	1.38001	2.30788	0.94161	0.830712	1.64231	1.70816	1.24543	0.798957	1.98962	5.7206	4.7637	1.04605	2.05879	1.78343
	1.47836	5.11996	1.75855	1.06185	1.34497	0.675443	1.10401	1.06233	2.85638	1.06334	0.570632	1.051	1.17191	1.50779	1.24893	1.01343	1.32638	0.937996	0.782683	1.31617	1.3698	1.4042	4.16061	1.75187
	1.91024	1.24461	1.91217	0.98773	0.762499	3.46744	1.28355	1.1095	0.742915	2.21059	1.32441	1.53991	6.65229	0.935385	4.43124	2.45075	1.21114	1.18069	2.41929	1.27136	1.2977	0.931744	0.755496	3.14906
	1.72079	1.83026	1.5069	1.13921	0.76381	0.847158	1.45861	1.47041	0.836255	4.01069	0.970971	1.70261	1.19116	1.00409	1.17547	1.24922	0.928864	2.57517	1.21285	1.11919	1.52235	0.999315	1.39111	1.92745
	1.46927	1.39749	1.18734	1.13026	0.769947	1.21946	1.37012	0.883272	1.3399	0.683168	1.0461	0.880948	1.48311	0.793868	1.83425	1.00629	1.94637	3.86765	1.39514	1.4482	1.68212	0.685698	2.71501	2.23051
	2.00657	0.734494	1.42604	1.33135	0.911658	0.866312	3.12875	0.860415	2.31675	1.67137	2.50762	1.72217	1.35678	0.726198	2.12557	1.29171	2.88084	0.724855	1.00701	1.19379	2.25149	1.97486	0.982503	2.82236
	2.76193	1.61075	0.881985	0.745678	1.07535	0.683659	1.11539	2.16981	1.09706	0.883615	2.47098	0.691573	2.42569	1.95873	1.06517	1.13497	1.27265	2.23876	1.98226	1.02881	1.39756	0.897809	1.73987	1.80974
	1.07858	1.68176	1.13531	0.923827	0.608366	0.705492	0.865487	1.24985	1.21392	1.07567	1.73751	0.8451	2.51946	0.768702	2.85851	1.34084	2.38337	1.52741	2.68126	1.28611	2.0827	3.21564	1.76629	2.80488
	1.94943	2.40444	1.43979	1.33369	0.80566	1.69372	1.99591	1.47554	1.84837	1.54362	2.29156	1.66919	1.14147	1.10629	1.16692	2.86122	0.562494	0.97046	2.29213	0.703098	2.03197	1.11569	2.256	2.80004
	0.618964	1.30259	4.7621	1.44686	0.864912	0.703829	1.77033	1.70743	2.27191	1.5412	2.12698	1.48927	1.38458	1.50527	1.35891	3.13877	1.87666	1.49771	1.82185	1.66067	1.93532	0.803904	2.94156	1.76179
	3.78441	2.0764	1.24012	2.10241	0.795456	1.91095	1.63323	2.22578	1.59925	2.07921	0.961843	0.904138	2.5251	0.768731	2.15483	1.06249	1.63201	2.99898	1.70817	1.18341	1.44351	0.721919	1.11714	1.64268
	1.75121	3.77448	0.783968	1.46112	0.896049	0.61359	0.911485	2.54203	1.3764	1.87255	1.07276	0.941598	1.74502	1.13215	3.4897	1.58267	6.11402	1.47114	1.93569	1.25585	3.45506	2.7146	2.58577	0.967808
	1.36967	1.23466	1.1663	0.842422	0.70768	0.92914	0.87421	0.774488	1.84378	1.55257	1.02301	0.795004	1.55517	1.0584	5.16398	1.57588	1.50229	1.81579	1.92995	1.28041	0.985538	1.60867	2.05495	0.777652
	2.34468	1.74781	1.17976	1.02918	0.919453	0.892233	0.951238	1.63163	1.01884	0.709514	2.51902	0.916956	1.06547	1.04747	1.14262	1.5079	3.42554	0.760886	2.15826	1.05834	0.960995	1.29449	3.60358	1.65226
	1.25211	1.35226	1.12845	0.961232	0.697348	0.921256	0.928171	1.36127	2.33551	0.885213	3.44166	0.704755	2.1047	1.2655	1.32311	1.86826	2.1394	0.798744	2.06079	1.17908	0.963463	0.904826	2.08032	2.15004
	1.32955	0.930523	1.30458	0.880097	1.06427	0.949274	1.36022	1.78305	2.78731	1.85572	2.39438	1.88409	1.34851	1.07119	1.44363	2.7149	1.6298	2.06973	1.96246	4.33536	1.23439	0.999967	2.07441	3.77228
	1.82384	1.62744	1.4057	0.684013	1.15371	1.07289	1.20939	0.987614	1.32761	2.96311	1.10667	0.844369	1.49128	0.737816	2.56919	0.956121	2.00457	0.904973	1.27749	2.5562	1.26142	0.810899	1.19799	3.31549
	1.18813	1.45769	1.3948	1.24859	0.822934	0.871059	0.900429	0.925246	1.29851	1.03404	2.82234	2.94904	1.64684	0.84622	1.66967	2.06063	2.55734	1.09948	1.65729	0.731724	1.34543	0.78798	2.59317	2.40708
	2.46017	1.73049	1.34618	1.28187	0.9844	0.82178	1.44274	0.907036	0.99575	1.39658	1.42949	0.92712	1.45918	0.8638	1.74631	1.6461	2.24203	1.40393	2.53727	1.26103	1.91233	2.13997	1.7777	2.46787
	1.14793	3.49138	1.90124	0.954287	0.646083	1.30729	1.27647	1.35758	1.07418	2.92765	0.956765	0.756913	2.14525	0.724182	2.50893	1.71141	2.10929	4.03961	1.2302	0.995703	2.31997	0.810492	1.94229	2.27134
	1.37814	1.69849	2.20254	1.06251	0.704423	1.52546	1.13357	1.70983	1.03232	2.0986	0.859018	1.83881	2.488	0.717318	5.43468	3.66897	2.88078	0.974674	1.54103	1.38001	1.64453	1.62671	1.20116	1.22032
	1.91938	1.01473	0.950426	3.1074	0.689257	1.34716	0.829348	1.10331	7.88906	1.69543	1.13476	2.17233	2.09853	0.805104	1.52011	1.89585	2.11573	1.42299	0.909086	2.1379	1.12549	1.85141	1.74862	3.07132
	1.38972	4.98769	1.59638	1.72338	0.533571	1.74634	1.01874	1.89779	1.06476	0.677216	2.82243	2.07821	2.2438	3.14826	3.81169	1.52409	1.81776	1.07164	1.3552	1.55775	1.26672	1.56122	2.5875	0.949687
	1.45178	1.1571	0.694357	0.940198	0.871068	1.20862	1.50728	3.39445	0.689405	2.05945	2.94474	0.712726	2.22635	1.05908	2.04734	2.59483	2.01289	1.60626	1.46151	1.20486	3.18498	2.08357	2.00948	2.60048
	1.1387	2.74198	2.58204	1.07521	0.839826	1.78023	1.2831	1.03435	0.853098	1.3263	1.49959	1.23358	1.08492	0.668389	2.07359	3.63461	1.35091	1.87267	1.0975	2.97977	1.84546	1.22257	2.35554	0.902391
	3.17655	1.0279	2.48032	1.23147	0.903513	0.87254	1.66205	1.34121	0.827178	1.64501	1.59863	1.41573	1.90875	0.739576	0.924084	2.06913	1.62132	1.39878	2.33189	2.11982	3.14073	1.81123	6.81322	2.28863
	1.57273	1.79083	1.97327	0.620366	1.91933	0.775287	1.16819	1.22503	1.30625	1.10328	4.00858	1.53374	1.24753	0.757239	1.53037	1.12247	1.69119	1.28656	2.09554	2.04936	0.991192	0.92624	1.59245	2.26679
	2.77442	1.75969	0.873206	1.42421	0.853996	0.636986	1.12841	0.879445	2.29716	2.97642	1.24805	1.2442	1.62865	1.05292	2.80787	4.22325	1.16042	1.41051	1.22369	1.32183	2.33209	0.955071	5.72861	1.14825
	1.77093	1.78702	1.36287	0.90918	0.913305	1.15463	1.23201	2.12542	0.760841	1.91653	3.06117	0.692318	1.84163	0.717157	1.93921	2.36175	2.18865	1.07403	2.58827	1.58645	1.66179	0.730803	0.958611	1.84442
	2.42828	1.41587	0.931045	0.951501	1.1006	0.815113	0.962678	1.0114	0.701267	1.43041	1.25897	1.34154	3.16233	0.670045	2.37743	2.00206	1.77712	1.12627	2.36507	3.37922	1.95104	3.3813	2.91924	0.874419
	1.69533	0.902744	2.4004	1.21895	0.930841	1.31897	2.10901	0.935869	7.47264	1.26366	1.03834	0.813935	4.43536	1.2078	1.21848	0.919015	1.12465	1.3016	1.16119	1.07765	0.985077	2.37582	1.41261	2.32992
	1.68493	1.26753	1.53149	0.68421	0.846295	1.00644	0.981061	1.44458	2.24491	1.39305	3.30259	1.25607	1.07743	0.955469	1.7585	4.82133	1.42979	2.07911	2.50694	2.38029	2.06412	1.06096	3.17137	2.43124
	1.1021	2.01465	1.33177	1.07587	1.38518	1.96663	2.81073	2.58705	1.84881	5.27393	0.731449	1.2111	1.50264	0.718138	1.51686	1.22779	2.51961	1.1931	2.31262	0.92556	2.29559	2.89896	2.26227	1.69697
	4.34317	1.09026	1.51545	1.08825	1.10626	0.969577	1.41717	2.70312	1.42171	1.43092	2.42824	1.41521	1.64045	0.796031	1.15073	0.96869	1.01691	1.77368	1.1725	0.707793	0.969938	1.33355	2.51339	1.98192
	2.28527	0.832876	3.13775	0.961824	1.97477	0.73533	0.942126	0.817708	1.44459	1.21167	1.72638	0.935545	1.72192	0.877394	1.35028	1.24725	2.25235	2.22184	1.17636	1.29742	1.33533	0.960945	2.91669	1.45422
	0.779085	1.20498	1.47035	0.718497	0.73318	1.03145	0.854469	1.7518	2.95852	0.947487	1.94894	0.659044	1.73117	1.49662	2.23328	1.13203	1.61353	2.12687	1.94936	1.98924	1.25432	0.723742	1.75455	4.24508
	2.05639	1.17585	1.0969	0.834261	1.21243	0.757921	2.19123	3.68255	1.83048	1.7245	2.21868	0.738718	0.887848	0.719641	4.16416	0.89948	2.08729	0.879513	2.48655	2.42232	1.66874	0.695522	2.82112	1.68169
	1.73933	4.45364	2.12928	0.928673	0.782673	0.791397	0.831387	1.02274	1.0492	1.26918	1.87388	0.997317	2.0104	0.915509	1.99087	1.85783	1.41867	0.910557	1.71088	2.18319	2.04759	1.70015	1.44233	1.50176
	1.1132	1.19416	1.70356	2.73361	0.72603	1.31266	1.53086	1.14822	2.70193	1.35699	2.26349	2.93283	2.75006	0.808212	1.15744	0.829995	2.04542	1.37331	1.04444	1.66406	1.09504	1.9823	3.55529	3.45641
	1.2881	1.21219	1.2931	4.13871	0.892323	1.06775	1.27484	1.5406	1.61486	1.00838	1.89413	1.23417	2.79227	0.76908	2.30482	1.07394	0.837404	3.09457	2.40712	4.65395	2.44915	0.815253	1.59262	2.27772
	1.54842	0.911363	3.77732	1.12567	0.833197	1.73584	1.06126	1.32955	1.69576	1.83336	1.02994	0.933717	1.73374	0.890659	1.70754	2.52567	0.848767	2.72157	2.25917	2.56118	1.44958	0.793787	1.22782	1.62189
	2.59202	2.36143	1.80629	1.03233	0.76872	1.50972	2.25137	1.34369	0.979594	1.37615	0.947925	0.899971	3.76292	0.875859	1.42233	1.13434	1.64794	1.58328	1.12631	1.77794	0.793701	0.844404	1.27446	1.65062
	1.36955	2.30831	1.78707	0.829509	0.744612	0.702681	1.02549	3.19387	1.28217	4.21217	2.51351	1.23535	1.63884	0.914014	1.0547	2.86137	3.07313	1.22053	2.94743	1.42303	2.18626	1.56809	3.09189	2.25038
	1.95547	1.72147	2.78222	0.828859	1.04564	0.737902	1.28386	1.94268	1.3992	2.36806	1.53874	0.950967	2.29696	0.824239	2.06135	1.60218	3.32785	3.30169	1.43172	1.45053	0.973942	1.41185	1.19589	1.84464
	2.28279	2.05588	1.9181	1.01462	3.08663	2.95756	1.79945	0.916622	1.30784	1.51001	1.34063	1.26421	1.8595	0.784708	1.34187	3.5923	0.699297	0.782786	1.85544	0.877145	2.08236	0.87481	2.35117	1.51974
	1.93201	1.53546	1.4241	0.786289	1.43408	1.06429	0.883558	1.49424	0.729174	1.23881	1.93082	1.9749	1.04426	0.970042	1.75606	3.8697	2.18953	8.02214	2.31455	1.61474	1.31742	0.948927	1.3196	1.69186
	2.14229	1.71225	1.27829	0.878029	0.895324	0.832291	0.883506	1.41984	1.84578	0.915449	1.75769	1.37883	3.86881	0.836827	1.72187	2.11631	1.21131	0.826018	2.24932	2.10716	1.85084	0.918656	3.73823	0.847853
	1.39636	5.76244	1.37903	0.78951	0.794275	1.42847	0.780179	3.16197	1.8479	1.73138	1.9965	1.19824	2.02388	0.903573	1.22954	1.57269	2.5766	3.30629	0.856208	1.60657	0.908215	4.11874	2.8041	1.07978
	0.991896	0.943766	1.93566	1.42855	1.22094	0.957052	2.53053	1.28579	2.6378	4.50216	0.825724	0.649778	1.31994	0.716928	1.40221	0.733594	2.16945	4.07416	3.43644	1.19745	1.46436	0.971967	2.7514	2.47466
	2.09317	0.992328	2.52888	0.695884	1.01414	0.658869	2.71095	1.04846	1.4597	3.44113	1.46558	0.825753	1.8727	0.817888	1.54707	1.50673	1.4293	1.2026	1.43064	2.18805	1.54825	2.0746	1.19259	1.96979
	14.463	1.30051	1.91791	1.2173	1.46072	1.87922	1.64607	0.932628	1.27624	1.24984	1.52811	2.53233	1.27207	0.78838	2.38569	1.57928	2.18638	1.50381	1.15188	0.9561	1.02891	1.57792	1.46108	0.913206
	1.35149	1.67395	3.02622	0.657714	1.11386	0.813074	0.911027	1.49867	1.60247	0.872604	1.4353	0.792485	2.1085	1.19044	2.74709	1.11758	1.06596	0.827293	1.10318	1.04444	2.27008	2.17622	1.88294	1.4072
	1.92701	1.33626	0.791953	1.23952	0.973462	4.41698	2.16366	2.00218	3.97154	1.24141	1.27372	0.855463	1.80127	0.844436	3.1126	1.34004	1.27447	0.915102	2.55397	1.32428	1.89694	1.67173	2.59484	1.59575
	1.81834	0.991481	1.4188	1.11293	0.713578	0.84001	1.73971	2.50965	1.03747	0.930342	2.50893	0.685796	1.51314	0.541529	3.13743	1.97313	1.11204	1.10162	2.13219	0.916861	2.39563	1.20229	1.26709	1.44262
	1.97408	1.49543	1.1748	1.31431	1.19545	1.40841	16.3903	1.8862	2.72207	1.50472	1.17762	0.923385	1.66364	0.890231	1.01528	1.59034	1.61823	1.64729	3.08062	1.85299	1.00891	1.02858	1.50484	1.99693
	0.716686	1.2231	1.22836	0.642018	1.05553	1.55351	0.82138	1.27041	2.45088	0.989609	1.58693	1.1105	1.29093	0.663303	1.33227	2.1135	1.92519	0.83557	1.02486	1.49474	2.37843	0.802124	0.733453	1.04616
	1.22052	2.99534	1.79164	0.734953	0.798645	0.736469	1.12066	1.75958	1.27506	1.72916	2.73794	1.25151	1.1358	0.739933	2.17638	1.32593	1.36252	1.05635	2.00929	1.20519	1.32117	0.686112	3.50548	2.66667
	1.55008	1.0868	1.08729	1.07769	1.18584	1.00775	1.15584	1.23095	2.12768	1.78211	4.49885	1.79421	3.32823	0.69938	1.62711	1.34734	1.57177	1.45188	0.681059	1.3035	1.17326	1.89208	1.29367	2.78413
	1.40691	1.5773	1.33758	0.798391	0.849264	1.1233	1.69667	1.28891	1.67758	1.80137	2.50301	0.772648	1.47381	1.52298	3.74795	1.89318	2.51463	2.37551	4.81844	1.43508	1.84074	1.30822	1.63751	4.40088
	2.10941	1.37743	1.62913	0.980516	0.730792	2.56389	1.32406	1.83997	0.965442	0.802676	1.65465	1.56038	1.34709	1.27874	1.85736	0.772434	1.6725	1.76802	1.45199	2.60885	3.13154	0.631675	1.8021	2.39921
	1.99552	2.01093	1.01848	1.11252	2.13025	0.92159	0.712437	1.18588	2.55739	2.46733	3.3984	0.72297	1.02492	0.77053	3.91352	0.92822	1.1566	1.53509	1.16831	0.951887	4.05332	0.964782	2.60946	2.43907
	2.16449	0.873067	1.33699	1.17505	0.92119	1.33538	1.5077	1.47312	1.01111	3.25935	5.15853	0.953539	0.828588	1.33003	1.23552	2.14357	1.64281	1.25141	2.93495	0.847648	1.05368	0.79425	1.09748	2.04608
	2.84808	1.17592	1.41711	2.28051	0.79224	0.943797	7.68919	2.86169	0.982238	1.60711	2.33132	2.22972	4.29228	0.96956	1.61943	2.0459	1.70129	1.09227	9.00315	1.38188	3.50481	0.848679	2.17541	1.47034
	2.36745	1.02005	2.93664	0.970463	0.876152	1.4588	3.79146	3.21549	1.05917	0.967259	1.26109	1.20679	2.07547	1.36265	1.83589	4.06369	2.34344	0.803902	1.19187	1.19396	1.81632	1.78629	1.68392	1.50863
	1.15462	1.19484	1.13095	1.08445	1.10396	1.43877	1.04763	1.08188	1.65793	4.33188	1.0299	0.828778	1.89753	3.27376	1.52235	1.31483	1.42797	2.33694	2.21754	1.36996	1.79914	3.64154	2.02972	1.81923
	1.20451	2.32618	1.95721	0.835272	0.950868	1.28314	0.786963	0.8948	1.4159	1.55055	2.79128	1.57409	3.70473	1.40165	1.90378	2.85208	1.31855	1.16096	2.27042	3.35517	1.48879	0.869652	4.08178	1.51652
	1.41742	2.81483	1.27699	0.865509	1.41011	1.27663	2.67532	1.03527	0.909953	1.96131	3.99087	1.05312	1.44337	2.11199	1.8626	3.00803	4.23076	1.76077	1.75661	1.85138	2.06519	1.71006	2.6557	1.04533
	1.97281	1.83216	1.55693	0.937283	1.13411	0.810883	1.04684	1.63669	1.35041	0.875947	0.824995	0.917967	1.39753	0.669114	1.42631	0.823867	1.26784	1.32189	1.02113	1.09446	1.08847	1.88564	4.61267	2.10663
	1.76002	1.28535	1.58948	0.653782	0.880979	1.49568	2.05961	2.03882	1.11284	1.28919	0.874403	0.872684	0.85475	0.827324	2.0533	1.48623	1.59537	3.62511	5.05614	1.29186	4.26007	0.946457	1.2482	1.65925
	1.82058	2.22188	1.47386	1.233	0.837955	1.36585	1.69334	1.54281	0.755794	0.715594	1.53172	0.719376	1.06089	1.20145	1.45148	2.40849	3.93503	0.675792	2.09742	1.44366	4.65894	0.799453	1.53186	4.22604
	1.87192	1.3273	1.87674	1.02544	1.11099	0.82628	1.48377	3.057	2.06685	1.14744	3.03714	2.235	1.19572	0.69912	1.98985	1.50663	2.16202	0.765988	1.40153	1.09007	1.61715	0.679826	2.43294	1.31165
	2.30231	0.954988	1.33871	0.68388	0.842377	2.08953	1.22673	1.54806	1.17935	1.22666	2.08093	1.85481	1.44948	0.719435	1.30512	2.32836	1.23573	1.45883	1.56861	1.2486	0.841489	2.50601	1.97913	2.61901
	2.05687	1.56896	1.05267	0.965517	0.834295	0.958732	1.07875	1.79103	1.46024	3.70933	0.900664	1.35171	1.46472	0.813996	6.36734	1.65193	1.50666	2.00013	1.57576	2.66711	2.16059	0.739434	3.0579	2.49486
	1.32736	1.98703	5.68365	0.870024	0.888524	2.61027	2.59732	1.37921	1.86476	1.7973	2.36112	0.836033	3.33794	0.758885	1.33448	2.64857	1.21064	3.24802	1.72427	1.16882	2.12403	4.27306	1.70804	1.41422
	1.44998	2.1282	2.21078	1.33726	0.913062	1.05703	2.77106	2.32706	0.984433	2.07115	3.13253	1.44448	1.8365	0.720477	1.55525	1.20787	0.929899	1.23729	2.84681	1.42709	3.30307	2.314	1.82656	3.11726
	2.33454	1.2933	0.917302	0.9758	1.04186	0.651242	1.43696	1.1171	1.2857	1.15246	2.23143	0.966298	1.27225	0.785961	0.798766	2.11802	1.15148	2.31831	1.92937	1.03989	0.644036	0.942362	1.90466	1.9527
	2.86958	2.45005	3.73278	0.87006	1.4024	1.62246	1.47173	0.969939	2.86106	0.791411	0.994487	1.22183	1.88911	1.80347	2.10176	2.35991	2.59739	1.07966	1.15699	2.01239	2.65501	1.67847	1.41532	2.40951
	1.93977	1.69394	1.10296	0.839204	0.864629	6.93174	1.18217	1.48404	3.90316	1.04982	1.36693	0.785915	0.928929	0.737802	1.24253	1.12649	1.98645	1.16449	2.36025	1.39766	2.64925	0.776485	1.7212	1.47308
	0.972376	1.16129	1.52154	3.18128	0.826363	3.29575	1.77839	0.793291	0.913784	1.22908	1.0591	0.934351	1.31485	0.736873	2.36296	6.03899	1.50135	0.753323	2.64784	1.14908	1.89201	2.17398	1.17841	1.26289
	0.716049	1.17223	0.883371	1.20657	1.30864	0.82806	1.87883	0.868663	0.845872	6.84574	3.24738	1.17257	1.68186	1.78065	1.85234	1.20473	2.85486	1.11211	1.94516	1.07702	1.99095	1.0587	2.8011	2.10317
	2.33743	1.29506	0.978864	0.971934	0.660699	0.675065	1.22725	2.46518	3.60403	2.18808	3.55979	2.34962	1.39344	0.960583	1.34348	3.04409	1.19098	0.97589	2.12568	6.76673	1.35264	2.19538	1.5733	1.09156
	1.26	1.31297	0.671553	0.964415	0.658744	1.17784	1.17321	1.43207	0.917503	1.11537	1.48697	0.987862	1.6053	0.813054	2.48298	1.98929	1.58697	1.22143	3.3967	1.57871	1.59318	1.50928	1.35878	2.31581
	1.43032	1.37084	1.77136	1.43602	0.695182	1.42156	1.02466	1.48474	0.851203	0.920791	2.09293	0.769202	1.08398	0.673413	1.34962	1.61777	1.32237	0.909269	1.71963	1.71699	1.0294	0.901811	0.951946	1.41019
	1.57942	0.798641	1.42815	0.870184	3.57843	1.04355	0.875427	1.19902	1.83137	1.90585	0.725743	1.9061	2.08984	0.784536	2.13611	1.91793	1.18344	1.2363	2.95781	1.03829	1.50774	1.74166	1.76869	1.2384
	1.7136	1.0261	1.45531	1.00644	1.98017	1.06823	1.93514	2.16918	2.46042	1.2915	1.9001	1.14193	0.976334	0.798305	1.67335	2.60271	3.09405	1.76495	1.11889	1.0199	1.42433	0.729342	1.37226	2.52558
	2.14176	1.75218	3.3332	1.13892	0.749379	0.635861	0.839065	1.75302	1.98052	2.35895	2.52878	1.22454	1.54997	3.03797	2.74628	1.48713	2.49752	1.04014	1.28703	2.88075	1.72937	1.49243	1.41017	2.28016
	1.94475	2.10789	2.00649	1.0969	0.948582	0.976375	1.26556	2.08132	1.07276	1.37172	1.49805	1.17543	1.39689	1.13802	1.67606	1.39836	5.36284	1.2448	1.76587	1.2088	1.52659	1.59789	1.53133	2.53425
	1.37301	1.44991	2.24639	1.13085	0.943538	0.788762	1.4579	0.929176	1.91996	1.3097	1.67335	1.81073	3.10091	1.1547	2.60486	0.943403	3.89167	0.878506	3.48653	0.94373	2.73245	0.958138	1.05284	0.804592
	1.67312	1.94265	1.77164	1.1328	0.780738	1.15171	2.53835	1.31229	4.28517	2.24287	1.92803	0.827747	2.62992	0.757265	0.957239	1.58938	3.23182	0.947428	2.34482	1.21899	3.41265	1.93108	1.75183	3.16338
	1.83726	1.3768	1.22388	1.10499	0.775229	1.51809	4.68957	1.45914	0.948722	1.51443	1.29889	0.863036	2.25017	1.02472	1.81319	2.01907	0.924561	1.54596	1.85054	2.24448	3.03901	0.676572	2.52625	4.83345
	2.1545	0.68569	0.948949	0.895491	1.59537	0.8495	1.60483	2.52551	2.77467	1.11426	1.41663	1.64399	2.58343	0.738894	1.99631	3.98241	1.72102	1.12775	0.826367	0.752372	1.22514	1.95676	2.78654	1.9668
	2.21247	3.67844	2.18624	1.66617	1.32662	1.00045	1.15159	1.17901	0.848303	0.885438	1.07238	2.66392	1.50955	1.29951	2.928	1.38645	2.44435	0.816781	2.7192	0.839442	1.28329	0.925552	1.99447	1.99874
	2.58319	1.16955	1.30283	0.962972	1.92172	0.909159	1.2	1.56282	2.36155	1.42651	1.80459	2.56775	2.3338	0.814576	2.34298	1.61747	2.27131	2.79768	1.08215	0.793999	3.17042	0.841931	3.82572	2.87592
	1.61256	0.876344	0.849882	1.14143	0.659226	0.922153	2.6005	1.2725	3.80366	1.36946	0.781607	0.650477	1.38346	0.732349	1.62841	2.73848	1.59046	2.15115	1.19913	0.788319	2.98209	0.997579	1.35539	4.39739
	1.47888	2.35503	1.14718	1.31095	0.55943	0.838995	1.5698	1.21133	2.26907	3.19496	1.68472	0.898332	1.83885	0.795524	1.31986	1.63865	1.15424	3.2587	1.31689	1.0674	1.3117	1.84204	1.84768	1.36528
	1.73774	4.05961	3.92984	0.765298	0.832054	0.54631	1.00972	1.4238	0.702993	1.41084	1.16687	1.11574	1.00937	0.95895	1.59808	1.36563	1.45257	1.56654	1.02168	2.4211	2.14925	0.950417	1.75171	1.22429
	1.57913	1.36657	2.0253	0.768586	1.0506	0.976716	0.929097	1.10877	3.64845	0.754072	3.97152	1.33242	1.05128	0.746257	2.75283	1.88461	1.62692	1.04166	0.674995	1.28841	0.943413	0.700643	4.86951	1.51479
	1.20213	1.24592	2.65194	0.760131	0.737248	1.79209	1.45607	1.03479	0.933704	0.863736	1.54356	0.734718	1.212	0.775144	1.88072	2.04698	1.48058	1.24349	2.38628	1.33483	0.922068	1.13026	3.86716	2.61922
	2.0163	1.13617	0.852192	3.19324	0.873303	0.919533	0.813651	1.18063	1.34619	3.69588	1.84881	0.660491	1.08749	2.18881	1.70949	2.35816	1.53535	2.2699	1.39534	1.06996	1.61116	0.70619	1.37047	2.4687
	2.45897	0.887107	1.36627	1.09138	1.74936	1.74626	1.9159	1.41976	3.86579	2.03757	1.04971	0.953677	0.89346	0.741039	2.25105	1.34012	1.32157	2.27383	3.09996	1.32361	1.65168	1.27789	2.49945	4.28229
	3.17965	1.23274	1.16396	0.938964	0.957845	0.656117	0.936746	1.91685	0.915408	1.14981	3.48936	1.3998	0.735142	0.802169	1.97553	1.48985	2.65834	1.08483	0.928332	0.970245	1.39627	2.39389	2.78555	2.31471
	1.77983	3.21813	1.65607	1.4498	1.31202	1.32834	1.30642	1.77656	1.22982	1.38719	1.22973	0.716093	3.81939	2.28951	1.37393	0.966243	0.968889	2.65523	1.19651	2.04424	0.767279	1.23396	1.84428	0.884227
	1.10773	1.58176	1.49109	1.37801	0.940502	1.72804	1.69063	0.954869	0.839	1.02753	1.45974	0.931496	1.22616	1.08696	1.09659	3.40724	0.929631	0.817065	1.02524	1.19766	1.04789	0.787277	1.63846	1.26635
	2.4315	1.98341	3.18224	2.05543	1.64082	0.743525	1.63407	0.966298	3.51785	1.131	1.00224	2.40927	1.86434	0.763121	1.01924	1.05183	1.90495	0.908317	0.960835	2.61475	2.10893	1.61712	2.6376	1.52492
	1.63901	1.23344	1.5948	0.597789	0.970828	1.40059	1.05247	1.33658	1.13571	3.45213	1.18762	5.05945	0.949206	1.00228	2.37056	3.0479	1.84965	1.4347	1.65189	1.56276	1.49926	0.842401	2.25079	0.775025
	1.45261	0.755111	1.5879	0.951919	1.36906	1.21088	1.08052	1.21184	3.60102	5.65677	2.22052	2.48795	1.65446	0.73993	2.02867	0.981156	4.67173	3.82231	1.19668	1.25795	1.67116	1.50953	3.48862	1.11678
	1.25835	0.998183	2.44855	0.819518	1.10519	0.834273	2.13526	1.59025	1.12496	1.24672	0.779807	0.68753	2.70769	0.734944	2.46678	1.57224	1.06072	0.816311	2.52627	0.880595	1.38014	1.5727	2.74279	3.19126
	0.83663	2.18484	1.59496	0.901593	1.00915	0.956214	1.1986	1.0139	3.63822	2.33248	1.06625	1.05815	1.72569	0.726336	1.92914	3.17779	1.27843	2.35731	1.29887	1.02459	2.36825	0.929447	2.96846	1.39452
	1.91239	1.30147	3.73563	1.19059	1.29961	0.776426	0.725243	1.0274	1.24098	4.9591	2.68253	0.705176	2.50469	3.13969	2.49322	2.32538	1.49719	1.16924	2.91531	0.704904	1.14419	0.683552	1.80949	2.86504
	1.47744	3.34361	1.5321	0.997238	1.10311	1.07071	1.75425	0.859171	2.44914	1.68986	2.34043	2.50468	0.78257	1.21519	2.73491	4.10615	1.14875	1.07994	1.55564	1.64595	1.75249	2.19746	2.70034	1.86734
	1.03935	1.27137	1.5255	1.3579	0.849062	1.01798	1.40703	1.1392	1.10656	1.71532	1.66624	0.764709	1.18233	0.812936	5.7507	2.95421	2.1053	1.82573	2.03017	1.04725	0.892824	0.967223	2.82091	3.25312
	1.88373	1.32985	1.9448	1.522	1.45917	0.803416	1.10813	2.10135	0.773124	1.83011	1.1502	1.29936	1.50473	0.887865	8.37281	1.18153	1.91315	1.07017	1.28489	1.2939	1.15171	1.99006	0.916076	1.2435
	2.21409	1.37467	3.7979	0.633856	0.98133	0.844213	2.23538	2.44398	1.12056	0.921822	3.23876	0.817591	2.17214	0.681358	0.73302	1.28689	3.7875	0.703426	1.58301	1.7867	1.13992	1.14847	1.49545	2.42523
	2.34731	2.8274	1.26382	0.665316	1.04795	1.32992	0.952931	0.967034	1.33874	1.29056	0.887704	1.67512	1.20964	1.01194	3.20006	1.11284	1.14819	1.35314	0.692753	1.57693	1.54406	1.18727	3.21687	3.01851
	2.17934	0.795923	0.967647	1.10374	1.14107	1.35334	1.68138	1.56593	1.82416	1.72346	2.49383	0.971061	4.92892	0.798937	1.7669	1.13975	1.32134	1.9529	1.32709	1.38585	2.19673	2.19263	2.23888	2.08869
	1.58537	0.901238	1.16273	1.32589	4.04995	1.20666	1.08374	1.75631	2.71945	1.0029	1.37027	3.51121	1.13294	0.796626	1.79507	0.636148	1.21005	1.31009	2.07213	1.03285	2.45615	0.942631	2.75655	3.60853
	1.9862	1.26646	1.26587	0.634128	0.745779	0.84761	1.15588	0.818065	5.12122	2.00262	2.91763	0.772375	1.58783	0.646442	7.38016	1.06143	1.61626	0.816724	1.87395	1.0089	1.62515	0.92851	1.61367	2.37061
	3.21385	1.26883	3.12556	2.49913	0.884798	0.76652	1.5296	0.768915	3.9409	0.839527	1.73241	1.00609	1.7429	0.795302	1.78294	1.80625	1.80958	1.9486	2.5392	1.10728	1.36166	0.736591	1.51026	3.78767
	2.2904	1.09316	2.15585	0.822557	1.01479	2.94247	1.91719	1.50484	1.10872	2.52548	2.47187	1.13193	3.67463	0.864036	1.36534	2.03306	1.40604	0.808315	1.61913	1.75565	1.30629	0.832956	2.15607	1.207
	1.98788	1.99296	1.04274	3.7521	0.875553	1.36894	0.638196	4.51202	1.63076	1.11511	2.18916	1.66619	2.46717	0.850471	1.65308	2.27501	1.07492	0.826565	1.76885	2.42909	2.44012	1.06734	1.95622	2.67536
	1.8324	0.799075	0.925384	0.88797	0.802541	0.834663	1.0228	0.965675	4.00286	1.322	1.46822	0.716731	1.13912	1.54814	2.86628	1.74828	3.9288	3.63799	1.62522	1.62273	1.06363	0.849145	1.96818	2.72961
	0.758441	0.970993	1.60958	0.705174	0.932324	1.44906	1.176	0.957213	4.07055	1.77165	1.45041	1.18981	1.71569	2.46076	1.59623	1.40858	1.1649	1.82239	2.78675	0.983278	1.76617	2.67872	1.99361	1.74804
	3.83566	1.29375	1.44968	0.763775	0.846947	1.08169	1.52951	2.60644	3.88134	1.15784	5.40915	1.29195	0.821134	0.849338	1.6649	1.41895	3.46506	1.43776	1.85295	1.25265	1.70954	0.851481	2.3588	2.00229
	1.68651	1.68656	1.28671	0.760299	0.800842	1.43832	3.24139	1.32936	1.47076	1.81625	1.37201	1.33241	1.84587	1.66623	2.01887	1.81321	1.61217	3.94934	1.12332	1.14193	2.12002	0.719118	2.17945	1.79208
	7.39762	1.42298	5.67198	0.752658	0.709706	2.15907	1.12268	1.57738	1.13624	0.658181	1.22231	0.861886	1.28356	1.76664	1.38123	3.59827	5.58338	1.06392	1.03575	0.976094	1.61576	0.935076	7.30159	0.867916
	2.03317	4.08969	2.19911	1.62084	0.962997	0.972889	1.66248	0.681003	1.75221	2.34774	1.83273	1.4107	1.76383	0.860184	1.17838	1.35174	1.10117	1.75267	3.05413	1.66479	0.905445	0.902682	0.97785	1.63139
	1.21724	1.46639	1.37017	2.05101	0.823898	0.908436	1.79972	1.86011	4.00217	2.85748	1.43893	0.874726	1.85331	1.22412	1.14996	1.24073	1.07054	1.21297	1.42529	2.19793	1.31371	1.10849	1.32709	3.02699
	0.911091	1.01376	1.59703	0.845616	0.796738	0.830535	2.73166	1.04718	1.04489	1.81159	2.59964	1.13568	0.825727	0.736176	1.92896	1.28274	4.53962	1.31338	1.36286	1.03544	1.99487	3.81528	1.50061	1.48024
	1.46391	1.07276	2.13978	1.19054	1.14848	0.69614	2.07635	0.839638	1.67069	2.05015	3.66727	1.14674	2.27938	1.06927	1.17491	2.19743	1.45011	4.14893	2.10588	1.40919	1.64214	1.98055	1.65007	1.25432
	1.29313	1.73868	1.06847	1.07149	0.814201	1.11294	1.7393	0.803293	0.714575	1.67042	1.47997	1.72611	1.62031	1.61654	1.92704	1.08513	1.9903	1.9755	1.23409	1.10681	1.39519	2.62769	2.30872	2.01681
	1.84622	2.57691	4.384	0.990241	0.873111	0.970331	1.82357	1.56858	0.895561	0.984837	1.40211	0.619435	1.68939	0.914932	1.53723	1.08149	1.60099	3.24712	5.18756	1.3034	1.81533	1.82142	1.70039	5.03101
	1.98687	1.24744	1.90324	0.58755	0.721769	1.84441	1.12575	0.938995	1.10752	3.27601	2.20354	1.47367	1.65293	0.823118	1.52255	1.93833	1.58245	1.57769	1.37139	1.05773	2.05493	0.863738	3.66675	1.32031
	2.94124	1.80247	1.32395	1.19898	0.725995	0.630927	0.728697	1.07972	0.988015	0.783811	0.725541	0.905213	1.25857	0.799389	1.38334	1.44901	2.10537	1.29241	1.14108	2.87893	1.42878	1.01099	1.31529	3.81135
	1.51003	1.3234	1.39918	1.07796	0.82171	0.490876	9.83138	1.73154	1.116	1.83638	1.86556	3.48423	1.00095	0.92311	1.61319	1.63562	2.0118	2.27922	1.89931	1.9435	3.72429	1.0818	2.73839	2.43993
	1.26052	1.29197	1.34531	1.08058	0.712203	1.744	0.85954	1.12093	1.16621	1.2849	2.53542	6.58804	1.52305	0.758273	1.64013	1.45101	2.20145	2.02702	1.14051	1.17746	1.79988	2.33631	2.34199	1.25638
	0.932667	0.715683	1.83091	0.814921	1.00698	1.0511	0.71642	3.72443	0.860046	1.79328	2.1405	0.895382	1.63569	0.733901	1.68068	1.56621	1.31422	0.842131	0.770655	1.2967	1.74226	1.53187	1.53172	3.6747
	2.46007	1.55711	1.58749	1.32379	3.96632	0.853156	0.985865	2.95566	1.29108	1.5842	0.694813	0.658904	1.58824	1.8704	1.3236	2.11469	2.35913	4.84509	1.09998	1.11942	0.9485	0.993003	2.13733	2.05172
	8.2259	2.02178	1.27074	0.686248	0.878765	1.37749	1.59589	0.959731	3.28484	1.92857	2.1287	1.01772	0.979636	2.00065	1.6694	1.59966	2.9603	1.27337	0.834266	0.754082	1.6293	0.93657	3.00391	0.866595
	1.85891	1.14794	1.33117	1.65719	1.14772	0.975654	0.898116	1.04137	2.00765	2.90628	1.35872	1.21807	1.89274	0.757804	2.30305	1.93483	1.27462	2.62052	3.48693	1.39704	2.23414	0.793933	1.3215	1.82711
	2.05524	1.63495	1.70566	0.893963	1.3753	0.898935	0.742652	1.02118	2.79325	1.855	0.794461	1.49788	1.17365	0.763843	1.49983	2.5198	1.25398	1.66913	2.06549	1.5524	1.89067	2.70861	3.35804	1.00931
	1.73645	1.88634	0.848057	0.658813	1.03679	0.758524	1.1233	1.13966	0.837098	1.9212	2.38608	0.970665	0.876039	0.851965	1.46895	1.28695	3.03525	1.11643	2.552	1.91502	1.63392	0.854954	1.31128	2.6133
	1.81239	1.67826	1.83815	1.23613	0.891606	1.23857	4.4379	1.33233	2.94375	2.42744	1.38238	1.0501	1.96324	0.771738	1.02802	1.36098	2.07074	1.09189	1.55148	1.59793	3.54683	0.697544	1.6962	1.32054
	2.02413	0.9907	1.97494	1.10504	0.746329	1.66019	1.59331	0.938399	0.979899	1.51514	2.2065	1.19033	0.879858	0.7093	1.28405	1.03538	2.83523	1.6132	1.23663	0.938382	4.10594	1.64054	3.44915	2.80336
	2.74167	1.19214	1.09555	0.729715	0.803142	1.11271	1.08809	1.47791	2.24691	1.27189	1.74296	0.806146	1.46713	0.84368	1.88636	0.953857	0.860973	1.08698	1.8316	2.48115	2.18243	1.73539	1.63014	2.41987
	2.62449	2.28245	1.5319	1.10604	0.725666	0.878566	1.39532	1.75616	1.35864	1.29562	1.89607	1.20686	0.966326	0.756259	3.19214	2.41933	3.40088	1.43237	0.943539	1.73044	2.21448	0.905327	0.662762	1.26331
	1.76703	1.40383	2.259	0.914806	1.71233	0.633319	1.11351	1.43024	1.56013	1.24555	1.93247	2.03822	2.36639	2.13139	2.03274	5.11546	1.56455	1.4672	0.817462	1.85855	1.68566	1.83888	1.5153	2.4271
	3.2744	2.61133	1.42653	2.38074	1.07434	1.64267	0.835527	0.937691	1.46916	1.68455	0.692551	1.46723	1.86462	3.95393	0.997816	0.886646	2.02103	1.14441	2.92977	2.30634	2.04108	0.958094	5.83923	1.79358
	2.54327	1.90395	1.29334	0.952674	0.685919	1.00809	1.57631	1.47073	5.43945	2.12803	2.15272	0.730629	1.31591	3.00631	1.37032	2.80769	1.65937	1.51851	1.85836	1.00806	1.15247	1.00529	1.42364	1.3669
	1.23659	2.75181	2.62373	1.00613	2.84981	1.05567	1.37736	1.64243	1.95584	0.994748	2.99736	1.32208	2.26697	0.857372	1.83895	2.06137	0.958271	1.57812	1.38623	1.0322	1.67095	1.03392	2.28115	2.07134
	1.31407	1.98324	3.28426	0.841081	0.775688	1.20856	2.59281	3.09092	2.25383	2.79456	1.23462	1.95718	3.02729	0.9857	2.20354	0.929539	1.49983	0.831427	2.13578	1.03106	1.2291	2.20889	1.87307	1.93914
	1.25575	0.90624	2.08086	1.54557	0.952639	0.991146	6.10537	0.959437	1.08734	2.09311	1.30443	1.30172	1.04511	1.64822	1.15763	0.782552	1.61936	5.88388	1.04209	2.38215	1.5732	0.835808	2.26429	1.27242
	1.60511	2.90938	1.50228	0.791878	0.598508	0.64828	1.05122	2.01482	1.15788	1.35559	1.37836	1.50592	1.22921	0.728339	3.01413	2.43705	1.1961	2.29033	1.70428	0.863862	1.70272	1.60079	1.71665	1.36341
	1.42526	1.26482	3.79558	1.13	0.777968	0.846926	1.052	1.75693	0.924293	1.69785	1.43225	1.34068	1.70639	1.19231	2.48234	1.49726	2.52865	2.47586	1.96972	1.94107	12.3152	1.76451	1.86322	1.47358
	2.11828	2.1048	3.57424	1.00152	1.27241	2.22945	0.639808	1.31799	4.03353	1.07181	2.02633	0.806229	1.55613	0.915449	1.86206	1.07976	1.65866	1.56348	2.03638	1.54577	2.23696	1.84065	3.45455	2.09641
	1.69963	1.1035	2.27542	0.684321	3.88144	0.675033	1.1198	1.66025	1.14307	1.53694	1.13505	1.97547	1.55551	0.800414	1.89359	9.83009	1.4063	2.39837	3.36877	1.8265	2.204	3.79906	2.46461	2.39548
	2.21336	1.07178	1.04723	0.787509	0.678443	1.06712	0.71933	1.10708	1.06874	1.76697	0.993488	0.84651	1.15576	0.795003	1.76122	1.29887	1.12925	1.169	1.82378	2.10376	1.23083	0.895677	1.46542	0.726134
	1.24789	0.957847	1.15845	0.842357	0.790157	1.04258	3.18703	1.99437	1.63474	0.843645	1.20929	0.883401	1.12872	5.28017	2.10735	1.74068	1.82089	1.24563	4.25598	2.46743	3.04799	3.96931	1.45817	2.22533
	1.51067	2.58371	1.68941	2.52264	0.685136	1.23684	1.17104	0.821832	0.917541	1.20371	1.37082	1.89534	3.24469	2.2057	1.70365	1.57163	1.73178	0.916236	1.55375	0.990317	1.03021	3.48446	2.2553	0.986615
	3.40007	1.48751	1.76397	0.888611	1.1632	0.752061	1.27156	1.03726	3.01437	1.02111	2.88277	0.911641	3.54452	0.735697	1.65115	0.986656	1.77286	1.50755	1.71245	0.768448	1.11969	1.74455	2.33341	1.34978
	3.05355	1.04356	1.31658	0.941662	0.705397	1.9605	1.29305	1.77705	2.01791	1.98012	1.18955	1.37823	0.990039	0.874359	3.18112	2.37992	1.4355	1.08282	1.87636	1.63624	1.0231	1.01646	1.85611	1.7221
	1.22676	1.51761	1.5452	3.52697	0.749571	1.24939	0.830896	0.942321	4.85785	1.37645	1.5967	1.12257	1.3056	0.642694	1.00863	1.52286	2.47508	0.938416	3.45835	1.40758	1.03067	2.15296	1.1296	1.0847
	2.50306	1.47597	1.07	1.91158	0.870615	0.661353	1.18021	1.87395	1.23212	0.956973	0.883227	0.979099	2.24248	0.73863	1.29569	3.49494	2.30314	1.02105	1.76419	1.40454	1.36793	0.721383	1.90901	0.891739
	7.88196	4.58577	0.878815	1.09282	1.23864	0.806094	1.04697	2.41551	1.15903	1.39054	0.779983	0.711713	3.1652	2.05093	1.00072	1.78568	0.956898	1.14841	2.31071	0.923584	1.77491	1.47912	1.12799	1.19297
	2.38819	1.15377	2.37569	3.04435	2.04503	1.02749	1.14671	1.22655	0.73328	1.33822	2.87262	0.853712	1.57064	0.730816	1.90629	1.95034	1.78623	1.35793	2.25841	1.03166	1.18947	1.95468	1.07953	0.70802
	0.851197	1.11305	1.22458	0.691934	1.04536	1.1573	1.29578	0.750364	0.900212	1.48663	1.91514	0.988019	1.4591	0.942044	1.19137	1.3096	1.511	1.19043	1.63539	1.22796	1.16153	1.4778	4.13411	1.72402
	1.45643	1.76415	5.25496	1.23264	0.925766	1.87189	1.28773	2.56422	1.30672	1.42528	0.874669	0.782344	1.66239	0.889624	1.73081	1.21825	2.42845	1.23673	1.09262	0.773329	1.42347	1.09962	2.16982	1.81718
	1.64969	3.93274	2.20087	0.797267	0.666517	1.37307	0.776636	1.24819	1.31372	2.99387	0.95753	0.77238	3.29366	0.600052	1.45555	3.62504	1.27933	2.36	1.54376	2.82176	1.94452	0.616072	0.825454	2.27239
	2.13068	2.00777	1.20308	0.956516	0.839647	0.780155	1.35407	2.73231	2.27237	2.28279	1.44676	0.986921	7.92396	0.970679	2.95145	2.48819	1.65625	1.63046	4.52087	1.1016	1.04198	2.39181	2.77985	1.14691
	4.31244	1.44331	1.18814	0.639093	1.33709	1.16482	1.70028	1.21173	2.80696	0.812997	0.629989	1.19953	0.92404	1.0054	1.75396	4.27091	1.61468	1.90298	0.895211	0.820893	0.900409	0.734083	3.05482	1.56306
	1.33985	1.51885	1.29733	1.03112	0.756945	0.74583	0.972941	0.984046	1.84614	1.4026	1.30465	1.98708	1.66863	0.875133	2.33866	1.77607	1.456	0.805434	1.18894	1.29004	2.55012	0.88604	1.09587	1.36261
	0.863566	1.09352	2.03821	2.30802	0.776539	1.00145	1.27029	1.2772	1.20742	0.992968	1.52077	1.47082	1.2447	2.05206	1.78735	0.736367	2.24482	1.93703	1.58305	0.810447	1.70005	2.32752	2.5868	1.12463
	1.41776	1.18422	5.80126	1.30258	0.875402	0.9183	1.93562	1.79459	1.35526	1.16747	1.33134	1.349	1.14398	0.777698	2.51745	2.13074	0.824764	1.07768	1.23357	1.16537	0.802808	1.57966	1.12046	1.46015
	3.78832	4.34578	1.14357	0.75746	1.04902	2.04937	1.42238	1.04825	1.05948	0.85433	2.08471	0.793942	1.10054	0.844267	1.70917	1.5139	1.72328	1.10361	2.66439	1.28415	1.54612	1.16778	2.31571	1.65533
	3.09143	1.5915	1.51175	2.76235	0.868014	0.795278	2.21517	1.2473	1.38665	1.71577	0.950804	1.02844	1.54648	0.745338	1.2075	3.14097	1.60145	1.01125	6.13233	2.35733	1.38649	0.910797	1.1907	2.29219
	1.6471	1.0319	3.49702	1.11164	1.46254	1.14808	1.01612	1.46298	1.18295	3.45263	1.40953	1.02356	1.03541	0.958608	1.77524	0.945426	2.06973	1.14119	3.6097	0.818848	1.63351	0.803153	1.63989	1.65195
	0.779035	1.48333	1.84533	1.50928	0.643006	1.31551	2.09669	2.16294	1.87217	1.93231	0.905129	0.709578	0.819044	0.650769	1.40928	2.22661	2.21224	1.77359	1.32667	2.34041	1.63066	0.883042	1.58924	2.22993
	1.41959	2.14132	1.46373	0.834509	0.716743	0.851288	1.87762	0.896999	1.00759	2.35166	1.34608	0.913087	1.4305	0.754634	1.50288	1.2663	1.97351	1.14268	1.01875	1.88687	1.1601	1.65733	1.34925	2.9824
	1.08271	1.45697	1.258	0.879208	0.932706	0.950737	2.12516	1.53038	1.67867	1.53969	2.69097	1.12106	1.07736	0.719887	1.63363	1.56519	2.09571	1.89309	2.67139	1.77345	1.22583	1.03852	1.65396	1.92921
	0.923792	2.63605	2.54393	0.731668	0.799973	1.3962	1.62769	1.24158	1.15797	1.14471	2.534	0.894776	1.49506	0.880639	2.44786	1.23001	1.96179	1.08362	1.52501	0.905165	1.53141	0.739008	5.18261	1.4858
	3.16506	1.39283	1.81274	1.009	0.962491	1.2448	1.38096	0.965379	1.29397	1.27221	1.90353	1.00818	2.22946	0.979346	2.08621	2.21249	1.29	3.22865	1.64382	3.07472	2.27744	0.896252	1.25288	1.2327
	1.66837	1.99951	1.28773	2.42534	0.932403	0.997535	1.2619	2.62874	1.97754	1.95225	4.73	0.84487	1.45339	2.391	1.68266	1.93201	1.98859	1.13111	2.67238	1.69663	1.84418	2.02463	2.77551	3.52137
	1.89375	1.17817	1.0727	0.668193	0.690627	0.941411	2.39245	0.673288	2.74939	3.93496	0.752802	1.36523	2.02672	1.1876	4.47995	1.81842	1.34869	1.46057	1.51169	2.02606	1.61676	1.32201	4.41203	1.76367
	2.67939	3.70416	0.982794	3.41515	0.784706	0.764997	2.25152	1.06151	1.35528	1.31449	1.42656	1.10198	2.45283	0.867606	2.27169	4.07868	2.12069	3.048	1.32176	1.3064	0.982042	2.69349	2.37593	2.21278
	1.90368	4.78358	1.3714	0.841176	18.9327	1.75537	1.13805	1.27322	2.70707	1.09482	2.65813	1.46589	2.18887	0.866322	3.62761	2.61149	1.9952	1.78977	1.78327	1.64704	0.720285	0.716393	2.17603	1.1004
	1.39337	1.63592	2.20351	0.741266	1.04874	0.915256	6.02084	1.56742	3.88713	0.96866	1.47187	1.32678	1.11687	0.719724	1.73055	2.01932	1.3342	1.0847	1.6423	2.28971	0.874139	0.808489	1.00903	2.01978
	6.29151	6.34853	1.57553	1.08658	0.810413	0.858871	1.54737	1.61403	2.66171	2.08789	1.36149	0.844841	1.32065	0.865362	2.06871	2.67961	0.919237	1.50742	1.6095	0.976493	1.09496	1.52165	1.34039	2.82221
	2.78648	2.05921	1.34359	0.899849	0.787672	1.11925	1.16177	0.941682	0.916529	1.32159	1.79258	0.878317	0.793687	0.79947	1.00503	2.24148	4.53599	1.34073	1.57909	1.40588	0.972762	3.63318	2.29166	1.40832
	2.05956	0.875763	0.907528	0.965334	0.893667	0.909204	1.03523	1.978	1.43191	1.20731	2.75917	0.801296	1.44544	0.975387	1.07594	2.01409	0.903992	2.19037	1.78975	1.27167	1.74357	1.02636	2.18164	3.38375
	1.8081	1.5321	2.46875	0.898926	0.675431	1.21717	3.02015	1.57328	0.840946	1.04263	2.05076	0.719315	1.37386	0.753986	1.70499	2.03055	0.949497	0.939318	2.0588	1.25412	1.25307	0.677963	1.86844	1.18305
	6.01943	2.01094	2.02125	0.748377	1.16822	0.93807	0.992709	1.41117	1.53732	1.74973	1.41475	0.62348	2.24081	1.34339	1.63391	0.923074	0.994953	1.66968	1.50979	0.948268	1.17284	3.3699	2.82999	0.830947
	2.08834	1.77885	2.68279	0.826062	0.783434	0.707205	1.1273	1.55743	1.37751	0.968247	1.44358	1.19162	0.770134	0.995729	1.73716	3.38435	1.27473	1.14854	1.60565	1.07709	3.01351	1.5932	1.9949	1.4846
	1.02444	2.01025	1.25625	0.733356	0.69273	1.65376	1.23143	3.22277	1.77229	1.10049	1.82941	0.716038	0.804434	0.852063	1.48231	1.53786	1.45408	1.62686	4.04485	1.63072	2.63854	1.44783	0.81676	1.38742
	3.2166	1.30993	1.22566	1.14344	1.1233	0.819491	1.06471	1.3846	1.95681	1.80239	1.80025	1.6781	0.747549	1.43947	0.917739	1.09795	1.71949	3.49107	1.06953	1.60248	1.34666	0.824519	1.15295	1.33452
	2.12085	1.37012	3.62472	0.662441	1.58062	0.922259	2.03908	1.50951	2.36471	1.61686	2.89535	0.766786	2.47369	0.86834	2.3488	2.55145	2.0422	2.07711	1.14512	2.95216	0.885918	0.728253	0.90727	3.98303
	1.65421	1.35887	1.06379	1.31487	0.698456	0.957832	1.50161	1.09697	2.06645	1.09311	1.81991	0.987263	1.34503	0.791506	3.2615	1.57796	1.39474	0.987391	1.10491	1.33821	0.761501	0.947015	3.73508	1.46558
	2.04178	3.22991	1.68202	1.55843	0.825181	1.69017	0.912602	2.97707	1.63137	0.642728	1.47045	0.96391	0.994975	0.847482	3.43683	0.751761	2.18334	2.14558	2.11752	1.8824	1.79329	1.74579	1.54107	3.09397
	6.26546	1.2799	1.28004	1.10322	0.634384	1.36401	1.02077	2.54785	2.1445	1.57785	3.67917	0.548561	1.10131	1.73339	2.62786	2.62203	1.32565	1.05084	1.99303	0.906965	2.53375	1.68532	1.95722	1.29987
	2.54113	1.81449	1.32505	0.989798	1.01554	0.956248	1.07871	1.44008	1.71375	1.54707	1.93685	2.3056	2.93093	0.834553	0.717646	4.04112	1.66341	2.31767	2.7452	1.1519	1.33508	2.99812	2.14757	2.75901
	1.07874	1.39283	1.67268	1.03215	1.96219	1.19959	1.28621	1.38405	3.6238	1.45575	1.41514	0.844774	0.628851	0.814116	1.5055	1.40967	1.57749	2.68803	4.20201	1.90289	2.10274	2.30939	1.21791	1.4601
	2.83914	1.70882	2.24423	0.996067	1.33164	1.34743	0.634009	1.25267	1.70885	1.25127	0.820285	0.832523	3.43101	2.81714	3.54071	1.06573	1.19164	2.82829	1.01951	0.991967	1.93545	0.941727	2.394	1.18358
	3.30267	1.57615	1.4571	0.670524	0.809154	1.12346	0.798921	0.755266	1.17451	1.67725	3.37416	0.694691	1.16393	0.963004	1.51256	2.30504	0.739288	1.72368	2.63845	0.791677	1.64535	2.45759	1.46109	1.99213
	3.40147	1.5505	1.08479	0.867444	0.840334	0.964819	1.18469	3.12523	1.09741	0.772232	3.79027	0.756891	1.32858	0.925577	1.65649	1.46358	1.23478	0.844427	1.46107	1.9347	2.50918	0.769176	1.51144	5.27252
	0.993715	1.16422	0.859351	0.938586	1.02178	0.752688	1.13999	0.962407	1.3444	1.02341	3.44965	1.39086	1.14041	0.918405	1.04147	1.4757	1.70757	1.13205	2.70127	1.0686	1.80556	2.51444	1.36709	1.37365
	2.14644	2.17973	1.00091	0.66814	0.657817	0.592958	1.06221	1.23195	1.68007	1.16183	0.582148	1.05327	2.44443	1.09845	1.19054	1.39711	1.27957	0.95431	1.90444	1.31677	1.65744	2.03171	1.42275	2.73318
	1.63925	2.04742	1.63138	0.577785	1.1606	0.869941	1.53957	2.42166	2.65376	1.23327	2.81042	1.85723	1.1683	0.690814	1.6805	2.63111	1.24607	2.37628	1.0128	0.739962	2.90564	2.44729	3.33288	1.60292
	1.05761	1.97037	1.3916	0.860552	0.727662	1.18546	1.06197	2.03624	1.22831	1.22203	1.24076	2.79856	1.05465	0.664999	3.97772	1.07561	0.960987	1.36972	2.2514	1.76653	2.03105	0.937178	2.20668	1.01253
	4.1743	0.934614	1.90488	1.30445	1.01404	1.10287	0.851904	3.01383	0.699058	2.79511	1.38372	1.72133	1.00008	0.847199	1.67919	1.32452	1.72542	0.854844	1.65975	1.05313	0.866992	1.22314	2.05764	1.51279
	4.42234	1.51789	1.87755	0.773312	1.52981	0.889302	1.97306	1.1127	2.06316	2.17021	0.843031	0.876803	1.13386	0.747349	2.10193	1.65796	2.42171	1.10666	1.43272	1.73805	1.60175	0.894858	0.835012	1.15116
	2.20215	1.49029	1.51909	1.32198	0.575645	0.987646	1.34039	1.26342	1.88375	1.31222	1.28615	0.684513	2.31668	1.10236	0.750528	1.46183	1.73562	0.731336	2.04387	0.856815	1.79254	0.86504	2.76561	5.30556
	5.13889	1.08438	1.89563	0.822257	0.70871	0.636605	2.01436	1.0017	1.99284	1.04946	1.51876	1.64488	1.35152	2.47287	0.827911	1.69832	1.84444	1.45413	0.934005	1.67977	1.47822	0.820764	2.28687	2.37905
	1.60708	1.78071	4.49032	0.998039	1.1951	0.609708	0.983914	1.0217	1.27918	1.05095	2.20431	0.742573	0.978137	0.758696	2.39691	1.39176	2.06783	1.04527	1.91995	1.10251	1.21004	1.38705	0.616792	1.4712
	1.09806	1.35539	1.31467	1.42226	0.802207	1.4223	2.39965	2.26307	1.85119	2.2852	1.4861	0.886902	1.06605	1.42323	1.84584	1.6348	0.982924	1.23314	1.56645	0.882997	1.709	1.28668	2.89778	2.34934
	1.97388	1.15449	1.79611	0.9327	0.622835	1.57851	2.48283	4.14969	1.13892	1.45718	2.16594	0.722303	2.30411	0.85383	3.1778	0.909985	1.4506	1.50173	1.3314	1.22601	1.3681	0.96359	3.48354	1.38319
	1.75073	1.47592	1.7496	1.10455	0.561026	1.11953	1.04879	1.53225	2.32969	0.83121	1.96899	1.89856	1.07938	1.25698	1.98856	2.15952	2.10251	1.06503	2.04758	3.93116	1.01913	1.80635	1.82332	1.5136
	2.51406	1.76882	1.64573	4.63986	0.77286	2.73577	1.20753	0.931934	2.6868	1.20159	1.59972	0.9173	1.67208	1.05617	1.60107	1.5248	1.28895	1.10504	2.1487	1.18654	1.74003	2.16951	2.17946	1.76368
	0.716568	1.23616	1.81468	0.59407	0.634555	0.993386	1.47545	0.937619	1.57469	1.00811	3.10457	0.901881	1.35614	0.771462	1.02356	3.0367	1.31829	1.48742	2.29657	1.50896	0.898642	1.65048	2.3216	2.34657
	2.83514	1.40421	1.14762	1.10813	0.598297	1.21296	0.813555	1.46695	1.24145	0.71204	1.24566	0.828038	1.456	0.833466	1.27226	2.95252	1.64375	1.57691	1.72887	0.659085	1.48741	0.870123	1.80767	1.52434
	3.1874	2.95058	3.34578	0.802589	2.11145	1.51973	1.15936	1.00623	3.8177	1.75859	1.39013	0.85269	1.24844	0.816281	2.16572	1.84424	2.45273	1.14539	1.12627	2.02555	2.21528	0.787032	2.53456	2.59917
	2.413	1.77053	1.40379	1.00601	0.710174	0.638221	2.30915	1.48966	2.03746	1.28178	1.51092	2.24108	2.42387	0.75407	1.95418	1.47966	2.33424	1.14632	1.92725	1.78621	2.26719	1.34695	3.17074	2.621
	1.13136	2.19792	1.85042	2.1707	0.82945	2.20419	1.67954	1.76168	1.4917	1.58235	3.21336	0.754195	1.94435	1.29113	1.08756	1.59771	0.923512	0.971367	0.996269	3.11718	2.02169	0.674647	1.37858	1.73028
	1.42147	1.54001	1.13665	3.14105	0.667153	0.750196	1.05559	1.23833	3.37557	2.16845	1.51807	1.17164	1.59944	1.44462	1.90801	1.32933	4.352	0.871668	1.27056	1.1685	0.767017	0.894077	3.0692	1.57891
	1.81455	1.86003	2.80355	0.735346	1.02952	0.736212	1.5499	0.907347	0.857586	2.66033	0.883885	0.731958	0.89801	0.960065	3.22489	1.3423	1.89678	1.23829	2.15076	0.654999	2.99577	0.839811	0.920413	2.62652
	3.20662	1.38514	2.27009	1.51031	0.854109	0.713874	0.997982	0.826906	1.84338	1.92118	2.60793	1.08008	1.65118	0.732542	1.86907	1.43779	2.11076	0.85636	1.84925	1.7542	1.34428	0.860236	2.336	1.43752
	1.30855	1.91793	1.23016	0.677281	0.961387	0.820387	1.82321	1.39071	1.48612	1.78881	1.98392	0.82732	0.677876	0.988082	4.29203	1.2973	1.06236	1.26908	1.33631	1.00779	2.16702	1.10946	4.08853	1.02319
	2.26534	2.36492	1.34419	0.906892	1.61677	1.44297	1.5258	2.17809	3.52876	0.768468	0.884005	1.58441	1.05464	1.95796	3.4758	2.51874	1.60258	1.38384	1.24105	1.88759	1.31443	4.16713	2.01458	0.734802
	2.54056	2.5597	2.80569	0.675744	1.55034	1.07835	1.64507	1.32574	1.02991	4.33048	1.65226	1.03453	1.49499	1.1579	1.9031	1.96765	2.17372	0.842622	1.48222	1.29717	2.93944	1.37338	1.31344	1.62231
	2.67689	2.22478	0.88094	0.755091	1.21433	1.14636	0.928919	1.11647	3.2156	0.942913	2.45607	2.18913	1.93338	1.2408	3.08068	2.15198	1.57447	1.75118	2.13945	1.51459	1.69697	1.65172	1.85946	1.3213
	2.10404	1.36068	2.01208	0.902698	0.885623	1.44019	3.05777	1.10123	1.80628	0.892034	1.45391	0.775598	1.63244	1.2938	4.71959	1.72516	1.39585	2.30146	1.22928	2.02919	0.884914	0.968571	5.0193	1.67496
	2.00808	4.57674	1.9236	0.789399	2.43072	0.929435	2.82391	3.08399	1.39625	3.40841	2.8884	0.991798	1.33374	0.797546	1.78864	1.36091	2.22064	1.42881	1.24319	1.48271	1.1211	0.893126	1.32181	2.69068
	1.5082	1.12719	1.97095	0.77851	0.786646	0.810805	2.02094	1.06759	1.57499	0.791045	1.447	1.17728	1.57454	1.10276	3.34539	4.08552	1.56125	1.47716	1.01902	1.21583	2.80003	1.72588	1.61752	2.85774
	2.54426	1.82067	1.14782	1.38726	1.2869	1.32102	1.43903	2.14329	1.82628	0.823242	1.86616	0.819623	1.24303	0.833139	4.30919	2.34878	0.746098	0.724645	4.0338	1.23049	2.44409	2.41696	1.91839	1.59187
	3.72813	1.01611	0.998437	0.644958	0.545777	1.67595	1.53863	1.5421	3.41293	3.30607	1.27634	2.05366	1.42355	0.729202	1.98884	1.83984	1.62148	1.34173	1.51498	0.962069	1.54113	1.43868	1.87469	1.58321
	2.56041	0.753435	1.00365	0.72776	0.988553	1.52221	0.832278	3.06594	1.37877	1.1681	2.70471	0.769675	0.919719	1.00713	1.95693	1.18339	1.25508	2.2987	2.9071	5.44248	2.05396	1.8329	2.16265	5.22199
	1.35132	4.87679	2.90389	3.13646	0.894706	1.45439	0.980222	0.716417	2.35455	0.966925	1.09554	1.54741	1.70966	0.696902	1.22577	1.35129	2.93576	0.87498	0.914693	1.18101	1.51517	5.18876	2.4299	1.47545
	2.04706	0.807647	1.15321	0.930597	1.05194	1.11988	1.0635	0.795179	1.61643	1.55168	1.05934	1.06029	0.793823	0.849482	1.059	2.65767	1.39771	2.64197	1.72642	1.02644	1.31792	1.3401	2.43258	1.00582
	1.66718	2.10096	1.22266	1.05659	1.12919	0.770465	2.71528	1.39709	1.2005	1.10975	1.16782	0.967272	1.14463	0.696199	1.60865	1.7896	1.17599	0.96211	1.24299	3.77849	11.6215	2.55777	1.34179	1.95146
	1.55987	1.53818	2.28835	1.96116	1.66774	1.09675	2.99584	3.24843	1.86651	3.26622	2.01097	2.38041	1.37535	0.955362	1.36084	2.65574	2.31973	2.43534	2.91221	2.36542	3.02635	0.790162	1.18526	3.46252
	1.74196	1.29406	1.23116	1.06921	1.33394	1.80961	0.810092	1.19165	1.84951	0.800323	2.18668	0.830984	1.20352	0.865588	3.2335	10.8754	2.73447	2.73849	2.09091	1.10251	1.03155	2.37354	1.48938	1.67389
	1.78314	1.51975	2.42014	0.715196	0.769075	1.69016	0.846647	3.17139	0.80616	1.21937	5.31184	0.86565	1.27202	1.16362	1.03632	0.831824	0.928922	1.14417	1.19278	1.43134	2.26173	1.1839	1.54928	1.88512
	2.9299	0.81462	2.90197	1.53459	0.785528	1.5201	0.950894	1.15224	1.55612	1.21378	1.24864	1.17334	3.75325	0.797076	1.49646	3.77968	2.57933	2.01808	1.17204	1.98798	3.48631	2.04612	1.35372	4.20272
	3.68806	1.25043	1.50866	0.775447	0.914406	0.741968	1.13427	1.61102	3.1663	2.81426	1.28078	2.02171	2.15395	1.42899	2.1385	1.12531	2.13634	1.2433	2.60376	0.780438	1.45826	1.61188	3.98759	1.58469
	1.39935	1.65145	1.72297	2.05338	0.671672	2.33469	0.812515	0.870844	1.22262	3.78041	4.40979	0.900159	1.25996	0.840828	1.38514	1.85112	2.01919	1.12072	1.06411	1.40478	2.4675	1.2027	1.63358	1.78451
	1.22348	1.02607	2.55832	1.29414	1.15175	1.19843	1.51515	1.02847	1.40829	1.74656	1.19387	4.00453	1.81106	0.676638	1.4226	1.46684	1.72402	1.12956	0.970501	1.15812	0.829683	0.72336	1.19265	2.25699
	1.77711	1.72995	2.31044	1.92482	0.651493	0.829284	2.11914	0.933596	1.45474	1.1403	0.811146	0.781208	1.59688	2.15881	2.49518	2.62764	1.50306	1.64289	0.900489	0.948137	1.89642	0.817621	2.93177	2.44346
	1.65095	1.85289	3.79528	1.07716	0.946977	1.33732	1.40414	1.02942	0.759304	1.20732	0.713941	0.918678	1.98676	0.920161	2.19562	2.33379	1.7109	1.3261	1.94866	0.982295	2.13813	1.27871	1.57228	1.51119
	2.23335	1.16035	1.04887	1.50003	0.909385	1.0601	1.72569	2.07036	1.48924	2.82621	0.955357	1.29482	1.05227	1.08328	1.03341	1.54811	1.59805	5.79665	1.36888	1.5951	2.34542	1.30379	2.90147	2.31203
	2.38862	1.13481	1.75721	0.784592	0.858765	1.37587	1.26168	1.319	1.87719	3.05796	1.49047	1.0299	1.2643	0.794736	2.65885	1.21851	1.34968	1.17449	1.79646	1.21199	1.19759	2.39035	1.12306	5.17538
	2.24936	0.811255	3.16725	1.79998	0.749745	0.969063	0.803747	0.832552	1.70292	0.692277	2.2972	3.89398	2.28039	0.788812	1.03034	1.50052	1.18706	2.93981	1.08648	1.15854	2.29136	4.10111	7.8406	1.81461
	2.76899	3.00078	1.87036	0.582686	0.88799	1.0484	1.7811	1.76219	1.91501	2.36422	1.63017	1.27946	0.967883	1.39644	1.3882	1.35489	0.700743	0.924119	2.44764	0.864205	1.67845	2.99228	1.74139	3.85652
	1.71166	1.26728	1.31318	1.1832	1.37109	1.01896	1.05851	1.74927	6.55514	1.5874	1.2984	1.54912	2.04274	0.76465	2.44084	1.4068	3.36189	1.32449	1.67811	0.963287	0.902741	1.74223	1.47337	1.3492
	1.09503	2.72468	1.35751	1.0083	0.649971	1.60434	2.39252	5.29189	0.859007	0.639571	1.82709	0.932598	1.16754	0.889854	1.87825	1.03668	1.61431	3.28085	1.14641	1.28882	0.796498	1.54906	3.21535	1.64529
	2.28613	1.5947	1.74712	1.50534	0.688158	1.25166	1.126	0.627286	0.771438	1.50777	1.67838	0.897864	1.26628	0.960174	0.846588	2.44725	2.13428	1.46863	1.9164	1.29246	1.07255	0.922301	4.37261	0.929803
	2.27487	2.27064	1.35759	0.955734	1.02215	1.16969	1.97942	2.02382	2.63079	0.96781	2.07054	1.43207	4.17971	3.6999	1.86437	0.91909	2.05439	1.12704	1.0373	2.30948	1.31171	0.869386	1.95552	2.19096
	1.32467	1.19808	0.812566	0.831489	0.86398	1.00106	0.900761	1.10793	2.65947	2.52276	1.34533	1.17378	1.43775	0.725535	1.39566	4.25629	1.66537	1.51483	1.88535	1.7595	1.59346	0.964173	3.65276	2.74599
	1.60044	2.14318	1.09844	0.928867	1.66175	1.28256	1.9633	1.95502	0.993248	1.17509	1.5253	1.00323	2.95723	0.908734	3.52422	1.81161	3.34184	0.827076	1.88043	2.05029	1.14827	0.764038	1.16784	2.41008
	0.958396	1.06841	1.4704	1.57877	0.772758	1.12317	2.76744	1.18304	1.61222	9.44394	2.17147	1.5213	1.28027	0.719967	1.13518	2.44177	1.27308	1.11569	1.71611	1.21278	2.19157	2.74562	2.7909	1.32497
	2.01885	2.43075	1.89399	0.766548	0.611956	2.13417	1.74122	1.77872	2.72767	0.946429	6.82792	0.904678	1.52038	0.827629	2.1169	1.64804	1.8654	1.5589	2.07981	0.939494	1.3394	0.952165	1.60223	2.51864
	24.7878	2.49535	0.935027	0.956818	1.32912	2.64904	0.917825	1.3196	1.50085	0.965705	0.79183	1.1119	1.01767	0.725678	0.899503	2.35669	2.93215	1.24823	1.63587	1.09098	1.38811	3.14028	2.04042	4.13375
	1.25279	1.36547	1.26416	0.768287	0.691605	1.96028	1.04622	1.85644	2.89355	1.20478	1.84194	1.31887	1.24301	2.07949	2.08984	1.40815	1.31204	1.47283	1.25056	2.19249	2.0858	1.27061	3.37534	0.735939
	1.98506	1.70481	0.83498	0.795746	0.699695	1.97485	2.1013	0.899134	0.949989	0.823795	0.884303	0.789976	1.19695	0.841927	2.79866	1.63854	3.49923	1.20768	1.43874	0.988008	1.57615	4.09413	2.47593	3.385
	1.00088	1.93361	1.74367	0.773632	1.22766	1.00964	1.09015	0.957657	1.52835	2.18552	0.768937	2.38516	1.82795	0.677801	4.56244	1.04679	1.11765	1.59576	0.976592	0.934051	1.42304	1.11346	2.7854	2.42699
	1.97102	1.69247	1.66878	1.23707	0.65542	2.30482	1.37729	1.52615	2.08638	1.515	1.93412	2.51094	1.77512	0.720179	1.53611	1.85471	1.27973	3.57648	1.60851	1.13233	1.26334	1.38007	1.21206	1.54088
	1.20621	1.33354	1.64206	0.728801	12.5314	1.51069	2.25012	1.02263	3.51757	1.35142	1.37766	0.765357	0.99748	0.831323	2.0336	1.04418	0.908487	1.20409	3.37922	1.2737	1.81595	0.89045	1.94852	1.82091
	1.64359	3.14093	1.83335	1.31985	0.991277	0.822094	1.09751	1.65135	0.960085	1.46839	1.56092	0.648049	1.21087	2.23004	2.05235	2.14274	1.61431	1.03294	2.48998	0.947594	2.26242	1.99203	2.99619	0.840641
	3.72677	7.68809	1.81292	1.7358	1.03443	2.26363	3.9402	4.40665	0.821238	1.40854	1.31813	1.06788	1.01238	0.802201	1.37215	1.00728	2.49946	2.03454	2.82849	1.13054	1.25422	1.68907	2.71518	2.27106
	3.5612	0.920829	1.35081	0.671945	0.894802	1.48772	1.9793	1.91571	1.59854	1.63465	1.88708	0.739989	2.17662	1.03179	2.48765	1.71253	1.11609	1.43382	1.5708	1.65722	0.811945	3.16523	6.13899	2.15766
	3.95174	1.83967	0.995518	1.39963	1.06011	1.10244	4.13143	1.24472	1.61556	1.00753	1.61429	1.10662	1.14726	0.926331	1.06944	2.61038	1.09222	1.09327	2.32789	1.64193	0.986618	1.29883	1.57478	4.00756
	1.68113	10.2054	3.15421	0.787481	0.616797	0.895768	4.03576	1.47152	0.763648	2.37374	0.859803	0.887216	1.21667	3.25712	1.25985	1.97434	1.08834	1.87281	0.914193	1.07009	1.92715	1.86104	1.60905	1.13816
	1.38136	2.88689	2.60627	0.676719	0.684852	2.02935	1.8822	1.11288	1.39286	1.40203	3.57655	0.857855	1.75347	0.794469	2.76515	2.6175	1.16094	0.780864	1.7804	0.870402	1.42788	0.756011	2.36384	2.02191
	1.56334	2.5611	1.79932	0.716522	2.15572	1.24026	1.23824	1.35828	0.940972	1.03906	1.7948	0.791356	2.11949	2.68068	1.73697	2.19024	1.33554	1.05517	2.05434	1.012	1.63158	0.675913	2.14307	1.94981
	0.804295	1.21427	2.20936	2.52359	0.727162	1.29403	1.25139	0.814546	0.916003	2.01881	4.28359	1.1811	2.28244	1.04874	1.35709	1.63552	1.48316	0.82337	1.57062	2.15273	1.25327	1.16281	2.99607	3.07575
	3.31304	0.751777	1.29866	1.25435	0.724837	0.975698	1.04788	1.17389	1.64041	1.49795	1.95472	1.06984	3.57228	0.834229	2.95804	1.25498	2.22188	1.35971	1.31379	2.62702	3.27498	0.652686	2.23141	1.1015
	3.11196	1.00217	1.69921	1.5811	1.80041	0.726979	1.40173	1.32139	1.70523	2.83431	1.38835	1.03337	2.25993	0.702158	2.92518	1.7926	0.979642	2.38181	2.09808	0.922049	1.32566	2.11194	0.7083	1.18859
	1.36301	2.64329	1.26432	2.25508	0.894152	2.13101	1.19212	1.75835	1.28059	1.778	2.11212	1.64935	3.07025	0.846303	1.68968	1.96858	1.69776	2.38775	0.964627	1.35658	1.35577	2.1242	2.53813	1.66969
	7.9856	0.833512	12.832	0.794285	0.698091	2.19557	4.44033	1.18765	1.45066	0.960577	1.36615	2.36343	1.51729	0.644222	2.72136	1.27033	1.41444	0.988969	3.30756	3.90459	0.970819	0.740727	1.79647	0.913641
	3.04964	1.20323	1.6837	0.785804	1.61971	0.749648	0.757461	1.20719	0.878898	2.25903	1.10983	1.1842	1.70175	0.699637	1.3722	1.99585	1.34872	1.04407	3.75394	1.42693	2.14661	0.918965	11.6427	1.76739
	5.20535	3.05408	1.56024	1.38946	0.61227	1.24641	1.29323	1.279	0.961896	1.54731	1.85014	1.4241	1.31632	1.0284	1.59715	0.972301	1.63798	1.09302	2.91627	1.30245	1.98089	3.22324	1.50361	2.07015
	1.06463	0.998474	0.733499	0.608524	0.618871	0.941578	0.869911	1.0515	0.877566	1.43527	0.890411	1.13894	1.18705	1.67936	3.75751	2.03901	2.29118	1.65953	1.52955	1.34173	1.58991	2.22904	1.45338	6.47869
	2.77141	2.05589	0.869481	1.12956	1.35326	1.00277	2.6091	2.47861	0.896053	0.789229	1.43949	0.987929	1.17317	2.3464	1.64793	2.57318	1.93257	1.61859	1.85691	3.27203	2.18116	1.69756	11.7811	0.84052
	1.59179	2.62208	3.45482	0.803956	0.622	1.25734	0.900666	2.37123	1.21533	1.34412	0.910294	0.890721	3.06858	1.44978	2.06772	1.42724	1.61821	1.85102	1.54932	2.34835	1.16791	3.11424	1.34046	2.87457
	1.50703	1.1911	2.49446	1.01261	0.662165	0.670864	2.51749	5.81949	1.2908	1.58241	1.25208	0.896835	3.83642	0.870713	1.48141	1.94504	2.42478	1.02737	1.61809	1.76516	2.70111	0.813659	2.24437	6.98332
	1.11296	0.828578	1.72329	1.08672	0.696653	1.25341	0.974373	1.40274	2.78725	2.57583	2.747	3.5637	1.80721	0.84475	1.82512	0.913154	0.916392	2.45188	1.2362	1.29999	1.7242	0.828445	1.53892	1.23108
	1.42335	4.16491	1.17299	0.635644	2.26725	0.785897	0.953067	1.26336	1.08589	0.951059	2.35921	0.841083	1.30688	2.21256	1.26109	1.4538	1.51465	1.00584	1.84503	1.14584	2.01468	0.719944	1.99826	1.20888
	2.51478	2.19563	0.964293	1.06618	1.15833	1.1571	0.811832	1.62869	1.49118	1.0494	0.989656	0.993237	0.850128	0.941642	1.25987	1.15597	1.85184	0.895749	1.8337	2.76601	1.79803	0.731673	1.76848	3.06159
	1.56211	1.69287	1.51617	0.721586	0.758742	0.856468	1.58792	1.06069	1.35329	0.76689	2.33725	0.709561	1.26569	0.865324	2.15159	1.28817	1.51839	5.29742	1.54324	1.11496	1.4037	0.740477	1.84387	2.02752
	2.51787	1.52952	0.936348	0.953082	0.973351	2.14509	1.23991	1.01033	1.05396	1.27082	2.26983	1.52843	1.48483	0.718223	2.43919	1.52441	0.993239	1.54884	1.74891	1.36393	3.34662	2.13966	1.79769	6.14944
	1.26262	3.46396	0.976909	1.49601	0.693127	0.701563	1.17969	1.04591	1.53192	0.912328	1.68633	1.72834	1.36801	1.54277	1.01844	1.00385	2.21493	1.22369	4.30759	1.98371	3.09385	1.84462	1.76323	0.650181
	2.89986	1.49052	1.30243	0.829798	0.857126	1.4139	0.946548	3.44518	1.3516	1.09079	3.35081	1.03798	1.51426	1.7219	1.34096	2.81526	1.3515	2.16164	1.24032	0.819826	1.72585	0.97883	1.7809	3.2284
	3.02388	1.34685	1.27283	1.03849	0.862026	0.703717	1.51604	1.57174	2.22321	2.45763	1.77301	0.764362	1.20148	1.68611	1.21439	4.07709	2.3222	1.16565	1.50727	1.66984	2.03369	0.950344	1.88113	3.70903
	4.3387	1.51011	1.09601	1.17056	1.7675	0.671882	0.775941	0.988888	1.29182	1.938	1.34559	0.911382	0.656861	0.597302	1.31955	4.03955	2.00048	2.43451	3.10681	1.13543	2.14998	1.24853	1.38924	1.0228
	3.2102	1.6938	2.15408	1.06276	1.08578	1.88885	0.904598	2.58121	5.20888	1.76364	1.70971	1.20499	2.27184	0.934541	2.05665	1.19489	1.0861	2.92105	1.67573	0.667427	2.12956	0.892671	0.888998	1.46659
	2.13221	1.34248	1.01309	0.735472	0.902849	1.0419	1.09774	1.92487	1.51315	1.12681	1.91589	1.00358	3.59105	0.872757	1.96838	1.77002	3.18071	0.985437	3.7657	1.29364	1.08886	0.754804	1.62406	2.91511
	1.30237	0.728166	1.07504	6.38005	2.40039	0.814568	1.27527	0.816608	1.13822	2.47431	1.62514	0.931355	1.30254	0.941196	1.25188	2.48742	1.16643	1.10709	2.22211	0.868039	2.42807	0.728912	1.78872	2.4588
	1.36876	1.10732	1.71732	0.966953	1.29347	0.898027	1.23007	2.75027	2.04268	3.07639	1.7866	0.826834	1.3001	0.855588	1.85411	1.73436	1.67844	1.26036	1.30928	1.37386	1.26618	0.889681	2.64538	1.4782
	6.78706	1.19029	2.08524	0.843479	1.1749	0.97088	0.81515	1.60816	0.881491	0.672827	2.25489	0.855241	1.32812	0.699096	1.70314	1.97735	1.47766	1.05118	1.66498	1.90437	1.37943	1.35632	2.38275	0.943697
	1.99511	2.94728	1.47663	2.12871	0.678996	1.42487	1.27262	1.35985	3.31796	2.80346	1.78847	1.67444	1.17167	0.975559	2.18845	1.95815	1.46009	1.46232	1.17568	1.18545	1.57974	0.886259	2.7229	1.33517
	1.14554	2.87233	1.20246	1.64763	1.06858	0.820395	3.61449	1.01765	1.9124	0.863064	1.52988	3.18133	0.887286	0.868752	3.46082	1.8124	2.51297	3.35866	1.09199	2.00862	7.68393	3.17184	2.11354	1.56076
	3.97869	1.07184	1.34674	1.19522	0.937516	0.918144	4.35247	1.08175	2.06406	1.62853	2.05591	1.32174	1.64234	0.701317	1.09425	2.62845	1.41748	2.03257	3.32313	2.30428	0.937073	0.939938	1.80073	1.36071
	1.10381	1.55491	1.34707	0.762565	0.685605	1.13116	2.82774	1.60644	0.989787	3.14153	2.21151	2.01976	1.0291	0.784295	2.0491	1.29194	1.86984	1.06726	0.92285	1.93532	0.977432	2.02534	1.78511	1.36025
	2.42195	1.71784	0.88317	0.962729	0.752247	1.75452	0.879897	2.1277	1.59214	2.00729	2.05912	1.64546	1.7883	0.964882	2.73978	1.5709	2.72136	1.29377	1.96739	0.80532	1.61673	1.64411	2.24003	3.53851
	1.26814	2.79386	1.30347	0.92636	1.24894	0.827235	2.1488	1.20416	0.943738	2.28771	0.860104	0.868418	1.17752	0.8449	1.69375	1.7125	0.949149	2.68073	1.29399	2.19314	1.57545	1.37426	1.21643	1.34553
	2.15026	1.32136	1.07924	0.774274	2.10476	2.42035	1.53378	0.819345	2.67115	2.08054	2.35414	0.643626	2.9072	0.687521	1.57705	1.08881	2.83415	1.65072	2.05294	1.03793	1.18451	0.91072	1.40311	1.30857
	1.57572	1.11827	1.10802	1.89722	1.83523	1.24229	0.761049	1.76994	0.789945	2.49882	2.96267	1.59071	1.11775	0.971236	1.66014	3.83991	1.18881	1.95543	1.62254	1.1037	1.64599	1.73523	1.92067	3.48064
	1.54905	1.31291	1.06034	1.10321	0.87435	0.676914	0.956463	1.37129	0.895595	1.22246	1.41413	0.646866	1.83664	0.708044	2.35194	3.17161	1.44609	2.45369	1.2822	1.1679	1.26486	0.786875	3.36846	1.58087
	1.48711	1.72036	3.14703	0.859748	0.641623	1.54959	0.898154	0.81503	1.23818	1.3221	1.22076	1.22744	1.68962	1.60451	2.61131	2.99966	1.95837	3.13497	3.23948	0.906148	1.1092	2.03305	2.37934	1.02382
	4.55143	1.6774	1.36282	0.758214	0.720916	0.944814	1.43282	0.946753	1.6022	1.08291	2.23255	1.51902	1.02047	0.686246	1.43433	1.97459	0.912407	3.90964	1.03101	0.842458	1.23628	1.48121	1.63942	1.12254
	1.21771	1.30483	1.43383	0.989028	0.84388	3.8518	1.20168	1.26156	7.51134	1.49492	1.30444	1.44641	1.56868	0.709446	0.630607	1.21644	1.18729	3.27757	2.66561	1.11992	0.923447	1.18546	5.14367	3.13754
	1.62915	1.18267	0.838091	0.786374	0.88296	0.79364	1.23233	0.901154	1.7798	0.805449	1.53014	0.910655	1.26694	0.802102	1.8023	2.77419	3.55898	2.17552	1.15404	0.830246	1.08195	1.52867	3.55841	1.76795
	1.75942	2.23696	1.49353	0.941151	0.874356	0.668796	0.850956	0.92628	1.01641	2.01168	0.933928	2.32949	1.20983	0.950831	2.04448	1.17537	1.6689	0.766896	1.68058	1.40174	1.01557	0.663906	1.39863	3.68491
	1.58563	2.27148	0.808354	0.998686	1.12319	0.870653	2.15562	0.96761	4.0043	1.02133	1.80069	0.789397	0.887316	0.730558	2.18617	1.3864	1.44181	3.27272	0.836637	1.5387	1.34257	1.672	0.985993	2.58099
	1.70156	1.53155	1.76973	0.618814	0.822256	0.985942	1.01194	1.2565	1.45881	0.939687	1.50711	1.11114	2.43664	1.29431	2.3383	2.07216	1.10251	3.10082	1.50317	1.93398	1.63417	1.67041	0.727461	0.719173
	2.96923	1.54211	4.61415	0.761022	0.954534	1.16528	2.60774	1.40969	2.72185	1.27377	1.46589	1.03162	0.694656	0.690156	1.42245	4.60173	1.9262	1.14371	1.38581	2.02605	1.78137	1.92947	2.00835	1.99724
	1.29316	1.03924	1.53864	0.72342	1.03652	0.755763	1.2384	0.963373	0.884833	4.69027	1.75804	0.881764	2.03771	2.10056	1.56787	1.86247	0.782455	1.12378	2.47505	1.61874	3.15387	2.23313	2.01492	1.76872
	1.12049	1.27279	1.36709	0.91117	1.2548	0.749353	2.46892	1.02708	1.1104	18.6145	2.47141	0.850145	1.55983	1.32352	1.62294	1.30489	1.76353	1.40426	1.86766	1.68297	3.32864	1.53904	1.73947	1.4123
	1.46058	1.20835	1.75828	1.67571	1.22408	0.898181	1.29517	1.2473	2.99997	1.95186	1.98287	0.923821	1.23269	1.49393	1.16709	0.9375	1.27998	0.874793	1.55243	1.38236	1.24239	0.651528	1.31123	1.97676
	2.18152	1.22003	1.37891	1.69436	0.677331	0.752187	0.842312	2.55364	2.09363	2.91692	1.58572	1.19257	1.25857	0.80303	3.14019	1.12917	1.26526	2.12925	0.85422	1.29592	1.19931	0.730579	3.49936	2.43942
	1.63385	1.19942	5.62168	1.27608	0.825312	1.27655	0.931993	1.69808	0.92948	1.30208	1.87013	1.34434	1.02899	1.0374	2.67617	0.808459	1.0436	0.788863	2.72536	1.40234	4.31753	1.3185	1.38668	1.79928
	1.52845	1.96749	0.988834	0.640861	0.761472	2.3316	1.86111	1.2982	2.50227	0.979805	1.77591	2.0334	1.11575	0.72321	0.886803	1.91843	2.8915	0.847749	1.63877	1.10665	0.763358	0.719316	0.836329	2.88789
	1.77846	7.28055	1.64101	0.8769	0.640727	2.31984	1.05264	0.978282	0.901455	1.55333	1.22129	0.844594	1.48056	6.99647	1.51076	1.14539	1.41047	1.49717	1.26688	1.18802	1.56838	1.12533	0.80742	0.961707
	2.09265	1.70499	2.9764	1.04745	0.732382	0.885646	0.837962	1.11896	1.25455	1.09761	1.03645	0.948335	0.847727	2.25469	1.50167	3.29085	4.97785	2.68453	1.07236	2.31063	1.18156	1.09611	1.41308	1.90624
	2.16594	1.73965	0.881532	1.06612	1.20813	0.804008	0.945391	3.55517	1.02822	1.08142	2.03319	2.60609	1.45681	2.04967	1.99959	1.63309	3.56352	1.8564	1.02174	0.869501	1.21067	1.62864	1.12128	1.72785
	2.59767	1.1073	1.67288	1.01938	1.22752	0.802606	13.898	0.758592	0.852864	1.8772	1.09441	0.948341	1.18517	0.960281	0.901788	2.50715	0.890734	1.06542	1.44098	1.70703	1.34024	0.884451	2.14185	1.52794
	1.72363	5.72041	1.17194	2.4651	0.698401	2.17506	0.80817	1.10612	1.35489	1.13383	1.65513	1.04804	2.88398	0.804303	1.72804	2.41952	2.60539	1.20416	2.0396	1.12777	1.87978	0.792827	1.92326	2.07673
	1.56589	2.16845	1.74827	0.923693	0.681621	0.758329	0.951744	1.70313	1.63474	0.936984	2.44244	2.32684	2.42502	1.84817	2.47888	2.33483	1.38973	1.49479	1.79125	1.31574	2.45088	1.05197	1.70794	1.20023
	2.00488	1.15873	2.32503	0.705892	1.45301	1.23453	1.009	1.80514	1.35176	0.825793	2.05917	0.657886	2.10085	0.982003	1.24754	1.0654	0.904765	0.774599	2.07738	0.762207	2.11059	0.915564	3.31711	0.905293
	1.76019	1.69633	1.28129	0.977163	0.82005	0.787554	1.12391	1.38899	3.4684	1.89855	1.37508	0.945448	1.59438	0.672699	1.46887	1.10543	1.94466	2.91513	1.80816	1.40414	1.19219	2.90428	1.8938	2.27488
	0.725789	1.42622	1.20739	0.739848	2.57934	0.542652	1.06421	1.14317	1.41497	1.03896	0.883517	0.890302	1.53429	2.58794	1.34094	2.89034	3.07968	0.904624	1.23829	1.2154	1.19219	1.65994	3.85371	3.49851
	1.78482	1.393	1.49071	0.79385	0.662044	0.769347	1.71829	1.05886	1.7004	1.61113	1.47373	1.49822	1.24857	0.814042	1.94098	2.51963	1.93652	1.0564	1.10158	1.27566	3.23881	1.35536	2.26873	1.34407
	1.27928	1.18631	1.11318	0.846548	0.683197	1.02639	1.31178	1.14393	0.986002	2.13355	5.64925	0.870914	1.29377	1.14126	0.936551	1.10306	1.79667	1.23614	1.52028	0.593861	0.889045	1.0316	1.99229	1.031
	1.04935	1.64717	1.77926	0.838258	0.971623	0.820101	0.916437	1.16023	2.23822	1.17153	1.33337	1.37878	1.04195	0.937454	1.08787	1.537	1.41927	1.26177	2.09307	0.909106	3.33021	0.677528	3.85386	1.4841
	2.06619	4.18515	1.68998	1.81394	1.01086	1.74092	0.931142	1.10199	1.41564	1.28781	1.84619	1.05468	3.51347	1.22263	1.84757	2.95394	1.77154	0.846979	2.30417	2.14481	1.29059	1.76333	1.32453	2.37801
	2.08472	2.76965	4.51844	1.92378	0.938899	1.33151	2.44005	2.34698	1.22678	0.771813	1.93847	1.15162	1.36378	2.17496	1.24797	0.850252	1.71038	1.13938	1.75235	1.74228	1.40126	0.778661	1.2954	1.49955
	2.1549	1.4806	3.37761	1.12457	3.09241	0.972021	0.84432	1.15013	2.88465	1.5239	2.12059	2.37906	1.71237	0.927579	7.63307	2.93101	1.08908	2.39143	2.7283	1.03087	2.1941	1.4346	1.40392	1.28308
	1.37539	1.2835	1.54172	0.867753	0.765454	0.961019	0.760045	1.04806	1.10791	1.50979	1.51736	0.917381	1.33765	0.957139	1.86079	2.38577	5.00415	0.909802	1.43986	1.8246	2.08503	0.774847	2.52624	2.42263
	2.66174	2.11607	1.258	1.42518	1.10002	1.02454	1.32066	1.30146	1.78059	1.12423	2.2322	1.5698	1.38711	0.723213	0.82683	3.15548	1.56939	0.993881	1.3237	1.49005	1.35379	0.70854	1.42286	0.92788
	7.35413	1.98474	1.07529	0.938792	0.914094	0.884114	0.840152	7.07986	0.649559	1.46856	1.69442	0.719045	2.28873	2.15779	1.612	0.922682	2.9431	0.80708	1.89701	1.5869	1.21454	1.71551	2.75152	2.30253
	1.93927	1.46768	2.13918	0.775936	1.53251	1.38405	1.88028	1.70547	1.60529	2.05164	0.786913	0.868218	1.13095	0.949864	3.36261	1.24311	1.04748	2.95041	2.29367	1.1071	1.25772	1.41313	1.42898	3.35243
	0.976578	1.56676	1.59229	1.19619	0.909756	1.18698	4.91042	1.18652	1.27654	0.720664	1.17962	1.02159	1.30689	0.98739	1.3962	2.16356	3.40451	2.50669	0.972741	1.10428	1.02523	1.1361	1.21957	1.15448
	3.61868	1.36662	3.69753	0.718904	0.786005	0.872836	1.62525	3.08486	0.986707	0.83283	0.910616	0.746465	1.21549	1.90912	2.56525	1.36149	1.42664	0.760815	2.79531	1.74642	3.50053	1.86946	1.47684	1.7649
	2.01588	1.57811	2.05048	0.800339	1.0437	0.724962	1.27145	0.810471	1.09952	1.12573	2.16846	1.83578	1.41592	0.78052	1.82965	5.6306	1.52122	2.83561	1.7351	1.21305	1.39617	1.83679	1.90492	1.9409
	3.24879	2.41415	2.04501	1.25772	0.657102	1.49214	1.35336	1.43115	1.02476	2.29822	1.74266	2.69721	2.93493	0.864075	1.77492	2.23058	1.44372	1.44543	2.3892	0.881148	1.73251	2.35624	4.42263	2.63131
	2.1654	2.50752	1.37692	0.911252	0.739529	0.794584	1.66238	1.58494	1.1291	1.04503	1.26931	1.22875	2.0251	0.925521	1.48538	1.13393	1.15509	2.58365	1.8013	1.17963	1.47325	1.81821	3.19288	1.44942
	2.29602	0.697422	1.94965	1.01678	2.35847	0.9025	2.09894	1.72545	0.945989	1.5886	1.32269	0.649321	2.35053	1.92649	1.23157	1.95364	1.37371	1.51225	1.21788	0.803161	1.09642	0.798164	1.1457	1.71591
	2.12005	1.58917	0.756815	0.796697	0.962045	0.91372	0.83176	1.23389	0.652287	1.34315	2.13036	1.76704	1.85093	0.925611	3.36465	2.48281	1.85268	3.47048	1.58181	0.81263	4.68495	1.03723	3.4364	2.75943
	1.2552	1.58747	0.992069	0.643091	0.969908	0.629408	0.97297	4.65335	1.79216	1.23071	3.21074	0.997694	1.08379	1.24568	2.37344	1.46277	1.70735	1.54251	1.55435	1.50439	2.16316	0.891181	4.27298	2.73019
	4.02647	1.4277	1.35827	0.764457	1.64097	0.822953	1.67383	0.831511	1.0987	1.71783	1.31541	1.02605	0.633558	0.675035	1.84901	1.35178	1.42075	1.90131	4.56632	2.95683	1.61519	0.832624	1.65496	2.91152
	1.5345	0.953475	1.57025	1.19189	0.898932	1.18819	0.958827	1.36705	1.39404	3.04228	3.63773	2.397	0.961003	1.46225	1.34996	1.08346	1.58017	1.44248	3.11308	1.14217	0.925991	2.19289	1.73025	5.03095
	3.98766	1.16042	3.27886	0.706257	1.00739	1.22507	0.679272	1.09	1.30794	1.21686	1.14865	0.991469	0.636728	1.88292	3.34974	4.0251	1.23316	2.11151	1.958	1.37872	1.89888	1.72264	4.66874	2.36754
	2.03715	3.771	2.55847	0.964216	2.14512	1.22255	2.36615	1.6446	3.41014	1.14346	1.64809	0.669821	1.9319	0.857484	1.63862	3.51832	2.3125	1.33641	2.38766	1.07937	1.83204	1.45221	1.73061	3.32152
	1.26596	2.25299	1.18273	1.0222	1.01372	0.754432	1.59014	1.27485	1.16336	1.20199	1.79505	0.968277	1.43729	1.30611	2.62917	1.50349	1.81529	1.53258	1.59197	1.01841	0.871638	0.802898	4.80032	2.25818
	2.15653	1.74219	0.683859	1.0411	0.897307	1.02581	0.996093	3.2824	1.53235	1.06241	1.5813	1.38256	1.98375	0.897263	1.37493	0.900362	2.89531	1.72228	0.976227	5.19926	1.56078	1.57144	2.07801	1.53829
	2.64308	2.04126	1.76318	0.931621	1.18422	0.828741	2.17389	0.825295	3.00647	1.70316	4.02738	0.865475	2.89192	0.930092	1.74076	1.75773	1.43909	1.43906	1.49243	1.01727	1.53127	0.776296	1.43905	1.30349
	1.92285	2.09847	1.27864	1.30465	0.368749	1.05757	0.930809	0.854524	1.71087	1.31057	3.23443	0.754431	2.62461	0.800321	2.53497	2.19179	0.839213	1.69449	1.85663	1.33919	1.07037	0.718972	1.43399	1.21116
	1.129	0.962834	1.39919	0.69209	0.93417	0.994148	1.15198	2.01376	3.02276	1.41932	1.5147	1.22137	0.864403	1.22045	2.45159	3.07855	1.23895	2.66799	1.04742	1.0624	1.77826	0.952543	3.04407	0.838139
	2.04523	1.03111	1.17817	0.737776	0.80378	0.896498	1.30482	1.1601	0.764869	0.938188	0.817704	1.4758	3.27304	1.31333	1.12755	1.14643	1.4172	0.970588	1.82158	2.48624	1.6099	0.799534	1.52235	2.08704
	1.6358	1.13517	1.44025	1.74019	0.759218	0.693972	2.16208	0.905598	1.97112	0.737979	0.867717	1.146	1.063	1.69463	1.40633	2.23156	1.11688	0.754483	3.97957	1.55582	1.83912	0.87054	2.08887	2.43528
	2.54096	1.85641	2.08682	1.0649	0.925835	0.724399	1.11877	1.08809	1.71022	3.18931	4.22239	1.31946	1.09113	1.95687	2.57265	2.08735	1.13146	1.57535	1.25792	2.06824	2.14201	1.63974	1.61883	1.45798
	2.38506	0.914697	0.91154	1.21952	0.723085	0.690376	1.60832	1.10324	1.44874	1.16037	1.67131	0.970962	0.895813	1.02077	2.39599	2.4113	1.14297	0.933279	2.06726	0.81898	2.28939	1.05173	2.33729	4.33617
	1.36093	1.43726	1.58507	0.585485	1.1392	1.30282	1.59495	1.74927	1.07501	2.8835	1.4359	0.770375	2.03198	1.00398	2.75878	1.09405	1.37171	2.12805	0.88662	1.75002	2.37651	0.907706	4.33031	3.40433
	1.81191	1.53029	1.4385	0.745501	0.592097	1.54197	0.911396	1.26605	0.703317	1.63827	2.56828	0.920762	2.06828	0.987776	3.54062	1.22491	1.53952	0.851227	1.6489	1.53508	1.37512	2.05035	2.45566	1.09625
	2.51059	0.845135	1.62724	0.785653	1.1957	0.857415	1.73081	1.146	1.62095	0.996514	2.21068	1.64436	1.24138	0.907127	2.1188	1.3274	1.13664	1.99635	1.67857	1.43449	3.19743	2.21541	1.11325	2.51761
	2.29642	1.29974	1.78693	0.978741	0.691323	0.748203	1.69452	1.74554	3.78238	1.05192	1.50327	0.909952	1.18177	0.804189	1.26985	1.11172	1.42524	1.09465	1.05362	1.09158	1.96659	1.0477	2.14502	3.18034
	1.69237	2.5488	1.37599	0.820535	1.37773	0.890876	1.15501	1.76647	0.808067	4.01375	2.58488	1.24081	0.702922	0.771647	2.7185	2.76288	1.5656	1.27317	1.85608	2.17157	1.28834	4.38749	2.48921	1.05671
	2.03718	1.42155	1.15013	0.861109	1.02143	1.60458	1.34028	2.31259	1.18553	1.26634	1.81401	0.72181	2.95099	1.74387	2.04429	1.18046	3.59775	1.0463	2.37127	1.25068	2.29633	1.58038	2.6114	1.81576
	1.53393	2.5485	1.98373	0.581985	1.19309	2.72125	1.60694	1.18554	1.83795	1.51705	0.805525	1.77277	1.11376	0.785402	2.30532	1.83383	1.83837	0.831548	1.55087	2.30771	9.88196	0.820913	0.851915	1.41441
	0.831161	2.63211	0.803686	1.06724	1.0863	0.924327	1.32891	1.32898	1.34596	0.925148	1.32436	1.1315	1.41735	1.34539	0.654375	1.3411	1.31704	1.51102	1.05641	1.1576	2.06762	1.8763	1.15067	1.27229
	2.55464	1.07641	0.846991	1.3988	1.64862	1.50115	1.16878	3.23202	0.739253	2.11104	1.06338	1.40294	1.53102	0.96286	1.54397	1.43602	1.53775	1.10801	1.42437	1.56627	1.88226	0.8635	2.01803	1.68509
	3.26219	5.15003	1.59514	0.913429	1.3272	0.703774	4.10848	4.25837	0.850879	1.81449	0.768082	0.969903	1.71739	1.99344	2.56023	2.88029	1.69843	1.10413	1.96175	1.10984	2.7108	1.21149	1.70682	1.20919
	1.90212	2.29156	1.96539	3.02534	1.28824	1.3455	2.93895	1.40414	1.07151	1.16703	1.18956	1.57225	2.85873	1.18204	1.12005	1.75813	1.24107	0.91782	1.25004	2.80276	1.31265	0.85232	2.51147	1.29744
	3.5252	1.23961	1.13273	1.33751	0.593219	1.27056	1.95228	1.04047	0.637563	0.94363	2.02245	1.79669	1.26024	0.990812	3.83125	1.16341	2.07892	1.24493	1.33037	2.25583	0.801053	1.25153	1.1493	1.59079
	1.26123	1.07006	1.51332	0.623628	0.972095	1.21593	1.52848	2.45605	1.27571	1.57974	1.00877	1.93666	2.25524	0.677866	1.10443	1.70039	1.29028	1.07112	1.1673	2.26114	1.959	0.668357	1.37908	2.37633
	1.59733	2.84949	3.5373	0.862666	2.32627	2.35925	0.994444	0.99936	0.760245	0.754363	2.82681	1.87455	1.52356	1.03096	1.02573	1.072	1.42615	1.70131	1.32907	1.92877	1.62951	1.12509	3.41797	1.67908
	3.24311	1.96646	1.92408	0.816782	1.26471	1.03766	0.718365	1.90104	1.47355	1.2914	0.857996	1.01082	3.14031	0.752876	2.15597	2.99116	1.42809	3.18748	3.17656	1.07329	1.91157	2.2031	1.49361	1.18801
	2.35642	2.40049	1.70964	0.850262	0.779515	1.85997	1.26721	4.95867	1.74643	2.23997	0.794221	2.13415	1.87551	1.64769	2.86442	1.59889	1.54741	3.95357	2.01235	1.82358	3.26163	0.900217	2.77879	3.23467
	1.08285	1.46042	1.22546	3.84067	0.818123	0.908676	1.02012	1.17023	1.09313	1.82895	1.57803	1.65611	3.02985	0.912261	1.92691	1.94818	1.52485	1.22497	0.712842	2.24266	1.39184	0.660049	1.31993	1.1177
	1.07199	1.28899	2.10387	0.947903	0.688672	1.13116	1.22732	2.15878	1.44756	3.53295	1.61522	0.942939	0.919743	0.783749	2.506	3.00117	1.75698	1.12449	1.48865	2.06288	1.95815	0.751078	1.06997	3.19917
	2.10397	1.41986	0.733272	0.761099	1.39068	0.994858	0.8323	1.13633	0.98488	1.50334	1.52731	1.03068	3.24611	0.85774	1.25864	1.21877	1.59077	0.867628	2.93316	0.989065	1.05404	0.921483	1.69177	0.920376
	4.91761	1.47457	1.50607	0.916428	0.703264	0.83296	0.862037	1.41583	1.72063	0.921286	1.04266	1.28778	1.33624	0.80417	2.35419	1.99246	1.92914	1.24538	1.86378	0.852435	1.31328	0.816024	1.39193	1.31956
	1.14475	3.20329	2.52775	0.654466	0.731796	1.22438	0.722975	1.16742	1.13544	1.13851	1.37798	2.01423	0.936149	0.874704	1.61862	1.38508	3.05823	3.63446	2.31271	0.953198	2.68654	2.2124	1.27306	1.37319
	1.17177	1.27761	2.15774	1.33704	0.793766	1.43683	0.988639	2.42053	0.852962	1.10179	1.20592	0.963223	1.52171	1.10005	1.74619	1.62831	1.18405	1.54748	1.16531	0.840789	1.93704	0.839515	4.9664	4.41252
	1.60317	0.926372	1.39496	0.618047	0.911681	1.2058	1.35558	1.08145	0.837133	2.82279	4.25488	0.815539	1.5779	3.39625	2.67652	2.82482	2.39027	1.30171	3.05854	1.83374	2.01862	0.936579	1.46946	2.12308
	1.55316	1.51688	1.32597	1.35791	1.94442	0.944568	1.63753	1.20467	2.88962	2.8171	1.24973	1.79609	0.916231	1.2717	0.978908	1.17021	3.55403	1.05278	2.31937	0.882916	1.03071	0.77271	1.95301	1.35333
	1.30449	1.36516	2.13644	1.17949	0.830207	1.09959	0.953391	1.10829	2.4789	0.81563	2.88271	0.657418	3.6156	1.93999	2.25263	5.95322	0.627441	1.52529	1.84009	2.08725	2.44399	2.56031	5.84053	1.3761
	1.62155	1.25979	1.9787	0.848199	0.795763	0.89466	1.3041	1.02738	1.75907	0.939447	2.11397	1.13193	1.80944	0.734336	1.32289	5.59034	1.49545	1.2337	2.3998	1.51286	1.23605	0.87943	1.92091	2.27384
	1.6796	1.08678	1.58936	0.90127	0.70256	3.44924	1.88853	1.00265	2.2041	1.21941	4.33085	1.16842	0.732944	0.708899	1.48746	1.3917	1.78198	1.05421	2.2383	1.13544	1.25972	0.693404	1.65321	2.63021
	1.89068	1.1805	1.27028	1.88908	0.838159	1.25639	1.23086	1.21524	1.60591	3.25296	1.29336	0.763842	0.7715	0.825905	3.18392	1.8512	1.46497	1.4764	1.86239	1.33535	1.57178	4.80559	2.27782	3.15001
	2.75098	2.12634	2.16685	2.70368	0.664174	0.896715	1.01893	1.65122	1.26543	1.53227	0.874422	1.22632	2.07864	3.2982	1.47517	1.16	2.10833	1.09204	1.88895	2.02135	1.53049	1.20829	2.92352	1.53431
	1.13459	1.32333	1.00521	0.564125	0.685764	0.961465	2.6793	1.69587	1.4616	1.25871	0.933624	1.1183	1.09858	0.775627	1.25048	1.58441	1.54173	2.51037	1.64285	2.12277	1.91263	0.863593	3.29989	1.32312
	2.36163	0.979964	0.929819	8.32193	0.974289	0.83887	1.28821	1.15635	1.52765	0.821462	1.7012	1.68796	1.86856	0.725171	1.77489	1.54793	2.41293	2.11586	1.13749	2.70424	2.08278	2.71915	1.5203	2.06485
	1.64291	1.35041	2.45682	0.930058	1.16511	1.65878	0.81354	3.2051	1.08771	1.79271	2.26293	0.730662	2.62212	1.20418	0.928618	2.18579	1.05497	2.42921	1.49121	1.77045	1.37243	0.81104	3.77803	1.2668
	2.25877	2.01103	0.806662	0.677844	0.629782	0.762888	1.18944	1.47842	0.834761	11.6382	1.13625	2.39829	1.00359	0.778249	1.61655	4.66043	1.16543	3.1307	0.954619	1.17278	0.933178	2.32917	1.58711	1.30044
	1.45792	5.93795	1.13491	1.05951	0.712544	2.11818	2.41509	1.73839	1.91848	1.12043	2.0145	1.32542	1.55898	0.821527	1.3912	2.60739	3.07894	1.84769	2.69511	1.67161	2.42815	1.17044	1.07833	1.84754
	3.88162	1.15795	0.92705	1.02337	0.827755	0.900978	1.45584	1.18977	1.07917	1.60042	0.999933	0.999062	1.48704	0.765927	2.06324	4.51344	1.82271	3.90903	1.87676	1.2104	1.30366	1.52873	2.69546	3.04152
	1.49038	1.95565	1.30251	0.869013	2.18775	1.13209	1.77915	1.60516	1.48373	2.36211	2.73631	4.55239	0.981942	1.03107	3.17345	1.50415	1.07244	1.53162	0.963321	2.44695	1.80882	1.74186	2.30516	2.94693
	1.38961	0.998885	4.11255	1.74311	0.627444	0.92507	1.2652	1.77377	0.995859	2.95679	0.828931	1.19189	1.0408	1.31907	1.47831	1.68233	3.44765	0.949561	2.15184	5.014	1.08856	2.62038	4.65724	1.59661
	1.44319	0.932196	1.33798	0.907369	1.14433	0.685367	2.29736	1.87286	3.72045	0.919233	3.38333	1.72202	0.943705	0.750676	1.14374	2.36888	1.40721	1.97829	0.885115	1.04757	2.72771	0.755785	2.09708	1.49607
	4.12442	1.33362	1.95897	0.639247	0.957753	0.795344	0.919992	2.47778	0.81087	1.26845	1.1705	1.83944	1.40696	0.732664	1.71341	0.70871	1.39965	0.822574	3.10833	1.49114	1.54808	2.49315	1.63049	2.79305
	3.3424	0.798622	0.978877	1.06231	1.00503	1.36056	1.21749	3.20673	1.49138	3.12961	2.50856	0.97024	0.958566	2.3493	1.96057	1.70676	1.42439	1.1418	1.50461	1.17724	1.93516	2.03595	6.22359	1.22219
	2.21772	2.55193	2.06976	0.892358	0.918442	0.572483	1.12128	1.30361	1.04473	2.50702	2.27199	1.41685	1.16968	0.710724	1.46669	1.96481	0.974688	2.27225	2.37536	1.71202	1.75962	2.16141	1.2096	2.11497
	1.75281	2.35767	1.98549	1.6379	1.17524	1.05803	1.2348	2.40689	2.10503	1.5796	2.01226	0.793953	1.58781	1.08094	1.40533	0.777093	1.22049	1.00439	1.1179	1.54413	1.81614	0.801668	3.53108	1.1782
	2.89485	1.21672	1.12901	1.09978	1.16571	0.648312	1.05259	1.95532	1.00579	1.35088	0.631728	1.48998	2.94909	0.973672	1.41893	1.01026	0.856184	1.47378	1.7366	1.09436	1.6924	1.4317	0.984396	2.81394
	2.25	0.87378	1.99426	0.544641	2.02481	0.664887	1.19943	1.7987	2.40133	1.28112	1.89442	1.1441	1.35412	2.07901	1.75671	1.56664	1.57994	1.64855	1.68146	1.07484	1.66814	1.11877	1.89688	1.53989
	3.30836	0.993029	2.69452	0.673906	0.8659	1.83448	1.09188	1.36743	0.85545	6.41494	1.33043	0.966327	2.6378	1.10998	2.44885	1.26444	2.96206	1.61585	1.79784	1.07351	2.83469	0.967515	1.19984	2.63413
	2.11501	1.54227	5.36982	0.759855	0.674509	0.746097	0.832518	1.30786	1.2003	4.21908	1.11863	0.884459	1.47896	0.738221	1.85538	1.66957	1.49902	2.93493	1.83993	1.74077	1.03462	1.50132	1.83169	3.93353
	0.944649	2.17408	1.55335	0.82665	0.772173	0.958463	1.47775	1.41741	1.13974	1.80915	2.60744	2.67489	1.74571	0.743749	1.31853	1.87251	1.85342	0.656678	1.25207	0.716676	2.55289	0.743839	1.50972	2.02038
	1.91095	0.840086	1.3683	0.987617	0.751101	0.589752	1.23823	1.25969	1.0186	1.96753	1.44686	1.41527	1.42267	1.00415	1.60793	1.59648	1.37711	2.15255	1.74612	0.940873	1.6098	0.81709	1.54093	2.99266
	3.30555	0.803744	0.990859	0.807681	1.23082	1.43984	1.92778	2.8678	1.10393	0.954922	1.26395	0.645586	1.23443	0.796857	0.796455	1.92291	1.57952	0.910999	1.95512	1.89825	1.55038	1.73074	1.95725	4.26506
	4.16758	0.766054	1.12395	1.1289	1.63334	0.660494	0.954769	2.03016	1.54736	2.39989	2.73045	0.857752	1.57915	0.949273	0.962177	0.873567	1.40626	2.66579	0.816399	1.34826	1.56256	1.46148	3.27058	1.08469
	1.18774	1.3728	2.86992	1.4372	0.626473	0.610564	1.6491	1.08403	1.20254	2.31331	2.26494	0.806475	1.36164	0.805963	1.83753	1.43418	1.1152	1.30211	1.96897	1.65092	1.87089	0.880053	1.64155	1.94369
	1.95807	1.09272	1.7527	0.853	0.636353	0.67855	0.757574	1.27047	3.14954	1.11723	1.01328	0.783177	1.5608	0.678166	1.87303	1.05092	2.17088	1.70861	1.95057	2.93614	1.99167	1.1339	2.11701	2.25626
	2.03194	1.41098	0.977537	1.14271	1.26134	0.894504	0.830528	1.06673	2.32469	2.44419	0.962352	1.45698	1.17089	2.20091	1.7857	0.878407	2.9644	3.10165	1.55765	1.81293	0.739489	1.46956	6.05662	1.76606
	3.80809	1.72494	1.7738	1.12419	1.25285	1.16746	3.08338	1.01707	0.862385	1.30908	2.66717	4.57619	3.54951	0.676994	3.6305	1.31785	1.06051	3.02441	2.27732	0.755598	1.22999	0.630852	3.38593	1.31811
	2.47787	1.02691	1.21998	1.00513	0.679858	0.780167	1.76126	0.976438	1.77232	1.46819	2.3561	1.26359	1.02309	0.862543	1.02417	2.31994	1.32812	2.42229	1.51112	1.59591	1.19756	2.09738	2.18979	1.36433
	1.72646	1.35323	1.44749	0.784847	1.04841	0.88844	1.49534	0.937912	2.00503	0.905562	1.79007	1.32317	2.94054	2.12844	1.30404	2.46442	1.0935	0.804486	2.18624	1.42925	1.85816	1.54291	2.51546	2.10159
	1.3778	1.95624	1.32455	1.03019	0.766152	0.976134	1.42261	1.0682	3.3403	5.12701	1.67212	1.40038	1.28782	0.652135	1.05088	1.5739	2.74886	1.58456	2.28655	0.905763	0.8278	1.93707	1.83352	0.842852
	1.75869	2.3004	1.37411	0.911416	0.757361	1.14294	1.44383	1.33688	1.47013	1.82392	1.73165	1.68189	2.76589	0.901948	2.07394	1.77321	1.83562	1.70054	1.37934	0.663003	2.00294	1.26255	2.72835	1.19432
	1.95116	5.1247	1.31309	0.6398	1.25208	1.34648	1.52643	1.26385	1.06299	3.41586	0.903827	0.892906	2.23089	1.88606	2.84839	1.65108	1.43706	2.1237	1.9701	1.89988	0.770501	1.18639	1.65095	2.58093
	1.00269	1.67356	2.64111	0.658845	0.704036	1.49521	1.46913	2.09887	3.99246	0.972089	1.11031	0.584439	1.17802	0.668941	1.44167	3.76896	1.33161	2.14062	1.51459	2.43984	1.22672	2.05121	2.27308	2.72424
	3.28304	1.75724	2.03156	0.838433	0.772554	1.0699	2.80456	37.1099	0.989633	1.38401	2.4078	0.664771	1.23329	1.06505	1.02864	1.57878	2.26363	4.89555	1.18717	2.0069	1.39974	0.984464	1.33157	1.73229
	1.1106	0.858238	1.68737	1.05052	0.90174	0.871378	5.81128	1.12702	0.904128	1.36659	2.09717	1.59576	1.75183	1.2832	1.9263	1.41432	2.29385	2.03744	1.35442	1.14934	1.91742	1.69019	3.63662	0.949543
	1.59148	0.964371	1.52149	1.38345	0.871945	0.671727	1.50492	1.36544	2.57652	1.41798	2.84764	0.991192	2.2915	0.882137	2.32841	0.977837	1.9087	1.00887	1.06478	1.33764	1.67776	0.973343	1.78152	1.20077
	1.70446	0.835546	3.06868	1.19647	0.658079	1.15998	0.900155	1.29639	1.07851	0.82731	0.868277	1.24471	0.832466	0.898024	1.42421	1.18636	0.620724	0.900299	2.94308	0.842028	1.29423	0.891298	2.31926	1.47448
	1.44323	0.887525	1.60163	0.669401	0.734178	1.26721	2.03827	6.15266	2.00021	4.70573	2.19532	1.37177	4.25159	0.725661	2.28403	1.39509	1.24338	3.53783	0.970683	0.880133	1.24703	1.02758	1.32852	0.974494
	2.39325	2.1095	3.20587	0.672734	0.869141	0.924488	1.36935	1.96684	1.29047	1.01637	3.28744	2.80599	1.11704	2.26341	1.38578	1.9551	2.50149	5.80535	0.995916	1.31095	1.20666	0.638001	2.8727	1.97568
	3.59912	0.726822	0.916391	0.915387	0.965683	1.33719	1.01357	1.74193	1.45424	2.28465	1.47823	0.819069	4.44065	0.905015	2.08675	1.91684	1.9257	0.991707	1.79983	1.53329	3.56338	0.807047	1.61844	3.05611
	2.37809	1.80967	2.03297	1.01554	2.1021	2.3425	1.07683	1.17716	1.30196	3.04971	1.94692	0.867402	2.81388	0.904005	3.38039	1.03799	1.89204	1.45348	1.76431	1.09847	1.32392	0.819032	2.29092	1.01513
	2.9258	1.82505	1.00559	0.76797	0.779404	1.13281	1.49153	0.637701	2.4431	2.66391	3.24269	1.04149	2.03016	2.49469	1.34271	1.76247	1.24557	1.3723	1.11879	1.43736	1.50698	1.3134	1.47555	3.35575
	2.55186	6.1288	1.67559	0.680612	0.799592	0.730824	1.03817	1.18083	1.03677	0.891555	3.85749	0.733442	1.06785	1.48972	1.44029	0.698484	1.40026	1.6208	2.9258	0.883351	1.8494	0.698222	2.48655	1.33269
	3.61517	1.55404	2.77152	1.07858	3.15188	0.614114	1.57391	1.89506	1.5579	0.907708	0.788511	1.91416	2.90102	0.842447	1.88926	1.08082	3.26101	1.08547	2.44957	1.18212	0.945406	0.715436	1.18333	1.31426
	1.53334	2.35292	1.51281	0.699813	0.792495	3.06028	1.18343	1.40559	1.79329	2.24714	1.71423	0.977217	2.18244	0.754787	1.10038	0.953478	2.8349	0.885323	1.79555	1.76876	1.81036	1.93617	4.23742	1.53416
	3.05274	1.53454	2.11327	0.757129	0.676163	0.929719	1.39772	4.65759	2.14769	1.23932	1.13194	0.987181	1.79468	1.00561	1.61564	4.06678	2.05901	0.916807	2.00926	0.830463	1.1402	2.26881	1.88674	1.30853
	2.26735	1.65224	0.983613	0.823309	0.70857	0.731186	1.00432	1.17966	1.74128	2.24111	1.65846	0.696724	1.33906	1.75621	1.48522	1.57328	1.7682	1.3049	1.89264	0.91959	1.65241	2.39892	1.35211	1.12323
	2.18285	2.02102	1.08564	0.8866	2.50793	0.720138	1.08875	1.34698	1.68892	4.04411	1.67409	1.11508	1.52237	0.711473	1.5549	1.50829	1.66729	1.112	1.77001	1.11468	1.11274	1.53392	1.57387	1.18037
	3.25237	4.42277	2.26498	0.725404	1.69418	0.873048	1.994	1.59064	1.44216	1.72236	1.13367	0.720867	1.6825	0.853514	1.39074	1.4272	1.4772	0.973645	1.01407	1.63938	1.93806	1.59545	1.46477	1.58757
	2.22593	2.22419	1.59608	1.86173	0.817654	1.28762	0.947734	1.59478	1.15414	1.48103	2.8182	1.25346	0.700915	2.26429	1.99372	2.61637	1.12965	0.749478	1.16182	3.56215	0.8688	0.776961	3.52719	3.52537
	1.59184	1.39214	0.949081	0.94994	0.644146	3.19039	4.38495	0.969153	1.30243	1.61837	3.54252	0.834569	1.03868	1.55645	1.92976	2.47524	1.48519	0.960808	1.89517	0.905746	1.02653	1.30372	2.93042	2.06754
	2.125	5.60892	2.2159	2.47262	1.58567	0.81499	1.141	0.924944	2.20608	1.27759	3.49156	2.59585	1.79053	0.922968	1.59768	4.99926	3.34283	2.28236	1.30617	0.89906	1.954	0.832646	2.23524	2.04623
	1.37759	1.12662	1.46524	0.62148	0.542849	0.726487	0.851806	1.3674	1.0609	1.96966	1.54062	1.23238	1.70207	0.813181	1.72803	2.14204	2.08573	1.45494	1.10049	2.92671	2.58187	0.621899	1.37673	2.66459
	1.72134	0.946937	1.50608	0.820982	0.608757	0.871057	1.29636	0.729659	1.47241	2.48627	3.81542	1.22801	1.59059	0.764331	1.9458	3.10054	1.03641	1.99002	2.25491	2.31001	1.40572	0.751082	1.47591	1.71448
	1.34554	5.15593	2.40129	4.75287	1.17796	0.971937	0.979955	1.72816	0.935411	3.35519	2.34577	1.1845	2.76376	0.744411	1.1586	1.25531	1.4117	1.16232	1.06184	1.98322	2.76387	2.11646	1.08134	1.67545
	1.34227	1.08702	1.41612	1.37522	0.733627	1.27346	2.65265	1.64139	0.994036	1.88609	3.52217	0.773066	1.00857	0.805432	1.90274	1.61375	1.70989	1.81566	1.97551	0.975477	2.71657	1.93477	1.46827	1.23334
	2.67208	1.92298	1.3854	1.10291	0.690706	0.791938	1.16785	2.2163	1.79689	1.48611	1.98429	1.616	2.65998	1.99773	1.82893	1.92962	1.51092	2.57723	2.51811	1.05962	1.81941	2.30096	1.22383	1.6642
	2.4107	1.76779	2.29996	0.77909	0.91101	0.748648	0.928155	2.05667	0.895621	0.83681	1.46815	4.54504	0.889026	1.03055	0.982173	2.34375	2.72411	1.29905	1.57836	0.706038	1.85074	1.88866	1.19794	4.02494
	2.07141	1.5067	1.26078	1.61806	1.37987	1.83503	0.819016	0.799903	0.958896	2.28906	3.25064	1.53347	0.968858	0.906532	2.67286	2.50883	2.38317	2.13336	1.40597	3.82908	2.41762	2.90937	1.33958	3.43495
	0.851376	1.3308	1.4595	0.925927	0.64738	0.983596	0.894315	2.2941	2.14187	1.57991	0.628905	2.10665	2.29773	0.795512	1.11411	1.77024	2.60562	1.49942	2.47299	1.09925	1.02086	1.47349	1.25253	3.11333
	1.58673	1.02781	1.25713	1.42694	0.874722	0.851546	1.1921	1.41594	1.16913	2.26538	2.81874	1.22186	2.03029	0.896644	2.39574	2.10464	4.58068	3.451	1.5135	1.79704	1.19882	0.921979	3.05608	1.03634
	1.85318	1.58501	1.27184	0.953619	0.957721	0.921369	1.13559	1.39372	1.27809	1.78247	1.48789	0.797454	4.18988	0.935077	2.87411	2.53942	1.73592	2.36424	1.72314	0.731295	1.22428	1.2536	0.945337	1.19202
	2.03278	1.38746	1.8943	0.637455	0.914281	0.739358	1.50983	3.41223	0.95262	1.3646	1.18588	1.51714	1.42724	0.801192	1.21382	2.08385	1.645	1.71911	2.26594	1.51168	2.07325	0.715914	2.13762	1.55011
	1.49434	0.727762	2.81458	1.74136	1.12042	0.951312	1.03212	1.4074	1.09864	2.08188	1.43572	0.715686	1.13102	0.800591	1.83965	2.21542	1.30303	1.79899	1.78865	2.21443	1.19175	2.40887	2.92486	2.4943
	1.99426	1.69508	1.0748	1.00525	0.627202	0.834731	1.8339	1.11078	1.00903	1.12343	2.12406	2.02147	1.31304	1.54422	0.899488	0.992381	2.41466	1.59381	1.17069	1.15748	1.92208	1.81978	1.51268	2.0936
	3.45253	1.5442	1.48403	0.819011	0.682121	4.16667	0.839895	0.898636	5.64615	1.22869	1.09152	0.899047	0.915	0.920899	1.86291	1.54312	2.41887	1.06952	1.17017	1.00692	1.3815	0.911768	1.76507	1.00239
	2.32616	1.61953	1.53989	2.01881	0.922593	0.815434	4.04119	1.83068	1.9948	0.895062	3.15287	0.989525	1.06098	1.13128	3.07141	1.48225	1.77215	1.70863	1.81455	2.08698	1.15867	1.54442	2.21176	0.885722
	2.28046	1.56509	1.38389	1.65899	0.619793	0.831167	1.23245	2.00584	1.59664	1.10098	1.30883	1.49273	1.62163	0.862644	2.58485	1.59384	1.48704	0.726354	0.95155	0.697131	1.36434	1.44974	1.243	2.62397
	3.41175	0.858522	2.25886	1.28588	1.50286	0.777594	0.817562	2.3027	1.66122	0.867895	1.098	0.67878	1.15531	0.869364	0.788337	1.24278	1.59494	1.31239	1.23345	3.34936	2.45666	0.876268	4.28149	2.6635
	3.70619	1.3224	1.55355	0.748812	0.902315	2.45647	1.08276	2.64425	1.55681	2.02194	2.55664	1.21893	4.00516	0.965479	1.65582	2.21798	2.17737	0.870373	1.05837	1.47301	1.66721	2.13912	1.40994	2.79536
	4.10073	1.21822	3.54807	0.814937	0.879688	0.792427	1.00473	1.86611	2.62651	1.79909	2.26121	1.53627	2.37595	0.700106	2.36784	1.72626	1.01652	1.02634	2.01233	1.48721	2.27371	0.741711	2.72219	3.44023
	1.46994	0.972973	1.73657	1.04153	1.22602	0.778308	1.76562	1.13018	0.772042	2.30037	1.11421	1.04108	0.911788	0.860991	2.3377	1.10545	1.61626	1.23986	1.52088	1.49447	3.00246	0.89241	3.87558	1.50622
	3.11477	1.05826	4.94825	0.775131	1.62847	2.19151	2.53719	1.50562	1.0416	1.05709	1.32119	1.89538	1.25382	0.672571	1.68862	1.91981	2.75253	1.02281	1.22486	2.41008	1.21336	0.864184	1.81352	2.74083
	0.926312	1.71295	0.806363	1.24586	0.73739	0.857442	0.885711	0.812044	1.88529	1.00099	2.62677	3.80811	1.43812	1.26158	2.11077	0.906452	1.59512	1.08212	1.87199	3.61867	1.91806	2.20936	3.25083	1.17318
	3.36354	1.2001	1.32123	0.882211	0.859238	1.21846	2.3881	1.26743	1.29415	0.978841	1.6485	1.45804	5.64506	0.721905	1.16685	1.79786	1.58283	0.635368	1.77854	1.23819	1.75784	0.89211	1.79346	2.68697
	2.91696	1.92145	1.71008	1.07987	0.626971	0.76701	0.884936	2.62845	1.23013	1.15049	1.89678	0.911911	2.36388	1.02233	2.62892	1.8252	1.88627	1.00555	1.24008	1.74868	0.879383	3.47145	1.49746	1.6662
	1.29971	2.2186	1.19488	0.70723	0.906798	0.865185	1.38093	0.865788	0.876992	1.03914	2.69065	2.18626	1.79495	0.911123	2.76869	4.477	1.59774	1.26259	2.53154	2.09049	0.966482	0.806354	4.11101	3.74228
	3.29104	1.14465	1.75374	1.98138	0.642274	0.752421	1.00587	1.01009	2.09278	3.01946	3.08065	1.02715	4.0977	0.781943	3.04873	1.20268	2.44994	2.31976	1.91213	4.39794	2.23836	0.896936	1.35429	1.57548
	2.33045	1.84973	1.70625	0.760989	1.23848	1.01068	1.7359	1.6643	1.32521	1.26275	1.12947	1.0615	3.3937	1.04249	2.30388	1.00425	1.31759	0.976673	1.74497	0.91707	1.37049	0.855218	2.38661	0.859596
	2.6042	1.07005	1.22035	1.36089	0.969795	2.71913	1.27791	0.881742	1.28103	2.12393	1.15648	0.887869	3.52095	1.78447	1.21782	1.99646	2.34226	0.897798	1.94996	1.28629	1.86325	2.67308	1.91035	1.85544
	2.0972	1.18743	1.00032	1.35123	0.925005	1.01327	0.936436	1.2207	9.60755	2.0749	4.77784	0.73597	1.12665	4.55813	2.62384	1.93013	2.30624	1.02785	1.8355	0.959826	1.34282	2.01915	1.73005	1.2049
	2.82388	1.56826	1.05769	0.888734	0.692674	1.04549	0.782055	1.67908	0.999252	4.01519	1.73957	0.937148	1.04363	1.48339	1.92222	2.23045	1.66237	1.04705	1.07026	1.35991	1.20574	1.00707	2.10126	0.846978
	1.87198	2.20434	1.69622	1.06502	1.09191	1.05174	2.41627	1.24069	1.8234	2.29064	0.790635	1.54712	1.45515	0.660311	2.16283	1.34483	0.939425	1.8858	2.20631	1.57438	1.3017	2.74772	1.74338	1.95366
	1.53961	2.7991	3.38468	1.34546	0.812398	0.852217	2.69591	1.02674	1.24009	1.33282	1.56836	0.925797	0.980413	0.807749	1.57205	1.59364	1.13562	1.33222	1.14571	0.948265	1.62416	0.807921	2.74578	2.08907
	1.51392	1.76475	1.12168	1.00144	0.932508	0.729082	1.03966	1.63365	0.732045	3.51744	1.49728	0.891937	9.11293	0.889479	1.91779	1.21471	1.12269	1.85157	0.885492	0.997398	2.69488	1.28974	1.41786	0.96276
	2.18916	1.45326	3.15029	1.14085	0.939048	1.31574	0.866686	2.73237	0.798249	1.94233	4.12717	0.944614	1.08791	2.98849	1.09767	1.4262	2.18469	0.77576	1.07445	1.13908	2.52716	3.38593	3.04504	2.03784
	1.90937	1.64547	1.40725	0.766153	1.03297	1.44496	1.31303	0.725056	3.93636	3.6146	1.33733	0.865418	1.74522	1.109	2.27642	1.65105	1.61788	2.87003	1.74337	1.13445	1.36085	0.771748	2.79979	1.82529
	1.73781	1.52016	1.31135	0.751603	1.38926	1.54058	1.00566	1.20993	3.65571	1.79637	0.665721	0.725949	0.553904	1.6088	2.74304	1.24151	2.34979	1.09704	1.17286	1.3625	2.67704	0.764547	2.05896	2.3547
	2.43634	2.31967	2.58454	0.795395	1.8555	0.997462	0.856127	2.0908	0.668555	2.15701	1.9227	1.34789	2.54538	1.68618	2.59036	1.05319	1.43018	1.40869	2.01053	1.54675	1.70758	3.24379	2.88415	1.70421
	1.06493	1.22165	0.769531	0.762457	6.48276	1.94315	1.35932	1.5528	1.84237	2.71688	4.65434	1.00791	1.31652	0.980599	1.31524	1.86283	1.07167	1.33632	1.08172	1.42278	1.28116	1.86844	2.84172	3.36753
	1.41295	1.68132	2.27743	0.862718	0.88953	0.589908	1.79932	1.4317	1.36667	1.73929	2.87235	0.877765	2.00325	0.750985	1.03815	1.91558	1.11225	0.934513	1.78223	0.729843	0.987148	2.32485	3.93748	4.85949
	1.71704	2.51636	0.988041	1.61567	1.60335	1.51574	1.2274	2.21289	2.46357	0.958319	2.93615	1.61354	3.84323	1.76886	2.12194	1.72919	2.17372	1.355	1.45831	1.17692	1.06152	0.862258	1.96603	1.43381
	2.43533	0.84255	2.8473	0.985287	1.3202	1.00769	1.11082	1.40341	2.50902	1.92125	2.02189	1.63222	4.32569	0.796732	2.54024	3.52098	1.84295	3.74363	1.27554	1.00537	1.95775	0.927024	1.24371	2.43544
	1.01072	0.948427	3.47936	0.789183	0.673008	1.07858	1.25121	2.53494	0.793246	31.0828	1.22713	1.90837	0.877125	0.673077	1.9802	2.89797	1.06722	1.52319	2.39179	1.20913	1.12597	2.21857	4.35297	1.72992
	3.14056	1.85156	3.47506	0.774645	0.975603	1.20243	2.70833	2.37514	1.41867	1.41196	1.53209	0.815767	2.32563	0.72769	1.903	6.65222	4.42197	0.883682	2.10031	2.06577	2.10314	0.840523	1.65367	1.12553
	1.19801	1.00732	1.21029	1.47372	1.10424	0.794672	0.94127	2.53985	0.922358	0.960648	0.887816	2.2912	0.847146	3.23837	3.25755	1.29038	0.844629	1.55118	4.28562	1.86799	1.82974	0.766077	1.26564	2.62331
	6.33022	1.1532	1.70957	0.800112	0.832505	2.40349	1.1844	1.2109	1.14739	2.43149	1.07095	1.76666	2.19636	0.842357	1.35911	1.34967	0.918731	1.26948	2.75705	1.30554	1.03459	0.787375	1.17776	1.50669
	2.15981	1.18906	2.07816	2.26936	1.83734	1.29584	2.46123	1.9647	1.73188	1.26933	2.1463	0.807876	1.92512	0.8665	1.66135	4.60934	3.02116	1.15365	1.81543	0.899873	1.67601	0.76697	2.37497	1.88778
	3.06007	0.650124	2.55376	1.6814	0.918816	1.38644	3.0803	1.55376	1.63512	1.39879	1.04937	1.63874	1.05231	0.816909	1.53154	1.96643	0.987828	1.30153	1.75864	1.7709	1.28899	1.23673	2.1246	4.96968
	3.98596	1.26831	2.00771	0.690565	1.31019	0.747799	0.944946	1.27981	1.23564	2.26595	1.10812	1.01944	0.731181	1.25085	2.77239	7.94176	2.13462	4.87681	1.53822	1.56277	2.52271	1.57376	2.25907	2.04625
	1.60293	1.55968	0.923819	0.905452	0.890226	1.02724	0.916334	1.83739	1.37702	3.71925	0.713741	1.03188	1.50791	0.871302	1.0901	1.35258	1.12695	1.01999	1.21289	0.919423	1.30109	0.862293	1.55152	2.05306
	1.40161	1.53447	1.16081	2.70061	0.946327	0.741118	0.669374	4.25874	2.36908	1.06151	1.42707	1.12851	2.10223	0.751266	1.00396	2.53689	1.89015	1.63353	1.79467	1.29821	0.85542	2.86226	1.06867	3.20948
	5.11241	0.833386	2.9287	1.25609	0.856358	1.28635	1.14876	2.38861	0.677569	4.20784	0.712191	1.17908	2.64216	2.13933	3.50103	1.39595	1.60806	1.01983	2.10466	1.06045	2.95514	1.49959	1.73399	0.907969
	2.93731	2.17944	1.62664	0.811428	2.00825	0.766762	1.41334	1.03236	1.67125	1.6981	3.05044	1.19108	2.15176	6.0132	2.52657	1.58411	2.42516	0.956105	2.41068	1.5158	2.59897	5.10689	1.96543	2.26611
	2.3294	2.24248	1.81458	1.16167	0.895117	0.847647	1.59628	1.60638	0.590544	1.46567	0.970093	1.23164	3.96563	1.41884	1.43261	1.49314	1.83893	1.08613	3.28489	1.67661	0.77019	0.898431	2.38603	0.882106
	1.18996	0.841418	2.17854	0.942823	0.967624	0.949218	1.09612	1.03359	1.33115	0.684714	2.96702	1.05848	1.42417	1.05298	1.48346	2.31587	2.96885	0.822615	2.87398	1.33304	0.981516	1.11164	1.35434	1.92387
	2.40939	1.89874	1.50296	1.07474	1.12265	1.11255	1.15064	1.24562	1.01616	1.71572	5.28811	1.31107	1.69907	0.801937	2.28979	1.57303	2.09079	1.24458	1.86529	1.09321	1.93905	0.837361	2.01012	1.80081
	1.93501	2.47126	1.33722	0.991519	1.32717	1.01865	1.22581	2.08262	2.46551	2.43293	1.06611	0.877523	2.30345	0.939926	1.26245	3.191	1.24488	5.37925	1.30829	1.14069	3.28113	1.73825	2.05913	0.928421
	1.79804	1.10882	2.08681	0.770714	1.1962	1.65726	0.838594	1.89358	1.52241	1.35239	1.36225	0.669664	2.31554	0.969317	1.92306	3.90159	1.24972	1.31357	0.871686	1.27089	0.884035	0.563836	3.12665	1.04523
	1.30322	2.04193	2.68732	0.838964	1.88819	3.21244	2.12253	1.14723	1.53958	1.29539	1.49106	0.656044	1.91458	0.868829	1.82732	3.01348	1.36733	1.09493	1.65137	2.32912	1.07666	0.693884	1.64831	2.03978
	1.7324	2.65731	1.15112	0.864971	0.649654	1.749	0.778745	0.916056	1.88915	1.97602	2.73667	0.623913	1.10778	0.67989	1.02146	1.32447	0.943468	1.00121	2.49709	0.897614	1.98038	3.54785	0.855221	2.74824
	1.68735	1.75736	3.43677	0.822681	1.39275	1.3355	4.27734	6.62576	1.91363	1.52608	1.7025	0.922666	1.58413	0.644447	2.06693	2.72041	1.07884	0.837876	1.15176	2.02138	1.50056	0.739356	3.19242	1.10348
	1.45554	2.14416	1.62925	0.561802	1.30774	1.15789	0.962833	1.91398	1.15045	1.32949	2.2796	0.960968	1.22463	0.906643	4.51302	6.67458	1.47269	1.54961	1.60452	0.893015	0.954299	0.91459	1.52431	1.85421
	1.61588	2.73945	3.15356	0.973381	0.959413	1.44029	1.28363	0.920486	0.720375	1.90138	1.32454	3.39573	1.52749	0.803678	2.77183	2.69033	2.10113	0.930444	2.2982	2.77932	1.65936	0.938442	1.74138	2.30652
	1.42042	4.86874	1.42928	1.20313	1.77616	0.690233	0.973215	1.37492	0.977983	1.20984	1.19679	1.03634	1.73034	0.938775	1.99469	5.47397	2.111	2.91392	1.33909	1.62934	1.10285	4.70452	2.32751	1.93846
	1.47802	1.89443	1.13159	2.23827	0.863746	2.84921	2.28621	0.782975	1.95717	0.957204	1.66332	0.90025	2.03164	0.817122	1.91283	2.09934	2.56251	1.36356	1.05682	1.37531	1.50303	1.68828	1.59121	1.63063
	2.87497	1.01311	0.773434	0.762091	0.644836	0.832404	1.34731	2.79017	0.983731	1.35614	4.73926	1.40016	2.24235	1.01593	1.67953	1.14879	2.34204	2.69521	1.3902	1.01941	2.74896	1.14832	1.18154	1.79123
	2.16687	1.49442	1.0696	0.699481	1.26864	1.41947	2.41624	2.80658	3.59589	1.84055	2.16747	1.28143	2.37833	0.649235	1.41587	0.991106	1.38719	1.3828	1.60836	1.00593	3.9378	1.17417	3.09314	1.25467
	2.16115	1.47812	0.895332	0.703	2.63886	1.58592	2.20306	0.763792	1.04279	1.18248	5.72299	0.998509	1.15067	0.689197	1.61981	2.54614	1.91339	1.56579	1.42951	2.89012	1.3854	0.902928	1.77873	1.86919
	1.52194	0.791238	1.21529	0.790011	0.746144	0.888691	2.51147	1.27848	0.899363	1.14288	0.755943	0.821758	1.29542	0.711762	2.35891	1.09846	1.85737	2.08754	1.52988	0.96175	0.974922	1.73858	1.43755	3.21708
	1.49538	2.29326	0.902033	1.10621	0.545319	1.36935	2.4667	1.05373	1.75544	1.09047	2.28818	0.788938	0.942997	1.29752	1.49556	1.78117	1.71416	0.872491	2.78767	1.3427	1.73632	0.981786	1.17971	1.56019
	1.49007	1.05553	2.23831	1.9675	0.780096	0.622927	1.60254	3.42891	1.20959	2.12932	2.44735	1.5483	0.845212	0.796444	1.09283	1.11456	1.16817	1.28675	1.22501	1.60757	2.43657	1.00551	1.47938	2.12914
	3.73415	1.25331	1.0439	1.50825	1.54433	1.43519	0.822776	2.04342	2.40889	0.934295	0.827303	2.29553	1.33894	1.07589	2.13948	1.84692	1.35705	0.933293	2.06074	4.58289	2.05886	1.58556	4.07476	1.04652
	5.5833	2.25768	1.09466	2.60183	0.602647	0.95732	0.992252	1.49084	2.3971	1.19481	2.14223	1.02909	2.20408	0.739059	3.56169	1.70565	1.20206	1.07443	2.26789	1.51873	2.72621	1.72358	3.00541	1.47107
	1.62527	2.55622	1.27186	2.85232	0.695491	1.8341	2.37943	1.0995	3.51773	1.51854	0.694541	0.999492	1.51991	0.703244	1.99055	0.903615	2.96319	11.4798	1.87782	1.00265	2.44777	2.2262	1.72527	1.56399
	1.81347	1.3665	0.827313	0.937528	0.711847	1.91469	0.976309	1.04069	1.05809	0.865062	2.06872	0.847338	1.37913	2.13339	1.84256	2.75415	2.15601	0.705318	3.19858	1.89697	1.26157	0.903201	1.06567	3.08717
	1.56808	2.45489	1.59688	0.761238	0.728656	1.62244	1.11995	1.11471	1.34222	3.07422	1.39931	0.764836	0.823225	1.49436	0.924019	1.51503	1.68289	1.19776	1.7569	0.722056	2.11444	2.20651	1.79872	2.58387
	3.64036	1.05068	1.74681	1.34034	3.16535	1.78802	0.932515	1.86514	1.83659	1.06782	2.12197	1.38869	1.94956	0.708305	1.2121	1.08191	2.3698	1.248	1.20093	4.94298	1.48433	0.953304	1.32397	1.16422
	1.72614	2.91674	1.08259	0.792731	0.790585	1.09021	1.11735	1.1243	1.50233	1.44324	1.6544	1.04931	1.82983	0.853101	1.38106	2.22788	1.38505	1.1893	2.11234	0.925409	1.95471	1.5162	2.94804	2.1473
	1.67061	1.55271	1.12696	0.876082	0.756131	1.16433	4.12184	2.12744	0.958397	1.05285	2.36137	0.903025	1.78969	0.835479	0.740014	2.94828	2.10257	0.934892	0.848531	2.03467	2.84721	1.69309	4.39924	1.44009
	2.14543	1.45455	1.46476	1.87444	0.841301	1.79072	0.986691	1.30312	1.15572	1.58931	0.770141	1.21261	1.56543	1.25243	2.46934	1.13599	1.14161	0.980255	2.36734	1.13678	1.98983	1.06454	1.25932	0.772623
	3.63898	2.76902	2.10216	1.68067	1.91726	0.89909	2.45616	1.56869	4.47385	0.734376	1.01313	1.03343	1.56321	0.666811	1.61496	3.45652	1.53273	3.3591	1.2227	2.03799	2.03153	1.97632	1.16491	1.29868
	1.54952	1.56745	0.857553	2.19629	0.955899	0.958911	0.878227	1.41223	2.01347	1.65813	0.814413	1.14089	0.848828	0.884899	1.72919	1.65161	1.44446	0.85726	2.30392	0.884287	1.85733	3.16133	2.20334	3.0962
	1.50313	1.12559	1.65196	0.856356	0.867393	1.78051	2.37278	2.0917	1.8122	2.94224	1.51388	0.685785	0.695187	1.84202	2.58666	0.858966	2.89966	2.10933	1.33891	1.82626	1.48457	0.705913	0.915862	2.58308
	1.2341	1.89969	1.18785	0.809067	0.737864	1.09953	1.18228	2.69795	1.03232	0.960264	2.22664	0.78981	1.98685	0.912427	1.20243	1.16252	1.79554	1.40464	1.38938	1.11906	1.29242	1.81804	1.84255	5.49526
	1.82772	1.04469	1.35389	1.14123	0.668942	0.951082	0.967685	2.46386	1.52708	0.957818	2.09098	0.93259	1.70666	0.765939	1.15172	2.4197	1.71118	0.937098	1.18953	1.1213	1.27536	0.806115	2.68518	1.14202
	2.50113	2.95378	2.71572	2.08665	0.872379	0.879344	0.983758	1.53399	0.745185	1.58735	0.674148	2.34557	2.70993	0.871724	1.88792	1.57143	1.64544	2.28907	1.49109	1.12637	1.46041	1.46993	3.62399	2.23154
	2.19429	1.49212	0.972685	1.28108	1.21962	1.87313	0.967491	0.77569	1.31384	1.85755	1.40456	0.665158	1.74334	0.810002	1.35197	1.88084	2.28311	0.888646	1.36926	1.58099	1.47825	1.95592	2.09007	3.04585
	1.16809	1.2456	0.814516	0.906208	0.808192	1.00107	0.837535	1.7929	1.0095	1.3435	0.943443	2.78732	1.78169	0.832959	2.4506	4.66445	1.64078	4.5989	1.59933	2.44094	1.29319	2.38189	1.93342	0.888046
	3.52071	2.88286	1.6584	1.23828	0.687441	0.610751	1.00933	2.09034	0.832428	3.46598	0.743172	0.812488	1.13927	0.776785	3.45932	4.38966	2.23803	2.44032	1.36056	0.964051	1.98409	1.39133	2.21533	2.77672
	2.90665	1.72169	1.32496	2.57136	0.655608	1.23027	1.24772	2.10082	1.11605	1.57812	0.759977	1.05778	3.08295	0.766242	1.19713	4.0223	0.952665	1.87314	1.36381	2.62043	1.20097	0.666648	1.30183	2.27501
	2.32861	1.61945	0.817533	0.906225	0.753039	2.75722	2.13489	0.9458	0.996824	1.57761	1.44372	3.98446	1.12998	1.09711	3.02539	2.44538	1.51055	2.87418	1.0974	1.27802	2.97214	0.927309	2.05084	2.49196
	2.45612	1.2991	1.1182	0.701169	0.945914	1.05525	1.78963	0.609584	2.48106	0.933576	3.57311	1.02157	1.12477	4.84527	1.97559	1.58539	2.11311	1.06837	0.998016	1.02921	0.80281	1.10525	0.703815	1.93927
	1.46636	1.5476	1.05828	1.7916	0.748754	0.773905	1.03589	1.09877	1.20492	0.766227	2.03797	1.42333	0.782018	0.831024	3.32541	1.68686	2.74711	1.48625	2.68856	1.25907	2.34455	0.766145	2.02677	1.40984
	1.95303	0.848406	1.20702	1.05693	0.595462	0.889013	0.903851	1.0021	1.07347	2.43832	0.954379	1.04898	2.37945	1.23911	2.21867	3.68586	1.9222	1.01829	1.39539	3.85362	2.09295	0.7281	1.99494	1.20264
	1.44349	1.17597	1.64341	1.12975	0.862774	1.17594	2.17987	0.804179	1.83427	3.79042	2.5746	0.616658	1.2077	2.40108	2.05418	1.11108	2.54279	0.802601	0.689239	1.1821	3.35543	0.931046	2.21279	1.78075
	3.45764	1.69387	2.76461	0.652099	0.903435	0.952586	1.12539	2.74841	2.22396	1.89518	2.86231	7.65375	1.06709	2.52566	1.98346	1.02968	2.31928	1.62983	2.02341	0.838641	1.24114	1.2975	1.7854	0.904469
	5.3944	1.47264	3.85048	0.902599	1.04591	1.12437	1.32528	0.974357	1.93761	1.85569	1.85896	1.12019	0.955656	2.4378	2.26323	1.60731	1.15146	1.21453	2.40911	1.56832	1.52043	1.25752	1.72014	2.86505
	1.32964	1.1074	1.53398	0.799817	1.12496	0.720468	1.21377	1.1464	0.979613	4.11953	1.59533	0.704985	1.23936	1.07326	1.43527	2.1129	2.71316	0.925823	3.84103	1.47364	1.48182	1.64041	1.03505	2.35283
	1.15943	1.39863	1.32829	0.62926	0.893621	1.88589	1.65618	1.30504	3.15476	1.09075	1.09761	1.4266	1.36774	0.860486	1.76175	2.29395	1.74839	1.42696	1.30597	1.22875	0.959484	0.976338	2.9464	1.19026
	3.2659	1.44344	0.990697	1.54494	0.581218	1.87284	1.00807	1.50427	1.42471	1.59582	1.06508	1.50909	1.08271	0.941371	1.24126	1.43256	1.18953	2.43982	2.3564	2.63415	1.38174	0.852504	2.77737	2.20475
	1.56591	0.955588	1.77553	2.38092	0.945485	1.22462	0.976315	1.48891	1.16282	1.26322	2.41356	2.32187	1.47545	1.9165	1.96228	3.90947	1.20389	1.13098	1.89442	0.836835	1.93119	0.901541	2.71235	2.50914
	3.12847	1.40306	1.37883	0.661574	0.713281	0.802489	1.3281	1.99929	1.31932	1.32041	2.39307	1.16901	1.9114	0.709666	5.21157	2.22044	2.09915	0.929422	2.18305	2.80773	1.43611	1.63822	1.82032	0.827639
	2.22022	1.44169	1.51887	1.20322	0.636171	1.77002	1.43917	1.66793	0.932574	0.939202	2.363	1.68017	1.26364	0.713437	3.15199	2.11694	5.10371	1.16041	1.3578	1.88811	0.900955	1.56878	1.85644	7.01227
	3.30729	1.42622	3.40583	0.621886	0.678667	0.893393	0.916194	1.30887	1.60539	1.56723	1.21643	1.29311	2.1778	0.728988	2.98829	2.08771	2.45789	3.67719	2.07468	1.33212	3.47294	2.24894	1.38474	3.49709
	3.58896	1.28868	1.50806	0.762315	1.01278	0.728376	1.03423	1.02776	1.43876	1.66462	1.38224	0.757171	1.07104	0.852515	1.46382	1.37925	2.97383	0.926236	1.60459	1.0566	1.07719	0.767365	1.50434	1.68313
	2.18108	0.861319	1.0991	1.2025	0.83265	1.06365	1.73653	1.06458	0.971569	2.19656	1.43013	1.55319	1.74232	1.12251	2.18271	1.51254	1.04263	1.05113	1.61798	1.24573	1.85126	1.36751	3.00689	2.16346
	2.30331	1.04497	1.85923	4.84776	0.743468	1.07069	0.62296	2.45633	2.614	1.0645	0.740831	1.10379	1.2058	0.69289	2.42351	1.62105	0.936691	3.45324	2.1366	1.43196	0.737681	1.83359	4.94028	1.85139
	3.44434	1.11531	1.58759	0.82022	0.969468	0.917333	1.58979	0.850718	1.10589	1.628	1.19042	1.18806	2.12827	2.29306	2.0587	1.69186	1.00973	1.05248	1.44154	1.88515	0.999201	0.892632	1.15324	1.95399
	2.59534	1.0626	1.08857	1.22187	0.81105	2.6816	1.06354	1.02239	1.6327	1.34142	1.32253	2.30925	1.61953	0.878257	2.36167	1.93808	1.82285	1.00983	2.43939	1.01436	1.72166	0.832104	1.35003	2.08479
	1.31596	1.04002	1.32564	1.72651	0.741639	0.78081	1.34407	1.25285	1.23495	1.50114	0.692747	1.20135	1.58065	0.885322	2.95594	2.02954	1.42498	1.12421	1.62705	1.36122	1.863	1.16564	2.47021	3.01499
	1.64077	1.34604	4.94222	1.13733	0.727867	0.735858	0.74236	2.70293	0.793673	1.10107	1.32183	1.14464	1.00676	0.886145	2.14709	2.06787	1.37879	1.4667	1.46004	0.780966	1.93224	1.00259	1.41293	1.2974
	2.11708	1.16438	2.41975	0.646465	0.954794	0.603045	1.97791	2.14749	1.24361	2.69761	1.54965	1.514	3.22836	1.08957	1.74691	1.88756	1.1743	0.982997	0.907451	0.859515	0.931732	0.922215	1.74375	1.77062
	0.720956	1.89743	1.69382	0.641059	0.827262	2.44247	1.78636	1.78752	3.72613	1.08089	2.44584	1.2499	1.68899	0.712294	2.61082	1.60477	6.47014	1.14699	1.85874	1.23829	1.27076	1.28218	3.97682	2.42958
	2.9875	0.858839	1.25326	0.710953	0.976592	1.53326	1.26087	1.17217	0.607934	1.51661	1.17177	1.49853	0.686522	0.983614	1.3857	2.29634	2.26877	1.12607	1.33029	1.26295	0.953381	0.745748	5.96957	1.64191
	2.06782	1.54527	9.52316	1.23228	0.65736	0.898797	1.68163	1.81622	1.58516	1.64003	2.87097	0.804834	1.77787	0.963465	1.28923	1.71075	1.92077	1.97124	2.63625	1.29562	1.524	0.992612	2.6989	1.97466
	4.89088	1.64089	1.20207	1.46822	0.623581	1.00808	0.862398	1.38842	1.0017	1.29846	3.72196	1.04394	1.60276	2.0023	1.34842	1.83038	1.53216	0.893125	1.3804	0.978663	1.36092	3.01353	2.4045	1.84634
	2.59362	4.0428	1.61055	3.48197	1.4256	1.02339	0.966293	1.33049	1.33648	2.37739	1.27248	1.05049	4.54697	1.14288	2.72658	5.25592	1.58207	1.20224	2.15888	1.07809	1.62928	0.822906	0.831312	1.61316
	1.81219	1.7133	0.973105	0.729012	0.615426	0.987472	1.11574	1.42544	2.74579	1.37686	0.784075	0.647061	1.96278	0.7853	2.70983	2.5964	17.387	1.51173	1.34347	0.867396	1.58028	3.50343	1.56954	2.15694
	2.20753	1.45178	2.26521	0.980643	0.589965	1.12882	1.05071	0.908363	2.92655	3.39546	2.56251	0.982975	0.817693	0.797921	1.65394	1.86538	1.8928	2.13423	1.33579	3.68484	1.70257	1.53805	1.82186	1.73385
	1.0749	1.24733	2.0256	1.55623	0.79521	1.67957	0.922353	1.48689	1.50941	3.10842	1.62146	1.51645	1.31072	1.33045	1.0148	3.17685	2.9202	0.824208	2.2967	1.28073	2.34039	0.997496	1.38395	2.0276
	1.51543	1.08744	2.44157	0.704912	1.16228	1.01878	1.52264	2.03233	7.39803	1.23517	2.53855	0.655816	2.29638	0.843814	1.5969	2.03123	1.64068	2.64765	3.36351	1.10281	3.06831	1.33033	2.23673	1.80177
	1.86569	0.857634	1.88897	1.00667	1.36753	0.864681	1.82217	2.1313	1.12641	1.2856	16.2973	1.34182	1.90914	3.79166	1.66334	1.42561	3.71367	1.07146	1.54157	0.875888	1.19413	0.984526	2.0533	1.25022
	2.58933	1.38974	0.87836	0.651055	0.783108	1.57601	3.49616	1.283	1.01545	0.726344	1.68845	2.40285	1.72187	0.666636	1.67572	16.2714	0.896842	0.916317	1.9599	1.27547	1.28958	0.83107	0.878904	1.08091
	1.85525	1.46532	0.96704	0.65307	0.753773	5.51705	0.898196	1.07191	0.817675	4.30183	1.22074	1.25694	1.25803	0.840144	2.92601	2.40856	2.17123	4.9092	2.45573	1.04605	1.17752	4.35274	2.57199	1.50938
	4.31623	1.0428	0.870631	1.26981	0.912167	1.52255	2.06524	2.54316	3.32031	1.24503	0.893209	1.00818	0.754903	0.860507	1.23552	2.81035	2.02388	2.8044	1.29052	1.52439	1.8142	0.861888	1.277	1.72222
	3.2477	1.10706	1.24705	1.17286	0.751974	2.72655	1.42557	1.44929	1.48687	1.55743	8.24627	0.750206	3.91971	0.715864	3.22417	1.95602	1.6806	1.33903	2.1336	1.08907	1.23564	2.68894	1.45094	1.01507
	1.79323	1.62631	1.59919	1.0147	1.25827	1.01665	1.93685	0.952002	0.980748	1.43087	2.21198	0.657479	1.74635	2.93918	1.86559	1.94844	1.01019	1.95122	1.3469	1.69858	1.8205	0.872527	2.013	2.18162
	2.69727	1.27151	2.37392	3.3948	1.08613	1.4994	0.845335	1.30358	0.933411	1.36546	2.37671	1.21587	1.07968	0.807101	1.90612	1.57374	1.86881	1.03194	2.77384	1.01307	0.661835	1.82524	1.56581	0.973969
	1.79364	1.57878	1.28054	1.09078	0.851423	1.80475	0.616038	1.10142	3.81059	0.807209	7.67147	0.637559	1.2623	2.02428	0.936617	1.99404	2.54255	1.37691	2.90457	0.771087	1.03473	1.36813	2.52799	2.35939
	1.9339	1.77215	2.1478	1.1259	1.07209	0.816992	1.30896	0.976838	0.861908	0.906121	1.71314	0.937782	2.13424	0.918612	1.42708	1.0613	1.6175	0.852075	0.994212	1.05376	0.990973	0.898974	1.18087	2.50925
	2.90928	1.81269	1.26699	1.04499	0.707631	0.650619	1.13308	4.10977	1.06161	0.807208	1.24057	0.747083	1.03213	2.98241	2.7899	2.4326	1.81633	0.796048	1.427	1.26237	1.44725	1.15719	1.67275	1.30801
	1.0648	1.16194	1.64778	1.03877	0.734641	1.07226	1.27656	1.06706	1.29823	1.27565	2.3059	0.72807	3.4462	0.923644	1.16871	1.5512	1.24249	1.45275	1.852	1.03487	1.55755	0.99331	2.67904	1.76878
	2.12994	1.51158	1.86691	1.73604	0.861388	2.55558	1.513	0.778201	1.80836	4.67221	2.52535	0.966446	1.89955	0.954477	2.32438	0.864162	1.95338	0.798178	1.22927	3.30991	0.802353	0.825944	2.34687	2.85244
	1.85554	1.63034	3.00655	1.4153	0.646175	1.35065	5.98427	1.17546	0.835013	1.10821	1.33009	0.90689	1.94093	0.699628	2.7973	0.972201	1.73215	0.749862	1.338	1.39479	1.66324	1.43845	2.77436	0.972835
	3.02895	1.73029	0.96089	1.07028	0.762092	1.04503	1.47725	0.980958	3.52766	0.779359	0.824644	0.865204	1.1344	1.83412	1.94563	2.26895	1.00694	1.02538	0.726683	1.7868	1.37178	1.21446	2.14276	2.7236
	1.86827	1.48286	1.09428	1.25335	1.14604	0.958077	1.1461	13.2658	1.70726	1.87734	2.18237	0.987652	1.55495	0.768205	1.88412	1.45424	1.17156	0.908895	1.15624	1.04908	3.42391	0.865213	1.34122	2.21268
	2.37079	1.33447	1.05157	0.916955	1.3053	2.8495	1.09078	1.55793	0.964445	1.37385	1.59625	2.86623	1.70672	0.65318	1.90327	2.3958	0.985205	1.5218	1.26743	1.55581	2.34332	0.79426	1.39611	1.47053
	4.12738	1.8232	1.86611	0.696937	1.54431	2.12043	6.87029	1.63885	1.20324	2.32793	2.47438	1.45928	1.4201	1.66687	1.91351	2.29825	1.35458	2.03032	3.79702	1.62096	2.33223	3.00227	5.37319	1.56149
	1.61429	1.43775	1.30859	0.775263	0.724717	0.751971	1.30689	1.33233	2.04523	1.34841	2.37796	1.12472	1.03919	0.9081	2.70763	1.71213	1.42397	2.07352	2.65453	0.907309	2.92521	3.44	0.940033	2.83799
	0.674748	1.4126	1.18775	1.42311	0.830783	0.993033	1.7593	1.19866	2.45286	1.1085	3.61939	1.96015	1.41113	0.855979	1.68796	1.19078	2.80746	1.43489	3.69411	1.04808	3.29186	2.59027	1.66608	2.00494
	1.25015	2.3981	2.38923	0.842627	1.08916	0.769572	1.35244	1.6935	1.58134	1.62191	2.573	1.70407	1.06846	0.765844	1.54352	0.86018	2.56744	2.95872	1.34834	1.42104	1.54765	0.809493	1.99418	1.67785
	1.18729	2.94697	0.811805	0.963372	0.968545	1.40815	2.61005	0.938025	0.914987	1.62672	2.98284	0.850302	1.81105	1.81588	1.75538	2.14368	2.44539	2.92191	1.22749	1.76127	1.44207	0.683851	1.24229	3.43674
	1.52228	0.863711	2.245	0.656045	0.922049	0.808444	1.68155	1.13769	1.96462	0.992481	2.05537	1.47319	0.812735	0.740502	2.01931	7.28555	1.99511	0.865598	1.20584	2.33546	2.76084	4.1303	2.18205	3.27078
	1.39771	1.58978	1.26974	0.839808	0.898594	1.18205	2.11682	0.948441	1.34167	0.906633	1.00784	1.00946	1.25571	0.810006	2.17668	2.99097	2.55316	1.23405	2.17152	1.17008	2.04576	0.855713	1.49765	1.49937
	1.78065	1.9197	1.42128	2.78885	0.75793	1.46229	2.0385	1.99979	5.70719	1.00146	1.64701	3.18581	1.36997	0.73866	1.06676	0.673881	2.89208	0.702682	2.03007	1.55399	1.60839	1.70408	1.76751	1.23964
	1.59085	1.22362	2.41377	0.949443	1.01331	1.11281	1.06182	1.23087	1.21514	1.29971	1.67763	0.974947	2.47873	1.15039	2.42962	1.3393	0.864299	2.98915	1.05254	2.69595	1.01695	0.873006	1.64729	1.18124
	1.35502	1.00945	0.931662	1.1194	0.960238	0.880243	2.35816	1.43444	1.29097	2.00385	1.20028	1.16927	0.981952	0.814394	1.36911	0.977439	2.84237	1.26978	1.43894	1.78554	2.51236	1.0457	2.0915	1.17886
	1.97326	1.11806	1.39638	0.723797	0.62784	0.967427	1.98466	1.06456	0.917194	1.93182	2.25837	0.760791	1.50249	2.02298	1.51252	1.8235	1.2235	0.804437	2.23298	1.52582	1.45438	0.893791	1.05349	2.08767
	0.983626	1.99804	1.37539	1.15553	1.26023	0.965927	2.01931	1.96065	1.70902	2.40666	1.14513	0.821758	1.70653	2.22869	1.6445	0.919157	1.79076	0.890515	1.33766	2.73111	2.6027	1.28733	1.90954	2.09673
	3.55876	1.98556	0.850256	1.31367	1.22165	0.841545	0.969583	1.05758	2.50216	0.755725	0.790769	0.87042	1.76378	0.982355	1.51868	3.89406	1.5462	0.89652	3.41815	1.29028	1.03034	0.748148	0.972618	2.34269
	1.25689	1.09381	2.56581	0.843886	0.946221	0.956021	0.744783	2.78204	1.61886	2.98365	1.55829	1.01247	0.877144	0.936954	1.73242	2.08125	1.73974	1.45367	3.63271	0.960108	2.14189	2.59039	2.5997	1.42038
	1.76608	1.76198	0.808922	1.15469	0.835771	0.936537	2.62472	2.23654	1.32461	0.863987	0.88104	0.925512	2.80943	0.665572	3.82259	0.862626	1.49505	2.11875	1.93067	3.89242	1.47542	1.28904	3.52291	0.856778
	1.70916	2.27361	6.06905	0.592459	0.898562	0.998262	0.899018	1.96308	1.79742	1.99319	1.27286	0.881946	1.5825	1.03149	1.89215	1.47933	2.35979	1.01599	1.25952	1.54568	2.26621	2.81206	1.64057	0.963914
	2.59908	2.3432	1.21053	0.928158	0.800826	1.41241	0.961806	3.32155	0.839898	1.95688	1.47379	1.87741	1.18314	0.762107	1.99918	2.65051	4.09768	4.063	1.78309	1.33475	1.11342	1.75104	1.50211	3.18923
	1.72929	1.56432	1.3959	0.801334	0.620424	1.91149	0.987966	1.6998	1.40947	1.05411	3.55913	1.03811	1.78836	2.14244	1.00925	3.15139	1.49229	1.44179	2.64247	1.83649	2.21155	0.989163	2.63454	1.87143
	1.09989	2.09899	1.35698	1.41141	0.752479	0.971839	0.945229	0.803407	0.769188	0.982633	1.40657	1.75255	2.84908	0.729027	1.47654	1.05404	1.98933	1.12885	1.90078	1.13531	0.8094	1.70891	2.03646	1.81778
	5.04517	1.30408	1.57933	0.928464	0.803175	0.67698	1.91997	1.13961	1.72674	1.30245	1.30719	1.25186	1.35477	0.799867	2.53843	0.955684	1.28173	1.03391	2.54027	1.00521	1.46233	0.65794	1.62417	0.795249
	1.31828	2.16054	3.02127	0.675014	0.87496	0.790531	2.01628	1.18891	3.95659	2.8272	2.77845	1.51169	0.858587	1.05077	1.48668	1.7949	1.19617	1.73881	1.74748	0.696731	1.93387	2.13313	2.04078	1.44591
	3.00359	1.18925	1.6623	0.88263	1.00812	1.27494	1.13764	0.876131	0.792537	1.98072	1.26181	0.608539	2.23002	2.00589	0.909579	1.89519	3.27794	1.57583	1.16115	0.922054	1.33494	0.769224	2.3563	1.08942
	1.33644	6.6324	1.06875	1.46776	0.785746	0.669466	0.919283	1.09652	0.805231	1.45999	1.33134	0.928031	1.54262	2.49606	2.62686	1.04606	2.47728	0.891342	1.45592	2.10785	2.37161	1.97678	2.66763	1.09846
	2.09629	1.05156	2.19611	0.871266	1.41543	0.856503	1.37999	1.2881	0.836153	1.01039	1.57274	3.35574	1.40765	0.66073	1.86041	1.69082	1.62885	1.9977	1.69362	1.38528	1.97904	0.878918	3.07331	0.936059
	1.65262	1.10665	2.13107	0.738444	0.855533	0.64027	0.862802	1.18877	1.44467	1.75824	4.26559	1.05003	1.2207	2.50022	3.03128	1.58835	1.42917	0.884889	2.11673	1.04047	1.2128	0.943265	1.22074	2.24028
	2.11001	1.24758	2.84043	1.60148	1.09241	1.06615	1.54137	1.93557	0.993524	1.31763	2.57633	2.15245	1.20025	0.678148	0.990083	1.34681	1.78051	0.643947	2.37746	1.64922	1.8215	0.715554	2.32959	2.01862
	2.85817	5.17985	1.51028	0.824365	0.787461	1.95451	2.55627	5.18187	1.77563	1.92504	1.74955	0.712026	1.08121	0.74158	1.00174	1.70169	1.69367	1.10453	1.59643	1.31133	2.09568	4.10281	1.04678	2.02614
	1.04466	1.98602	1.7812	1.99612	1.26914	0.622258	1.17972	0.848488	0.786736	0.884962	0.99952	9.14763	1.76744	0.751714	1.77751	1.34367	1.93729	0.995243	2.26986	1.09635	2.20687	0.792059	2.53434	1.00984
	1.21612	0.924537	1.13951	0.887372	0.807393	1.99718	1.10828	1.46914	1.55304	3.28332	1.20401	1.21025	1.7396	0.950855	1.20276	0.803445	1.55904	1.78977	1.58885	1.07327	3.44427	0.703356	1.58136	2.54081
	1.71947	1.54745	2.45499	1.25377	1.85952	0.889666	1.53751	2.68173	1.85656	1.27368	0.997741	0.640817	0.911781	0.805287	3.35689	1.14752	2.25496	1.23772	3.72252	1.30149	0.747331	2.94385	3.95224	1.05484
	1.00895	1.69701	1.67517	1.63085	1.02303	1.05132	1.53815	2.04316	1.05404	1.52707	1.23665	2.18561	1.47734	1.98112	2.56041	1.86742	1.8463	0.953362	1.16227	0.846901	1.35038	1.82061	1.67461	1.09163
	1.6886	1.39197	1.4175	1.75598	0.723956	0.962748	1.22411	2.75708	1.67731	2.43836	1.91583	0.932272	1.71263	0.828153	1.4019	2.38275	2.50225	1.1232	4.65314	1.29	2.04068	0.741831	1.60911	1.39356
	2.65737	1.3315	1.77036	1.12793	1.21322	1.02774	1.22987	1.46581	4.75231	7.63463	2.30512	0.863546	3.83238	2.43743	1.31358	2.26745	1.42275	1.97939	1.46847	4.42533	0.934375	2.40292	1.80788	2.49193
	2.45299	2.01143	4.51239	0.812247	0.600467	1.25206	1.23734	0.968321	1.31804	2.27443	2.5494	1.22342	1.01887	1.79244	1.71427	1.40689	1.82221	1.28111	1.68792	1.26678	1.24703	0.728542	1.62275	0.958599
	1.45194	1.34202	1.71757	0.930129	1.0355	1.15039	1.14283	4.62498	1.48859	0.836285	1.82404	1.27707	2.01493	0.665717	1.82776	1.02015	1.56798	0.988268	2.71406	1.70438	1.60041	1.11527	1.84429	1.022
	3.70002	1.39827	2.07298	0.828988	0.969067	1.46145	0.941078	1.49342	0.906916	1.36398	6.01263	0.882296	1.70366	0.700186	1.38281	3.55963	2.78338	0.906117	1.44332	1.36948	1.72019	0.776785	1.66167	1.63738
	2.00158	0.770239	1.8421	1.04234	0.7834	1.10756	1.91126	0.890095	0.876834	2.93545	1.92206	0.74106	1.40451	0.735734	1.8726	1.45548	3.44633	4.42037	1.70829	1.19417	2.48625	2.35893	5.55216	2.91063
	1.18215	1.12549	1.21609	2.49922	0.685726	1.27453	3.46903	2.75275	3.28782	1.60592	1.34769	1.33619	0.825292	1.37649	1.74855	1.96605	1.46533	0.982813	1.01084	2.73873	1.3081	0.94141	1.25207	1.82366
	2.82872	2.71558	1.08233	1.0786	0.869343	1.65426	1.61549	1.31892	2.30861	1.38119	2.28145	0.803459	1.04103	0.922674	1.68435	1.35248	3.45982	1.04586	1.64387	1.31791	0.786826	1.21649	1.01744	1.46083
	1.12745	2.90526	1.68247	1.36238	0.78645	0.705642	0.928433	1.15556	2.28402	0.965233	2.40775	1.7998	1.49228	0.790911	1.82496	1.33173	1.14985	1.00285	1.89962	1.07303	1.49507	0.81969	3.57674	1.00871
	2.39527	2.90348	0.697484	0.669355	2.36875	1.22256	2.87972	1.29792	1.69757	2.25641	1.57185	1.86845	1.20672	0.767228	2.38052	5.04379	2.50232	1.59817	1.62793	1.17776	0.896051	1.82272	1.8795	5.54487
	1.50984	1.44684	2.15579	1.06103	0.737974	0.993797	1.04988	1.4706	1.30926	4.77165	1.51195	0.831088	1.57894	1.1387	1.89642	1.3861	1.13187	2.36524	1.36743	1.16323	0.684861	1.41265	2.23245	4.96817
	2.35221	0.921297	0.914661	0.679522	1.58253	0.817252	0.749391	1.14902	1.90702	1.17635	1.82249	0.617276	1.09275	1.22808	1.53463	2.05144	1.42254	1.22038	0.971419	1.02369	1.3463	1.06947	1.89115	1.44069
	1.53068	2.3733	1.88318	1.45513	0.551832	0.9396	1.32965	2.68405	1.3937	2.58548	1.68136	0.854075	1.23346	0.847001	1.76075	1.48079	1.05515	1.47243	2.2987	1.47936	1.20863	1.82077	3.96875	1.48636
	1.9848	1.54179	1.19051	0.975392	1.80604	0.739805	1.32009	1.49621	0.665289	1.54925	0.659258	1.0979	1.68211	1.55623	1.45739	1.39971	1.9563	0.833435	2.13344	0.79361	1.58977	0.861317	2.16004	2.58757
	1.79698	0.954057	1.21802	1.08987	0.750907	1.17226	2.05062	0.977358	1.70366	2.02373	1.86094	1.0862	3.05875	1.12047	1.82753	1.82081	1.10218	4.96769	1.92158	2.14284	1.50551	0.653097	1.08655	1.15781
	1.49803	0.924868	2.84121	2.73296	0.776927	3.13071	1.47011	1.06725	11.2728	1.22307	1.36004	3.9959	1.97136	1.2165	2.4467	5.04936	1.39468	2.07779	3.14943	1.66153	1.21271	0.697224	1.02361	1.78249
	2.2749	1.43046	2.50441	1.05127	0.688103	1.41751	1.05992	2.2721	2.36169	1.86494	1.21401	2.72311	0.597789	1.04524	1.3558	1.20307	3.00405	1.14758	1.91401	1.11697	1.5213	0.77928	1.76991	1.71425
	1.05484	0.815767	1.30788	0.897162	1.21734	1.19747	1.12918	0.865562	1.12729	0.931828	0.657443	3.73347	2.10645	0.941683	1.96172	1.85445	0.853192	1.29578	2.41029	1.50068	1.65702	1.90194	2.13394	1.22474
	0.975428	1.68675	3.04995	0.872618	1.05651	0.90304	1.37854	1.46411	1.04412	1.20423	1.14092	1.09519	5.18261	0.95898	1.44453	2.04398	1.33961	3.02632	2.3412	1.21538	1.30206	1.30837	2.89701	1.35181
	3.72686	3.00249	1.42856	0.624853	1.54025	0.646166	3.08489	2.75623	1.3765	2.31636	2.48441	0.953982	2.9657	0.729302	1.996	3.07925	4.2883	2.30393	0.895841	1.49171	0.803347	0.81353	1.62083	1.17303
	1.26927	1.51953	2.00106	0.777737	0.833227	1.16886	0.901004	0.84517	1.00471	1.00696	1.28124	1.25972	1.24753	0.797312	1.61529	2.16944	1.77419	0.790882	1.7401	0.839414	1.13453	0.914899	2.52635	2.01625
	1.28966	1.46986	2.01624	1.50182	0.917872	0.931892	1.57372	1.59552	1.99224	0.868371	1.21074	1.43864	2.54524	3.84541	1.93051	3.60635	3.30965	1.21023	1.36939	1.01148	1.00802	0.909155	2.25622	1.40973
	1.84858	1.5704	1.86592	0.805357	1.45394	0.96742	1.74577	0.934657	2.09949	2.9544	2.45843	1.29243	0.802767	2.55056	1.7038	2.74028	1.88645	0.907996	0.879249	1.01086	1.42386	0.981356	2.61573	1.62428
	1.21831	1.05376	1.14403	1.44452	0.775336	1.10432	3.15448	1.40637	1.02271	0.908281	1.60709	2.04854	0.979049	1.89644	2.05426	1.42132	1.38345	1.12189	2.18461	0.861331	2.15932	1.49452	0.962994	1.97041
	1.92762	3.26407	2.1121	1.04391	0.993569	0.811008	1.30818	1.05436	2.3658	1.72698	1.18883	0.893546	1.75079	1.01611	2.29341	3.05386	1.73348	1.11129	3.75579	2.14587	2.82772	0.801384	1.54018	3.03236
	2.61362	1.56861	1.85489	1.05349	1.04646	0.71297	2.79581	0.877006	1.2182	1.15529	1.09676	1.07519	1.55368	0.954042	1.88833	1.78241	1.55211	3.12937	1.48357	1.27441	0.672927	0.717282	1.19152	3.18635
	1.40029	1.75298	1.56873	1.19542	0.76777	0.837741	0.658083	1.22055	1.42386	2.36258	0.879005	0.825422	0.987315	0.995785	1.56672	1.98397	2.05708	0.826203	2.17717	0.919918	1.1953	1.62721	1.3759	1.08381
	1.92442	1.56154	1.17233	1.31458	0.926479	1.13902	1.15749	1.22045	1.4138	3.14565	1.18687	2.09709	1.69935	1.8101	0.871236	1.10627	0.906082	1.02091	1.3458	1.49762	2.0119	2.91298	1.7054	1.24609
	3.48544	1.80298	1.18727	0.868061	1.21852	0.749886	1.90788	2.46304	1.48155	3.03001	4.09694	1.0235	0.942706	0.779996	2.34969	1.99147	2.23137	1.70831	1.3578	1.32389	2.86694	0.819508	1.77841	1.93292
	2.71428	3.47165	1.11238	1.23758	1.04562	1.32544	1.02045	1.06426	0.931498	1.60103	1.51569	2.13308	5.83237	0.910601	1.10331	1.52915	2.34065	0.930413	2.26183	2.45803	1.98962	1.47903	1.23085	2.25893
	2.90966	1.21117	0.844953	1.23793	0.812987	1.15698	1.06012	1.34029	2.83193	2.61788	3.24477	1.2001	2.08221	0.694667	2.08964	1.80717	2.44512	1.15206	1.10304	1.12622	1.61533	0.876236	3.00858	1.23391
	0.867424	2.59611	1.5081	0.722505	0.731713	0.796881	1.02516	1.88017	0.756908	1.2987	2.41318	0.725425	2.13449	0.845429	3.27969	2.34788	1.86767	1.72675	3.30792	0.938593	1.90644	2.26304	1.86062	1.38338
	3.16913	1.32972	2.51554	0.886048	0.834452	0.726798	2.39691	1.54063	0.891053	0.891375	3.01989	0.976555	2.62685	1.23614	1.10311	2.63765	1.41162	2.54223	1.36388	1.36757	0.962974	1.30701	1.10478	1.24373
	4.40693	0.789534	1.33587	1.82099	0.761515	2.20995	1.10485	1.61882	1.64213	0.803073	2.14052	1.0659	6.22918	2.2189	1.03961	3.60701	0.67206	4.31852	3.00828	1.24559	2.31921	4.73448	1.42425	1.49184
	1.28224	1.18191	1.03104	0.97549	0.763144	0.604744	0.799287	4.36537	2.44861	0.808773	1.12794	1.02184	3.68291	1.05907	2.54916	1.38172	1.33343	2.85027	1.30651	1.38343	1.44837	0.768244	2.26209	0.898155
	1.18212	1.44025	1.23815	0.813739	1.47056	0.971622	1.15715	1.55722	1.54858	1.25051	1.36138	1.49698	2.06428	0.97479	2.52121	2.22439	0.933584	1.08282	1.71746	1.4671	1.65451	0.659572	1.57406	2.69453
	1.95405	2.99807	5.5179	0.718295	0.857625	0.858873	1.47562	2.3227	1.54743	2.14902	1.33313	1.71982	4.21089	1.1493	1.70398	0.950507	1.18106	2.45411	1.48852	5.69396	1.4978	0.873713	1.42484	2.2524
	2.48744	4.17519	2.02892	1.21438	1.76943	1.38723	1.38452	1.89632	1.15705	3.50484	1.42714	0.564441	1.20675	0.895017	2.4316	2.15729	2.1258	1.4208	1.04327	2.25363	1.1244	2.0242	1.15622	1.33571
	2.0404	3.65322	1.16452	0.694687	2.2703	1.40124	0.876696	1.89336	2.17752	0.723056	3.77978	0.806959	1.07417	0.890795	0.92115	1.25935	1.20736	1.25966	1.57642	2.06839	1.90938	1.46027	1.88653	1.85433
	1.09306	1.65771	1.12028	0.893397	0.882829	1.01408	1.56652	1.14082	0.882228	2.80019	3.46265	1.04403	0.955346	1.97415	1.90518	1.34609	0.999545	1.2566	1.883	1.42114	2.00995	1.00674	0.903131	1.84852
	1.62879	1.48521	1.09663	1.47677	1.28767	0.861258	1.49123	3.24467	2.89834	0.996019	1.34216	1.34061	3.04947	0.809657	3.1797	1.65841	1.15721	0.909123	1.47027	1.36246	1.4877	0.731047	1.32908	1.94507
	3.02029	1.36004	1.26366	0.731118	1.23754	1.25843	1.89524	0.889635	3.15288	3.4303	1.24331	1.22595	1.01847	0.784956	1.5095	1.74738	1.63503	0.8625	1.24251	1.23326	4.64062	0.92826	7.32158	2.06071
	1.96405	1.36278	0.878161	0.819565	1.38249	1.83823	1.36846	1.17414	4.6579	1.18489	1.02389	0.779522	1.89944	0.895536	1.81939	1.35554	1.33206	1.24364	3.02246	1.88853	1.68028	2.57977	1.88015	2.52
	2.42939	1.14663	1.57217	1.71625	0.751207	0.761679	1.50648	1.47629	1.64481	1.04692	1.72325	1.14946	1.84242	2.21084	2.11788	1.2055	3.48307	1.13019	2.57931	1.66249	1.12492	0.917459	3.44699	1.28174
	1.93758	1.95777	1.04657	1.50021	0.757692	2.17515	0.993918	1.30317	1.42364	1.62783	0.897645	0.939806	0.978445	0.798864	1.73232	1.25905	1.6284	1.01922	1.59282	1.30117	1.84272	1.07216	1.08972	1.70267
	2.33679	1.11524	1.55417	2.63392	0.832484	1.05861	1.11366	1.12845	2.21457	1.81354	2.08797	0.849764	1.88444	2.02938	1.72614	2.04486	1.44393	1.15384	3.3731	1.48334	1.1267	0.815625	2.5169	3.25654
	1.39284	0.964272	1.35138	0.954795	0.695555	0.886656	1.22552	5.69561	1.43783	0.892549	2.92343	1.27148	0.686097	0.70093	1.44182	1.73473	1.44459	2.28165	2.08663	1.68553	1.70332	0.833501	2.89527	4.99662
	1.83434	3.23798	1.0588	0.807763	1.01624	1.02117	2.28311	0.848584	1.04941	2.81838	1.48488	2.14572	1.11824	3.14438	2.69097	3.90547	1.8581	0.976789	2.02974	0.775628	6.45146	1.06037	0.924434	1.76193
	1.07731	1.12197	1.26972	1.17823	1.23874	0.929433	1.29758	2.40477	6.07593	0.827092	1.72106	0.904401	0.978642	1.044	2.73867	1.86648	1.46379	1.67432	2.7917	0.972942	1.23162	1.72916	1.47786	1.5451
	1.533	1.44786	2.36932	0.639116	0.801647	0.756423	1.06058	1.42969	2.12136	1.84055	1.42846	0.93256	2.02582	1.49365	2.00417	4.39121	3.57108	2.17512	2.19789	1.36655	0.6785	0.878643	2.16979	2.18718
	1.52649	2.7592	1.80407	0.689257	0.852882	1.55455	0.739165	1.05732	1.71353	2.4351	1.28914	3.89448	1.66263	1.00101	1.41113	2.69777	1.67932	1.80324	1.34169	1.05578	1.39627	2.9041	3.02826	1.67797
	1.07321	2.89221	2.23698	1.12823	1.81506	3.66306	0.84487	0.92074	1.64329	1.11301	1.79078	0.921596	1.02068	0.86472	1.34995	3.24589	0.996095	1.76002	0.871499	1.41742	1.30046	1.19262	1.659	1.25171
	4.2925	3.13771	0.927683	0.878035	2.21257	1.25273	1.60128	1.47958	1.02426	1.15758	1.99491	2.11291	2.125	2.52084	1.52052	2.10549	1.99809	1.03286	1.16532	1.80784	2.28716	0.857955	2.25905	1.91917
	2.44478	0.8936	2.01443	0.88341	0.719296	0.633168	1.09188	1.28981	1.7006	1.40989	2.38098	1.36356	1.2944	0.748945	3.98455	1.53757	1.43122	1.61254	5.50134	3.50963	1.87824	3.73349	1.35201	5.9932
	4.27689	1.18158	3.1407	0.611486	0.706232	0.807402	0.975465	1.65885	0.955952	1.26802	1.39017	1.16565	1.77618	0.766335	2.38211	1.33572	1.07037	2.03819	1.13632	1.32705	1.44563	1.95043	1.97639	2.81811
	2.72715	1.10471	1.06907	3.23179	0.625534	0.742324	1.26598	3.06574	1.10577	0.814321	2.3119	1.20257	6.22565	0.673929	1.66434	6.07092	1.90768	1.83941	1.64729	1.52763	1.60637	0.877535	2.52077	1.34117
	1.16673	1.99891	1.14915	0.742143	0.708521	0.87714	1.27898	1.25586	2.55546	0.841372	1.17038	1.12786	1.75725	0.964753	2.1171	0.895496	1.43355	0.794241	1.40123	1.52364	4.13506	0.732475	2.10039	0.992341
	3.15966	3.24966	1.05658	5.06698	0.735332	0.90349	2.05256	1.01869	9.65237	1.14647	2.58066	0.903466	1.07501	1.1629	1.86531	0.894415	1.62508	0.967676	1.16882	2.26586	2.13058	2.00899	2.18832	1.64174
	1.25602	1.20014	1.01223	3.21879	0.680249	1.64155	1.69934	1.38962	1.71856	1.2935	1.26151	0.688622	2.16542	0.796777	1.24424	1.61506	3.16764	0.964987	1.56846	1.37266	1.00919	0.743314	1.77311	1.29534
	1.51367	3.23207	1.17664	3.1691	0.938161	0.641376	1.02547	1.23224	1.27528	1.51052	1.75657	0.802217	2.21549	0.676951	1.36945	1.01759	1.13295	1.73316	1.00095	0.88609	0.713338	1.17673	2.15854	2.57232
	2.16742	2.07955	0.956742	1.10069	0.919953	0.617543	2.88051	1.32678	2.36735	1.63005	1.84505	5.84725	0.864025	0.734188	1.22304	1.27525	2.78283	1.06791	4.20496	1.52252	1.79697	1.0824	1.47454	4.59622
	1.43853	0.792937	2.05241	0.859832	0.764321	0.813874	1.93809	1.11553	2.43492	1.9686	1.95941	0.780692	2.81109	0.811981	3.24739	2.15977	2.42757	1.04232	1.63233	0.812552	1.14697	1.51459	1.47826	1.18433
	1.38239	0.891177	1.08572	1.46566	1.23107	1.9419	1.05717	1.87608	1.71656	2.06654	1.54502	0.831886	1.03446	0.790663	4.80705	1.07886	1.53858	1.04705	2.36248	3.23433	1.90084	1.25501	2.52019	1.53931
	1.77186	1.82046	1.28785	0.839649	1.28577	0.918969	4.09385	1.42364	1.98691	1.63902	1.97711	1.11976	1.52853	0.845129	1.13852	3.06352	1.18589	0.954674	1.25035	1.2156	0.854943	1.36567	3.01764	2.00972
	1.34035	1.10874	1.73179	0.713077	0.641993	1.71284	1.17322	0.80527	1.11616	3.30793	2.26337	0.776339	0.735584	1.33023	2.03666	0.895883	2.18288	3.26488	1.3922	1.86068	1.06044	0.799381	2.02305	2.7208
	2.16928	1.27384	1.14407	1.04509	0.833936	0.874354	1.1772	1.10858	0.861226	2.29902	1.31643	1.14278	2.29152	3.66536	11.2997	1.94106	1.31474	1.4169	1.74535	1.81492	1.29297	1.26959	2.87195	1.45437
	1.96149	0.991201	1.64526	1.02629	0.950483	1.18914	3.18414	1.41506	0.819259	2.42533	1.98312	1.33886	0.791954	0.723067	0.729392	2.27159	1.28406	3.27086	1.38517	1.15265	1.80046	0.781899	5.46134	4.61984
	5.90844	0.826519	4.97511	1.57168	0.751757	1.25119	2.59016	1.70751	0.698022	1.23634	3.30762	0.735935	1.4235	0.987444	1.68654	2.04458	3.05356	1.25672	2.37713	0.959163	1.25991	3.72502	1.1437	1.76598
	3.18446	2.47737	0.967136	0.615252	0.946289	0.85587	1.17615	1.73702	1.34729	1.38515	1.60821	1.02108	2.37777	1.44463	5.09266	1.29588	2.0619	2.84273	2.19581	1.42976	1.4262	0.780291	0.964824	1.00506
	4.34163	1.34906	2.07407	0.655109	0.907708	0.954475	1.14646	1.86234	5.22059	1.80207	1.50481	0.959833	0.957817	1.20311	2.07652	2.64925	1.5933	2.01777	1.77715	0.9729	1.36355	1.38954	0.992701	1.90893
	1.49652	0.876853	1.83168	0.644733	0.818935	0.979021	1.05515	2.36553	2.61694	0.764446	1.99772	1.58207	1.97042	1.07214	1.34075	1.60742	1.53752	0.989886	1.32794	3.19701	1.68568	2.42872	0.964634	2.23993
	2.52426	0.71994	2.20064	1.09073	0.6077	1.36362	0.792194	1.03588	2.26894	1.93226	4.94948	1.66956	3.98651	0.97046	1.01317	0.993475	1.53771	0.900291	1.18822	1.35176	2.56056	3.0106	5.09686	3.12823
	2.454	0.995843	1.51005	1.36357	1.03087	1.62177	6.07597	1.37753	4.3724	0.941916	0.693359	0.676063	2.66316	0.857157	2.13718	1.37645	3.76607	1.87749	1.09747	0.980615	1.42242	0.86375	1.87228	2.37357
	2.49864	1.25473	0.994563	1.47005	1.07555	1.11891	1.72595	0.971115	0.891367	1.72695	1.66139	1.34445	2.69205	0.811889	2.55906	1.1748	1.11634	0.755327	0.623281	1.15373	1.70298	0.894484	2.91153	1.51825
	1.4208	1.68295	1.42382	0.922226	0.741005	0.901758	1.5419	1.27231	1.12972	1.44094	1.10764	0.636928	1.51711	2.66125	3.28148	1.1158	1.22044	1.01906	2.19809	1.92237	4.65999	0.900674	1.40351	1.39993
	2.65825	1.01846	1.261	1.01348	0.822058	0.63829	1.04591	0.772827	1.62419	1.87419	1.336	0.999908	2.97497	2.98432	1.69663	1.43527	3.38356	1.4284	2.58403	1.87305	1.35275	0.841099	2.48546	1.45575
	2.36344	1.36391	1.01304	0.959209	0.851315	1.50532	0.706325	1.23676	1.22185	3.79294	1.15341	1.28094	1.4785	1.44227	2.65439	1.77276	2.14967	1.63063	0.848526	0.89259	0.895438	0.714389	1.3196	0.932894
	2.40219	1.01669	1.83284	0.968684	0.76337	1.13493	0.746738	2.59953	0.857982	1.16244	2.50266	1.80214	1.08663	1.36347	1.45098	1.69359	1.25982	4.20616	2.18917	1.36725	1.92748	1.28042	1.07612	1.03479
	2.07944	1.72901	1.83584	1.50938	0.799672	0.868629	1.77621	1.21905	2.50961	2.49064	2.74108	0.956458	1.23857	0.7399	8.56363	3.34116	1.14389	0.860255	1.15169	1.08215	1.18781	1.73036	1.21803	1.92758
	1.49613	2.31608	2.15646	1.74065	0.904668	0.919116	2.63696	1.40752	4.32064	1.23408	2.03063	0.936561	3.00881	2.28051	2.25086	1.498	1.20195	3.36971	0.730414	0.710073	1.32643	1.74797	2.77584	1.85211
	1.94288	1.34386	2.22256	0.595571	0.986786	1.2633	2.36685	2.01097	1.34781	0.890568	1.189	0.606322	1.03011	0.781048	1.28497	1.29771	1.0963	1.15359	1.33537	1.19085	1.17258	1.21732	2.62894	2.23076
	2.58913	0.732357	1.65951	0.949228	1.02966	1.02509	1.08369	1.88862	1.02785	0.971026	0.649821	1.09243	0.761932	0.895301	1.53636	1.93614	1.49602	1.38937	1.5109	1.19886	12.1177	1.48521	4.10898	2.92146
	2.43677	1.55095	0.967688	0.761892	0.633843	0.972998	1.13752	1.23513	1.09932	1.04279	2.13156	2.0223	1.86512	0.848436	1.47629	1.28604	1.57289	1.72834	2.11717	1.29818	1.80943	1.17357	2.09156	1.71186
	2.18514	1.73786	1.18577	0.919941	0.700393	1.62132	1.31567	1.00509	1.47104	0.571648	1.05576	1.02598	2.26763	0.813648	1.79021	1.03794	0.985139	1.54441	1.81014	1.13874	1.64628	1.55969	1.51717	2.40259
	1.99227	2.15907	1.30181	0.670187	1.29736	0.961597	2.16915	2.25869	1.50014	1.25371	1.94718	1.25356	1.05106	0.870706	2.50723	3.40828	1.42281	1.24719	1.83888	6.09593	3.27962	0.801628	5.08114	1.80086
	1.02931	1.78882	1.00188	1.98573	0.640441	1.52864	0.882533	1.66614	2.51295	1.75225	2.66008	1.48705	1.04554	1.35317	4.20163	1.80103	2.13607	1.3678	1.26664	2.64216	1.06684	1.09057	1.48966	1.85258
	1.96584	1.9726	1.85232	0.691765	0.845943	1.20875	2.15341	2.7771	1.61187	0.985477	1.01069	1.29351	1.19835	0.625942	4.43576	1.47191	1.22184	2.19644	2.02523	1.19641	1.55669	1.05066	0.996343	1.81176
	2.33864	1.6941	1.46104	0.770615	0.912426	0.637531	1.06752	2.71127	1.20285	1.19829	0.665877	0.712022	8.09368	1.03863	2.54412	3.15714	1.01797	0.934393	1.07155	1.8293	2.00637	2.08304	2.20477	1.20114
	2.19408	1.1567	1.64425	0.844528	1.04679	0.823642	0.880627	1.59028	1.45559	0.742176	0.825882	0.933375	2.61596	1.25426	1.78483	1.52781	1.95325	1.00749	1.60141	1.93623	2.01189	1.14982	1.13738	1.2482
	1.61327	1.87562	1.07765	0.827496	2.70777	0.689291	1.66487	1.71199	0.992396	2.69849	1.33605	1.8959	0.964204	1.56575	1.32957	2.10077	5.55334	1.18697	0.844131	1.37115	1.59577	1.22315	2.41248	1.30067
	2.60231	1.22419	1.44507	0.938559	1.23715	0.774523	1.95354	1.54442	0.850362	1.27643	1.2142	1.00966	1.80665	0.82749	2.7363	1.6689	1.01242	1.11787	1.44036	1.3082	1.60415	1.74893	2.75187	2.82407
	2.3408	1.1543	1.86158	1.01931	2.15255	0.820718	1.06848	1.32019	0.796011	1.29889	1.28821	0.879618	1.20525	0.770506	2.47374	2.89394	1.6747	1.18375	1.17302	0.814153	1.12537	0.82478	1.23179	1.44554
	1.86593	0.842043	0.967225	1.77534	1.7533	0.820755	0.71401	1.53869	1.0008	0.743172	1.93192	0.672306	1.41457	1.32849	1.16416	3.17149	1.61842	1.0033	1.69569	2.95207	1.08023	1.17196	1.39601	1.19558
	1.87571	0.950764	3.04264	0.79804	0.665215	0.688483	1.47923	1.82564	1.40172	1.74744	1.28812	0.852669	1.54814	0.712528	1.62358	1.28356	1.34206	2.04495	0.946572	1.06361	0.930674	3.72184	2.67449	1.31871
	1.54241	1.23099	2.75548	0.978996	1.2995	0.77386	1.6453	1.2757	0.958015	1.77116	1.85419	0.993967	1.24208	1.92969	1.3584	2.3521	1.50804	0.865223	2.40261	1.4221	1.3834	2.52813	1.20303	2.44755
	10.6209	2.29792	2.85245	0.693661	1.71612	0.711295	1.30143	2.69421	1.5364	1.48498	4.05601	1.8384	0.953843	1.27424	2.15113	3.16143	1.21986	1.22506	1.59849	3.68621	0.642944	1.98117	1.99147	0.768848
	2.64913	1.80599	1.53626	1.04596	0.730939	0.971629	1.58025	1.13073	1.37109	1.72815	0.937526	0.843063	2.8843	0.86057	2.30795	1.19304	1.213	1.49196	1.60018	1.13043	1.07662	0.903712	6.56739	1.23891
	1.09586	0.963036	3.10829	1.26545	0.771414	1.98805	1.1305	2.06616	0.78349	1.05443	1.70527	0.949773	0.801381	1.79692	1.84336	0.935839	0.878336	1.36913	1.46585	0.997897	1.43608	0.990115	2.22959	0.83238
	1.38449	3.82357	1.41263	1.28116	0.836079	0.672521	0.637188	0.819239	1.27643	1.30594	1.88406	0.975169	1.42085	1.01573	1.92456	2.79119	1.23657	1.9482	2.14188	1.12969	1.55378	0.767386	1.74895	2.57663
	1.57793	1.26458	1.0471	0.767583	0.936478	0.652438	1.65196	0.919499	0.810579	2.6782	2.05792	1.1873	2.08442	1.30375	1.45956	2.60691	1.91185	0.811609	1.77375	0.839309	1.35282	2.14959	1.64757	1.45795
	0.892763	2.23898	3.03699	1.15563	0.776351	1.14492	5.80599	1.3185	1.40199	1.18456	1.83401	1.12228	3.49758	1.83078	2.01364	1.83321	1.34925	1.28509	2.90624	1.78597	1.46662	0.876431	1.00841	1.70395
	3.33139	1.90284	2.52885	0.776086	0.774212	0.660858	3.88894	3.00728	1.38647	2.11822	1.58294	0.852893	1.28412	0.814136	1.59934	1.14064	1.75714	0.965646	2.70766	1.47372	2.2238	0.914808	2.22774	2.01156
	1.32254	2.31809	1.97695	1.28855	0.565876	2.30994	2.19534	1.1269	1.04713	1.21873	2.44959	0.809131	0.787689	0.659698	2.46477	4.68661	1.69878	0.84588	0.852423	2.58891	1.97218	1.1255	0.948094	2.65676
	1.30805	1.93537	1.53554	0.676467	1.16078	0.638774	0.658643	1.26085	1.66745	3.43148	1.27636	0.746271	2.25074	0.66729	1.28508	2.03991	1.49853	2.72748	2.36787	0.964078	2.1904	2.93583	4.18369	1.02812
	1.76902	1.76209	2.78598	0.679436	0.988414	0.64438	0.799132	1.32545	1.10157	2.19625	4.86449	1.4406	2.51451	0.705254	1.48404	2.42931	1.72616	1.42592	2.75313	1.39465	1.40403	0.845616	2.83585	2.92781
	1.65589	1.14314	1.75946	0.623114	1.10368	1.56226	2.39201	1.06226	2.2946	2.57755	1.90333	0.909253	0.877635	0.813541	3.61498	1.6359	1.15896	0.975099	1.23606	1.58299	1.89469	0.690137	3.70177	1.22525
	3.21026	1.0759	1.21076	1.17646	1.02125	1.12701	1.02766	1.28938	1.58559	0.996445	1.72172	0.65006	1.97895	0.695971	2.75737	1.07054	1.95198	1.03116	1.48202	2.21878	1.53663	2.36863	2.29275	2.29462
	1.87453	4.43635	2.06906	1.10633	0.936767	2.17158	1.13002	0.967354	1.45993	1.48237	2.2669	0.85049	2.75522	0.784518	1.58535	1.13096	1.55371	0.93905	4.08982	2.73257	3.8285	0.762264	1.39909	1.34427
	1.92532	3.02174	1.08809	0.728189	0.819595	1.17085	0.833882	0.861298	4.04175	1.2642	1.10797	1.15689	1.58629	0.980056	0.761353	1.03156	1.30053	0.874824	1.95991	1.01319	1.26805	0.78165	1.11034	2.23655
	1.69391	0.965041	0.940661	0.704345	3.1201	1.11513	0.849833	1.41096	2.31117	1.70074	1.17887	1.57262	1.26786	2.13683	2.80296	1.26684	1.40805	0.866883	1.67111	1.0508	1.49469	0.867393	1.57598	2.3208
	1.78182	1.87341	1.28724	0.769164	1.0003	1.60749	1.88908	0.822726	1.69329	2.13252	0.808666	0.836804	1.21046	3.8257	0.940229	2.51483	1.33351	2.10019	1.96695	2.13206	2.3915	3.00469	2.36965	1.49971
	2.21045	1.69522	2.24414	1.35814	0.823546	3.34412	1.25655	1.2159	1.63686	2.65517	0.953685	0.822421	2.47239	0.700476	3.60027	1.9289	2.62768	1.09187	1.88957	2.80021	1.05135	1.52359	1.91549	1.85318
	1.71461	1.00938	2.61735	1.71307	1.0456	0.675219	0.854818	1.13515	1.16382	1.32519	2.0809	1.90073	1.27944	0.756843	2.09321	4.13574	0.922308	3.34568	1.87639	1.86229	1.86342	1.82262	3.12207	1.46778
	2.15044	1.79618	1.04046	1.04668	0.589981	0.796118	3.94288	0.862112	1.64825	2.60569	1.14781	1.40438	1.3701	0.687037	5.01215	0.957204	2.44069	1.08645	1.50291	1.09198	1.57753	1.52607	1.94991	1.85596
	1.20222	3.20093	0.830983	0.855687	0.698862	0.789445	1.51461	1.42287	2.90196	1.66692	1.91697	1.6738	1.97548	1.82253	0.970579	0.964032	1.45019	0.778283	1.25927	1.62842	2.11464	2.58588	4.46559	0.979403
	1.15603	2.93457	1.06152	0.609437	2.39122	0.712606	4.36414	1.23411	2.50315	1.43533	0.687072	1.29126	0.947796	0.997953	0.648698	1.02884	1.18238	0.855341	5.87926	5.08048	1.52272	0.720368	2.79988	1.09003
	1.87549	1.51501	1.09313	1.44638	2.12796	1.07081	1.0622	0.80029	1.59356	1.53567	1.28948	5.1265	1.29778	0.878094	4.15108	1.01472	1.58281	1.29156	1.56298	1.17684	1.90503	1.92122	1.48988	1.68753
	1.43718	1.49776	3.58715	1.4156	0.681311	0.833435	1.03382	3.32559	0.657314	1.14435	2.56238	0.84367	1.42861	1.01199	1.22485	2.36652	1.68072	1.06719	1.21265	2.78282	1.11993	2.90425	0.988965	2.11098
	1.14647	2.14722	1.61331	0.822357	0.694587	1.04828	3.09745	1.31436	1.0237	1.77646	3.17909	0.711367	1.69678	0.693649	2.37984	2.87434	1.61314	1.80663	0.927268	0.928632	2.01893	0.710505	1.47912	1.98469
	1.6439	2.8169	1.0228	1.03211	0.842244	0.696054	1.801	1.28965	2.99906	2.55333	0.909003	1.48438	1.01731	1.4427	1.2169	2.51804	1.15251	0.982461	1.45121	0.903305	1.36123	1.06791	2.01528	1.56498
	1.09571	0.979722	2.94647	2.55322	2.30699	2.91975	0.815297	1.52148	1.66895	1.09352	1.19969	1.14014	1.63376	1.28926	2.05623	1.72641	1.79801	1.73039	1.14195	0.648885	1.28896	0.989453	1.75308	0.870405
	2.93437	2.49002	1.22723	0.850063	1.14614	2.03996	1.12558	1.42272	2.39818	2.3837	1.57372	1.88431	4.55784	1.17609	1.69561	2.34972	1.05542	1.15173	1.1397	1.11578	1.9916	0.847807	1.93417	1.11129
	2.9104	1.67153	1.19085	0.948061	1.29377	0.871249	1.4229	1.1141	1.25612	1.01022	1.30326	0.779381	1.57476	0.833611	1.23625	2.03289	1.09518	1.10946	2.15248	1.21106	1.98143	1.19995	4.17023	1.3885
	1.52328	1.26854	0.759636	1.17112	1.20744	0.809152	0.974486	1.69365	2.52846	2.13462	1.3695	0.692484	1.13398	1.48987	1.65167	1.34642	1.28084	1.04936	4.27796	1.67894	1.14859	1.6533	1.47707	3.09363
	2.1029	1.65517	2.07175	1.19443	0.750886	0.890795	0.946968	2.41674	1.38544	1.76981	1.94381	1.29654	0.981719	0.831976	1.32723	1.8193	1.76242	1.51614	0.765549	1.62071	1.64356	1.9598	1.60925	1.09627
	1.5029	1.07137	1.17751	1.22788	0.773348	0.882319	1.82186	0.955754	1.0259	1.69231	1.14184	1.32917	1.17721	0.939098	1.47049	1.33906	3.75354	1.10992	1.29028	1.16562	1.0581	2.00031	2.16346	0.963258
	1.68507	1.45072	1.36665	1.13104	1.09047	1.19162	1.13276	1.11159	0.963786	1.86716	1.50111	1.76009	3.32822	0.842155	2.14549	1.21397	1.9089	3.23463	2.10911	1.26782	2.01028	0.833532	2.06053	1.41521
	1.77048	11.8655	1.49383	1.22932	1.07082	0.735288	1.12372	0.955127	1.17467	1.62911	2.46849	1.57416	1.4868	0.723001	1.03976	1.32553	2.02225	1.68335	1.19991	1.30067	1.25687	0.783902	1.11049	1.14756
	1.87905	1.22528	1.13671	0.916402	0.870765	1.92744	0.733359	1.07516	3.19786	2.39432	3.131	1.31317	2.85772	0.83451	5.14269	1.49153	1.74067	0.916958	2.6749	1.58381	1.67053	2.75852	0.575419	1.6128
	3.06839	2.66297	1.0184	1.0482	1.31238	1.19982	0.733049	1.74041	0.902894	1.7934	1.75485	0.710945	0.871116	0.975356	2.62353	1.5541	12.5674	1.44636	1.11165	2.23239	2.18078	0.794486	1.60902	1.4578
	1.15443	1.1702	1.19403	1.68248	1.04179	1.84053	1.32873	0.88196	1.85333	1.16617	1.08287	1.67498	1.51647	0.838378	2.49757	1.9911	2.3289	1.83412	2.1986	1.59958	1.54581	2.05808	2.2063	2.08757
	1.73633	1.38126	2.8381	1.15715	0.69474	1.42754	2.24627	1.23146	2.58214	1.57059	2.40786	0.981801	1.97862	2.67754	1.39643	1.29024	1.315	1.20995	1.63928	1.05939	1.52839	1.00978	3.2296	1.14505
	1.71311	1.26812	0.695955	0.865228	0.74005	0.943709	1.66992	2.57574	1.68013	3.9726	1.66854	2.06226	2.66249	2.09444	0.898711	1.62341	1.55731	0.961781	1.69299	1.30607	2.04101	0.784415	1.99293	5.31822
	1.59669	2.01301	2.10437	0.792859	0.733891	0.955254	0.73215	1.45096	1.1219	1.40817	2.49249	1.08481	2.11709	0.876639	2.70993	1.19346	2.1183	1.31739	1.56242	1.19332	1.86593	0.977397	5.1933	0.986178
	1.45223	2.39789	1.63226	3.31696	0.643954	1.22695	1.11972	1.17564	1.77235	1.32686	1.34048	1.67275	1.45699	2.35392	1.66391	1.11329	1.83854	0.945985	1.01988	1.0061	1.23275	0.834538	1.63767	1.36533
	1.66975	1.01579	1.12704	1.20809	0.670563	1.08542	1.43993	1.48517	2.57604	1.337	1.08259	4.80967	2.23774	0.802767	1.29142	0.951009	1.75293	1.38014	1.05987	3.28068	1.20689	0.678099	0.984632	1.30555
	3.34544	1.00883	1.43271	0.775423	0.833704	1.60153	1.37921	2.15294	0.846218	1.69651	1.41	0.878108	0.721578	1.09783	1.0188	1.29928	2.36529	4.4492	1.10142	1.20272	1.34714	0.882536	1.80747	1.15706
	3.00368	1.40999	0.938658	1.19303	0.836862	1.0531	1.14942	1.46185	6.28408	1.34162	0.949866	0.796547	0.779454	0.755137	0.994329	1.4719	1.64845	1.26228	1.09773	1.15724	1.22496	1.79442	1.09324	3.00146
	2.15679	1.00771	1.4491	0.727971	0.960584	1.02846	0.853875	1.65698	1.29075	1.19219	1.81482	1.16699	1.75552	2.16986	1.3138	2.66103	2.47145	0.817815	1.63067	1.03398	0.930911	1.6904	3.04787	1.45753
	1.38611	1.31504	1.72341	0.681305	0.824345	3.52513	2.32284	1.20798	1.04048	1.54092	1.20906	1.86496	3.66621	2.25695	1.58038	1.51083	1.57929	1.05207	1.29663	1.06616	1.13796	1.09962	1.69235	1.51056
	1.68633	1.49249	1.60608	0.970712	0.853266	0.776295	1.10127	2.99002	2.67703	1.49425	1.89007	1.29572	1.3193	0.894483	1.7428	0.997065	1.02819	2.37155	2.32818	1.27682	1.62315	0.731604	1.39175	2.94327
	2.55419	1.79255	2.08223	0.664473	0.857428	2.46617	0.573465	2.64507	1.04415	1.53676	1.36575	1.86555	1.87168	0.747316	1.92076	4.46635	1.83343	8.18271	2.12064	1.35441	2.99147	0.966835	2.73477	1.78033
	9.74734	1.81467	2.14587	1.20832	0.808784	0.715432	1.0395	1.01107	0.731504	0.97703	1.05553	4.27588	1.83376	0.742496	2.5608	2.06064	1.32963	1.29234	1.31043	0.957269	0.750479	0.746812	1.24006	2.10012
	1.41379	1.05464	1.48851	0.913189	1.60566	0.887494	1.02914	1.24619	2.49659	1.58349	2.52383	0.904472	2.25979	2.54204	2.10986	1.24273	1.34702	2.65314	1.88955	1.24578	1.2068	0.832829	2.35099	0.801557
	1.9783	1.49606	1.33951	0.721381	0.658767	0.733375	0.813259	3.22831	2.01703	2.54209	3.13774	3.07525	0.891531	0.818516	1.93928	1.51324	1.3206	1.29875	3.29339	1.43629	1.36532	0.827609	1.17581	1.98962
	1.38349	0.965795	1.40434	1.21276	0.693698	1.14636	1.04098	1.44234	1.90475	3.24597	3.27407	2.24755	0.759143	1.09344	2.24841	1.61325	1.28133	1.28502	1.4175	1.39102	1.34169	1.18223	1.2656	1.42173
	2.40122	0.84007	3.15595	0.821289	1.05756	1.38629	1.03934	1.47906	1.88144	2.53116	1.28216	0.768239	2.15984	0.701804	2.14653	2.51793	1.83165	2.50261	1.49598	7.70952	1.8075	3.02352	2.03438	3.55463
	1.9961	4.11067	2.49507	0.661948	1.13973	1.27966	1.42705	0.867231	0.771728	1.87616	1.4762	1.53901	2.96967	2.56202	1.88833	1.30728	2.11601	1.37887	0.708802	0.908497	1.3839	2.55155	1.50883	2.48269
	4.05871	0.830259	1.96362	0.870809	0.858318	1.00874	0.950785	1.65385	3.13257	1.19092	3.28553	1.52222	1.96367	0.774417	3.14112	1.58689	1.50056	1.28035	2.48097	1.43433	1.98097	0.746264	2.9869	1.26303
	1.39517	4.31087	1.20342	0.859795	1.45014	2.36263	1.31368	1.84671	0.973759	2.05388	2.10995	0.853647	0.97179	0.677767	3.2877	2.0777	1.02713	1.0188	1.5069	1.14957	1.61904	1.90247	1.21036	1.85387
	1.57018	0.862686	1.25593	1.7505	1.72362	1.01469	1.01059	0.983357	2.73508	0.927648	1.22397	2.02537	3.80378	1.82127	1.25532	2.09376	2.06941	1.10684	1.26646	4.9845	1.40833	3.36563	1.66993	1.26439
	1.67345	1.56128	1.04341	1.35171	0.911305	1.13454	0.992689	2.05071	1.04763	3.33875	0.765635	1.01965	1.30995	1.5263	2.90274	2.20391	1.5658	1.391	1.57391	1.29814	1.30127	0.805555	2.17589	1.92487
	3.08939	2.4715	0.992955	0.795572	0.944152	2.17939	1.19502	1.48164	0.936417	2.27575	1.93644	1.46371	1.81768	0.722391	1.53039	0.894114	1.0546	1.02247	1.26477	1.57142	1.16439	1.01025	2.18993	1.36907
	1.85452	1.12491	1.87994	1.78966	1.08124	0.912394	0.875064	1.41673	1.81561	0.949384	0.88864	1.08799	0.836243	0.928373	2.49044	1.38081	2.49612	2.91131	1.50742	1.23035	0.777528	0.773182	3.67716	1.72248
	0.95941	1.7744	8.95443	0.693587	0.773096	1.99121	2.73437	1.54622	0.832805	0.920187	1.53434	1.08094	1.68641	0.969489	2.50285	2.49947	1.33499	1.5758	1.94303	1.97551	1.44472	0.836469	2.83496	2.17162
	2.77369	1.12415	1.02612	0.881234	1.30757	1.71653	1.55695	1.28765	1.07327	5.36711	3.65823	0.846367	1.1999	0.788199	1.41393	2.17925	1.5302	1.50286	1.60087	1.00026	1.45833	2.45726	1.42071	0.963113
	1.73938	2.55957	1.58125	1.89722	1.15171	1.23106	1.36511	1.01363	2.12423	2.80078	2.7026	0.887355	1.05845	1.73281	1.59016	1.18975	1.91128	0.949178	1.7215	0.862915	2.30666	8.99025	2.03723	2.22034
	1.11958	1.38165	1.08215	1.62809	0.534449	1.03327	1.25564	1.14162	1.17755	2.00332	1.46871	0.565167	1.49484	0.849681	2.1342	2.05676	3.82215	1.8392	1.38001	1.49471	1.54779	0.933146	1.78075	0.890891
	1.4547	0.851946	2.76018	0.93883	0.865924	0.90996	1.59312	1.63942	0.985159	1.01003	2.54985	2.03807	1.35792	0.730505	2.59118	2.76872	1.95193	1.10584	3.79285	1.7454	2.78518	0.893012	3.01748	1.53342
	2.90834	3.36745	1.8769	5.53773	1.04096	1.17948	0.768348	1.16429	1.04157	1.33162	2.97957	1.33701	2.94789	1.10884	1.57628	1.34208	1.80263	2.38261	0.65671	1.15416	2.05949	0.828767	2.25463	2.15291
	1.70959	0.916314	1.64048	0.747765	2.09869	1.07563	1.0675	1.18835	1.51537	2.54765	0.829284	0.860465	2.73926	1.79981	1.02615	1.10964	1.34671	1.07001	1.23815	0.861715	0.914472	0.740089	2.2266	1.87633
	1.03059	8.72769	1.17365	0.60414	0.795619	0.923342	0.991237	0.7877	1.27607	0.778248	0.865711	1.91845	1.27215	0.799129	1.17272	1.3951	12.1826	3.03382	1.66776	1.19056	2.37157	1.01606	3.48954	1.54013
	2.31192	1.43878	1.73825	0.844524	1.68794	0.939378	5.25993	1.75129	1.26518	1.52698	1.02954	1.22779	1.21086	1.24101	2.21844	0.786744	1.11408	1.13847	1.7858	1.01078	3.39371	6.52624	0.914357	1.66277
	1.24045	0.706493	1.37521	0.542356	1.96091	0.99707	1.02522	1.25997	1.45526	0.766052	0.936149	1.75571	1.2385	1.59524	1.88836	1.67552	1.05382	1.15111	4.73855	2.33073	2.79051	3.27561	1.36357	1.5602
	1.01428	1.33045	1.3824	0.79215	0.897642	0.874008	0.85204	2.13469	1.62275	1.24013	1.04241	2.32087	1.15684	0.761199	1.3918	1.18764	2.2766	2.64406	1.60883	1.07626	1.13393	0.933467	1.78358	1.57951
	2.29371	1.16562	1.67049	1.7061	0.87122	1.36871	1.88418	1.01865	1.45731	3.00757	1.98352	1.18839	2.14715	1.74981	1.59751	1.36045	2.31528	1.14649	2.09307	1.25584	0.822841	2.36958	1.54528	1.56624
	2.18941	2.02161	2.43798	2.15854	1.79197	1.0727	0.849238	1.67727	1.65174	2.0582	1.06453	0.885388	3.02844	1.91533	1.7215	0.924054	2.26133	1.75646	1.02104	1.33762	0.733903	1.39929	1.51201	1.06796
	1.52541	0.931708	1.38776	0.904732	0.829077	0.8246	3.69141	1.99984	1.08001	5.04687	7.74032	1.30455	0.91983	0.696875	2.23923	6.99431	2.33484	2.01177	1.20131	2.80264	2.02408	1.33621	1.66531	1.84948
	0.903055	1.14966	1.06869	0.978301	0.925436	1.31088	1.88743	0.907206	1.08043	1.14441	1.20566	1.14965	1.79712	0.836998	3.66548	2.88996	1.08599	1.09601	1.30184	1.92052	1.58516	2.10388	3.17417	1.32838
	1.24933	2.02935	1.63579	0.810178	0.904188	1.46961	1.07562	2.99806	0.988645	0.959711	1.44485	0.626737	2.30968	0.902439	0.953139	1.2864	1.90159	1.7172	1.61257	0.962745	1.11137	2.23794	1.33687	2.00495
	1.74892	1.12921	1.36814	0.630985	0.649057	1.00047	1.62986	1.9968	1.14451	1.8813	1.43907	0.710362	2.07939	1.13697	2.49045	1.57278	2.13861	1.07298	1.15087	4.01214	1.57377	1.09483	1.83577	1.96475
	2.22251	1.15241	1.95824	4.53615	0.760819	2.19393	2.17923	1.34656	0.682316	2.65049	2.17929	1.22279	0.997519	0.839207	1.61239	1.23223	3.30355	0.843538	1.86798	0.856338	1.71175	1.99562	1.35796	1.19636
	1.22627	2.45807	1.75168	1.22465	1.69158	1.23322	1.5445	1.19307	2.23469	1.74192	2.13902	0.789009	1.01265	0.841967	2.30879	1.36775	1.48549	0.846166	1.20041	2.36519	2.0929	1.58194	2.54805	1.90353
	1.88718	1.51041	0.987182	1.19415	2.25623	0.869201	2.01058	1.15603	1.24024	1.9263	1.54076	1.18465	1.44734	0.827064	1.7122	1.17603	1.6157	1.08562	2.32706	1.32544	1.48837	1.32204	1.18066	1.46066
	0.797577	1.11358	1.41929	0.813809	12.0025	0.793357	1.25614	2.02128	3.59669	1.18985	1.7029	1.07411	2.52474	0.644386	1.15899	1.61558	1.04327	4.4818	1.32693	1.1215	3.00473	0.772334	0.984296	4.51388
	2.07798	1.03824	1.52433	1.01613	0.833311	1.21945	1.2618	1.13867	1.99277	2.69716	1.41358	2.42879	1.47049	0.74901	4.32756	1.78173	1.86728	0.952448	2.57903	3.03881	1.53943	1.2553	1.35788	1.90989
	2.37559	2.39884	1.75819	2.90202	0.6395	1.05179	0.894264	2.92547	1.62051	4.37339	2.82846	1.54985	3.17728	1.02923	1.65072	1.64431	1.89919	1.5776	1.18967	0.831123	1.67893	0.874567	1.76843	1.62349
	1.28178	1.29995	1.35793	0.71873	0.902543	1.53917	1.79575	2.595	1.05572	1.03718	1.96824	0.784652	2.84101	0.969332	1.23965	0.828607	4.55992	2.14769	1.76551	1.06862	2.56935	2.9905	1.8693	2.74447
	1.22859	2.0422	1.73517	0.779384	1.25928	1.59843	1.57637	1.29013	2.12966	0.884018	2.04453	0.735567	1.52666	2.96121	2.35018	2.14917	1.43576	0.960042	2.78998	0.911377	1.10449	0.959367	1.96367	2.65069
	1.31334	0.90458	1.57152	1.67822	0.718722	1.89093	0.663452	1.03731	1.57379	1.85441	2.14535	1.25294	1.48807	0.744638	3.09509	0.749066	2.12051	0.905576	20.5953	0.864636	1.75073	1.65689	2.44593	3.84642
	1.84602	1.31945	1.39196	0.62215	1.86992	1.53425	1.10925	1.33862	0.902217	1.00901	2.36106	1.29292	1.25938	1.38572	9.25696	1.42629	1.4811	0.963879	2.56784	1.43453	1.3072	0.928499	1.67138	1.77208
	3.70636	1.72177	1.97726	0.864945	0.764194	0.944271	1.19724	1.65764	1.0689	0.908113	1.56307	0.733263	2.77914	0.775071	1.48908	1.99684	2.13941	1.33708	4.01919	2.07192	1.83702	2.28136	2.29613	1.4187
	1.54506	1.32038	1.68987	0.722778	0.888454	1.45616	1.73723	1.30359	2.0333	2.64601	1.58348	1.08719	2.00695	0.857426	1.85222	1.36677	1.4377	1.58454	2.12002	1.23532	1.11024	0.864093	1.48952	3.07002
	3.6892	1.06363	3.14906	0.835704	0.964134	2.91175	1.19372	1.11303	4.68804	1.75957	1.37922	1.24346	1.68979	5.07809	2.7428	1.79517	1.52529	1.14269	1.02992	0.794481	1.82002	0.877072	2.24372	1.20809
	1.05189	3.39906	1.25799	1.32767	0.776693	0.825931	1.07207	2.92545	2.23036	1.41042	2.17802	0.795009	1.45861	0.848611	2.34041	1.50815	2.1323	2.38112	1.41386	1.16911	2.05486	1.47122	2.00078	1.6324
	2.40136	3.08576	0.930353	1.18614	1.45752	1.04363	1.35422	1.16776	1.9695	2.10314	1.66289	1.87127	1.29572	0.977483	3.98552	1.2348	1.65731	2.09639	1.72995	1.06539	2.99028	0.806802	2.64324	2.43766
	1.61585	2.50661	0.761378	0.762135	0.79558	1.35318	1.30085	1.9465	0.923789	0.994291	2.79856	0.775314	3.89717	0.746026	1.67891	1.4534	1.24152	1.70547	1.28368	1.25808	2.04788	0.900196	2.56711	1.20115
	1.33677	1.56116	1.70713	0.926814	0.80737	1.25303	1.05038	1.93629	0.901746	1.57229	2.23106	1.52897	0.908848	1.67465	1.91603	2.34638	1.38919	2.06062	1.31777	1.3587	2.03953	1.61763	1.33886	1.61336
	2.43376	2.21677	0.73406	1.16417	1.48519	1.13163	1.26159	1.32642	1.11665	1.55971	1.58422	1.46092	1.75934	0.756955	1.30233	1.88534	1.78811	1.277	1.53198	1.30873	1.14311	0.556253	2.18584	1.35972
	3.39747	1.03021	1.77513	0.919368	1.02518	1.0516	2.54843	3.18193	1.49691	4.11535	1.72624	0.992444	1.97327	0.817894	1.67218	1.50315	2.83374	3.09747	1.56618	1.24183	0.648146	0.971225	1.70261	1.49721
	1.75422	1.5298	1.55826	1.0612	1.15303	1.68898	1.48892	1.21329	1.15908	1.47052	0.944701	1.30053	2.87717	0.8683	1.07607	1.0147	1.2513	1.9581	0.794648	1.18025	1.7821	2.41541	2.23834	2.771
	1.56585	1.27692	1.05247	0.686206	1.84493	1.10632	2.4636	1.0896	0.997594	1.23908	2.56851	0.744354	1.62875	1.54115	1.9249	2.43501	2.43256	1.07116	0.711659	1.26502	3.88632	1.65721	3.06137	1.25722
	1.75365	2.05481	1.40879	0.927246	0.647361	0.941428	1.53248	0.95994	1.16138	1.18629	1.73145	0.916775	1.23001	0.917508	3.3184	2.52111	1.31987	6.1403	2.70845	1.19285	1.52646	0.955554	1.75708	1.06472
	2.6905	1.15103	1.27622	1.33391	0.833151	1.09008	1.80559	1.16597	2.27973	1.47865	1.69266	0.842436	1.12874	0.852463	1.77677	2.08303	2.39088	1.49753	3.06647	1.33859	0.919607	1.09547	2.44255	1.82285
	3.62478	1.08611	1.91534	0.851525	0.955848	0.823593	1.23302	0.784495	6.51171	5.09705	1.10661	1.20227	1.68467	0.715988	1.35871	1.25016	1.97496	0.916838	1.18209	0.893818	1.44125	1.2151	2.39945	1.32432
	0.807707	0.886732	1.76396	1.16988	0.823071	3.26221	1.68922	1.08227	1.49469	1.12183	1.84051	0.653721	1.73996	0.735363	1.23127	1.18059	1.44566	2.58718	1.36817	2.49606	0.958964	1.08669	1.19594	1.49312
	2.32316	1.54876	1.03342	0.935934	0.789455	1.00462	1.25152	1.13408	1.10838	1.53948	1.84032	1.2571	1.28076	1.26794	1.02032	1.07557	1.77362	2.30996	1.28553	2.57757	1.4536	0.766906	2.40619	1.63264
	1.32632	3.42241	2.10698	1.0147	1.5009	1.28694	0.728538	1.3366	2.36634	1.89858	1.55252	1.86741	1.23087	2.39036	1.92388	2.09998	1.30249	2.05127	3.54922	1.22234	1.88801	0.883372	2.67216	2.29517
	2.55959	0.866727	0.97594	1.6863	0.877714	1.00488	2.94839	1.55677	2.08139	0.800652	1.46206	1.4097	1.02794	0.743476	2.68569	3.79133	0.801355	1.49784	1.846	1.03065	1.49227	3.25596	1.35153	0.77072
	2.16191	1.13559	5.937	0.903538	1.00631	0.66867	1.1693	1.08917	1.38956	1.70649	2.43867	0.870243	0.764205	0.85808	1.89429	5.06913	1.88525	0.94159	1.84778	1.00387	1.25649	3.11188	3.20721	1.89028
	1.47199	1.09709	1.32154	0.637892	0.822823	1.25748	1.02669	0.86038	2.41668	0.811509	4.22784	0.878052	2.01428	0.873855	3.3409	8.39318	1.47816	1.04004	1.28651	1.29384	1.03121	0.686865	1.69504	1.42743
	1.96038	1.79273	1.96562	0.788569	0.698399	1.58424	1.2033	1.9903	1.73213	2.04862	1.08642	0.73832	2.78878	0.831744	1.73658	1.18402	0.771076	1.01706	2.6093	0.927534	2.05593	0.791877	4.62788	1.85034
	3.02281	1.2227	4.07913	0.872491	1.82032	0.833575	2.36838	1.30682	0.719098	3.12317	1.12478	0.875131	0.459878	0.651507	1.50897	2.51306	1.54351	1.06696	2.33955	1.05555	1.46758	1.93504	1.06745	2.42924
	1.79923	1.32644	1.52401	1.08595	1.10088	0.818618	1.02672	2.24781	1.61407	1.86829	3.27497	0.811698	1.06687	0.855915	6.43931	2.09294	1.37408	3.3475	1.53548	0.717536	0.893391	2.15038	2.7206	1.58184
	1.69859	2.8587	2.77647	1.3968	0.778576	1.35465	2.85468	2.2134	1.53836	1.95245	1.55281	0.925534	1.80113	0.973285	1.9317	1.6526	1.97394	0.62297	1.83558	0.652494	2.14751	0.672635	2.5714	1.86431
	2.13681	4.46992	1.70451	1.6436	0.787364	0.641139	3.8722	1.25095	1.70867	1.76971	0.729385	3.69632	2.55644	0.935349	2.2067	2.78611	1.5295	0.824949	1.34682	3.62179	1.72856	3.42923	1.86824	1.20666
	1.41912	1.32593	1.40689	1.26727	1.22409	4.13767	1.31018	3.15496	1.4935	1.20386	6.74079	1.18889	2.61301	0.694221	2.16711	1.68542	1.30624	1.27596	1.39783	1.22751	0.660874	2.23389	1.75572	4.39506
	1.94712	1.22325	1.50673	1.50929	0.887837	0.98819	1.66795	1.88117	1.49672	0.974268	1.41452	2.11093	1.30188	0.862242	3.13689	1.09576	1.23931	1.89943	0.928359	1.67386	1.56275	3.01946	1.62453	1.77402
	1.6604	1.28863	1.56074	0.828293	2.91519	0.788832	1.2004	1.60361	2.70317	1.06342	1.83631	1.40842	3.20201	0.9116	2.22677	1.07578	1.4947	0.840304	1.54455	0.919421	1.91632	0.961995	1.516	2.65469
	1.39806	1.55396	1.82104	0.706617	0.776936	0.947031	0.760759	1.23457	1.90989	0.980602	1.0463	1.16336	1.65358	0.772936	2.33768	0.764493	3.06067	1.80178	1.7333	1.00948	1.47823	1.07201	1.3393	1.35846
	0.99871	1.38109	1.35192	1.02798	0.600219	0.689483	1.32072	1.74164	1.44563	1.34381	1.3112	0.808266	3.6093	1.86216	0.849012	2.82164	1.52248	1.47225	4.76813	1.30181	4.60914	1.108	1.23498	0.744504
	2.47825	2.196	4.7624	0.65325	0.763839	1.04748	1.21507	0.78324	2.06886	2.97192	1.12715	1.32855	0.975705	0.665491	1.31482	2.05766	3.65517	1.01261	1.53975	1.26769	1.66135	0.721769	1.95086	1.7275
	6.75559	0.948858	1.54699	1.33759	0.917752	1.67228	1.27101	1.2821	1.3003	2.28282	3.16574	0.780957	1.99797	2.85703	1.35938	1.32314	1.4001	1.70952	1.52657	1.1825	1.0466	0.872767	0.939003	1.37786
	3.70883	1.98751	1.43286	0.90692	0.889905	0.743392	3.52605	1.64399	0.745414	1.743	1.35479	1.10801	2.169	1.06949	1.38044	1.74784	1.21971	1.34257	1.16844	1.80297	0.853362	1.84204	2.14115	4.57312
	2.4544	1.53031	1.2514	1.49063	0.585539	1.022	1.07061	1.42649	1.41481	0.868543	0.946302	1.32544	2.34574	2.33141	0.931303	1.45903	2.40087	1.42374	2.68613	2.749	0.736983	0.956477	1.81963	2.995
	0.962111	3.17277	3.13078	3.7984	0.519127	0.734542	1.62369	1.28079	2.81206	1.77493	1.22218	1.17517	1.32355	1.43852	2.39173	1.2789	1.37081	1.52117	2.33624	0.7883	1.48629	1.21812	2.54656	1.86382
	5.09471	2.66192	1.5872	0.730266	1.29864	0.897698	2.10597	2.37819	1.24321	1.05721	1.89707	0.962388	0.921819	1.61846	1.79035	2.08979	1.34607	1.11121	1.25571	1.15006	1.80725	2.84515	1.24743	1.75137
	1.23052	1.18798	3.44309	0.694129	1.04586	0.865595	2.51842	0.933446	1.7567	1.83232	2.54138	1.28066	1.76509	3.18359	1.67546	1.60282	2.86701	2.45703	0.811478	1.27233	1.88479	2.40773	1.99657	2.64748
	3.85731	2.049	0.962797	1.34338	1.10267	1.27214	0.921421	1.33914	1.16263	1.82356	1.72741	1.74216	1.08003	1.47329	1.0301	1.76481	1.33768	1.4101	2.47384	1.65521	1.69706	0.625254	0.953031	2.33176
	5.02384	1.76348	1.37862	1.07237	0.783717	0.986763	0.952403	1.08254	1.90732	3.88606	1.93101	0.906658	1.98074	0.722602	1.66732	3.90899	1.30804	3.37784	1.15414	0.971424	1.63194	1.70887	1.7251	1.51739
	5.25843	1.16707	1.70058	1.01709	0.897762	0.686597	2.23403	1.31318	3.41709	0.787666	1.947	0.984619	1.72551	1.629	1.34556	2.24589	1.17511	1.31496	1.46057	1.22907	2.0094	0.834433	1.88418	2.83869
	1.77427	1.39684	1.49358	1.75002	0.903999	0.946697	0.770877	1.29766	7.20716	1.22632	1.35974	0.909726	0.749954	1.70964	0.921418	1.30636	1.78562	0.702519	1.52796	1.46018	1.12485	0.775706	1.9184	1.41291
	2.04657	2.10968	1.91932	1.05932	0.862465	0.987101	1.05416	2.67712	1.9415	2.77001	1.68053	0.923294	1.26375	0.724193	1.67444	1.80272	0.95452	0.931509	1.66773	10.1372	1.36302	2.02952	1.36832	2.03097
	1.85798	1.60069	1.3089	0.815545	0.868374	1.36098	1.33309	1.15583	2.73892	0.988007	0.9253	5.22232	2.28782	0.687417	1.03611	2.31321	0.911988	0.78795	2.37084	1.82919	1.26509	3.06366	1.69202	1.39199
	1.83319	1.30768	1.33339	0.823039	0.806428	1.14141	0.853879	2.82424	2.5129	2.57973	2.01913	2.98453	1.48213	1.09584	2.50465	3.64309	1.62467	2.02669	1.2818	1.16511	2.58511	2.01586	2.30049	1.46278
	2.87431	2.03303	0.954396	1.21782	2.77209	0.812543	0.868321	1.4217	1.34899	3.51198	1.67231	1.01114	1.19709	0.832389	1.7765	1.48523	1.24472	1.7275	2.2321	1.38353	1.72825	1.63999	2.1674	1.16901
	1.35856	1.37262	1.86297	0.700012	1.08488	0.641894	1.08789	1.51672	1.46395	1.42074	2.10873	0.791183	1.68756	4.18382	1.54987	1.89426	3.59009	1.03042	0.962613	0.971489	1.38404	1.80359	1.84836	1.62168
	2.00188	0.686919	0.742457	1.11627	0.736026	0.730729	1.99116	2.52307	2.42682	3.35541	1.63102	0.695533	1.79179	0.713376	1.28089	1.54645	2.38239	4.21935	0.738512	1.99009	3.06664	1.31062	1.61282	1.0378
	1.83991	2.36003	1.6177	1.53137	1.27035	0.725995	1.005	1.0609	1.70564	1.61513	3.27781	0.756737	2.35648	0.622633	1.04389	3.56284	1.71931	0.945905	2.08643	1.42989	1.75153	2.62198	1.19035	3.35753
	2.93054	1.27034	1.09454	1.10664	0.734318	2.01115	1.08077	5.12033	1.47628	0.86334	1.3952	1.25999	0.974062	0.85684	1.84459	1.8103	1.8491	0.90464	1.17035	1.70585	1.85583	1.12939	2.26302	3.03053
	2.77496	1.91824	1.51188	0.721406	0.843555	1.2914	1.43434	0.813544	1.4676	1.63573	1.58093	1.39765	2.32447	0.903304	1.46025	1.60304	3.01387	1.54102	1.07632	1.37878	2.54795	1.2677	1.38917	3.23708
	1.6134	0.871981	0.935268	0.817717	0.761879	0.709977	1.81941	1.6957	2.32952	1.41868	1.66196	1.18832	1.39308	0.817985	1.5022	0.885336	1.20235	1.07976	2.00036	1.30031	1.15391	0.797414	1.86181	1.69507
	1.93457	1.58363	0.997144	1.09166	1.5362	0.609926	4.04596	0.679942	1.89683	2.15957	1.31018	1.07968	1.89322	0.921946	1.30073	5.01882	1.50919	0.983839	1.41617	2.70691	0.961139	1.34983	1.44081	1.72298
	1.32822	1.10932	0.982993	1.3346	1.26902	1.10365	1.09862	0.912522	1.04159	15.0468	1.18046	1.86324	2.47142	2.47957	1.56557	2.05009	1.13223	0.800214	1.05639	1.34342	1.19367	2.89305	2.24231	2.56551
	2.89011	1.25518	1.73041	0.730739	2.10744	1.19028	0.967474	1.31714	1.39562	2.62513	4.96418	1.40701	1.26866	0.904609	1.25198	1.70364	1.88484	1.08809	1.13871	1.37556	2.26251	0.803355	1.90546	1.68555
	2.49681	1.21802	1.46201	1.30892	1.45641	3.56429	1.45565	1.53605	1.34214	0.97638	1.03289	1.27325	2.21344	0.752998	2.81514	3.48945	1.59341	0.730532	1.15772	1.87577	1.00075	0.992658	2.21392	1.12234
	2.36332	1.33213	1.76416	1.06669	1.44999	0.922988	1.52849	0.724087	1.67275	0.964788	0.611792	2.52785	1.15831	1.01693	1.79927	3.63749	1.31365	1.69546	2.19732	2.38498	1.53765	1.26797	1.43188	1.24816
	1.80248	0.950022	1.44867	0.80349	1.52632	1.79522	1.09774	1.22068	1.88475	1.69624	1.80425	0.977844	10.971	0.885735	1.05919	1.17391	1.12774	1.63424	1.77854	1.2483	1.26376	0.814601	1.92925	0.631644
	1.32015	1.50484	1.94719	1.03646	0.750378	1.07846	1.22658	0.834064	2.53966	0.970833	1.42827	1.92197	1.0772	1.03507	1.29581	3.42104	2.33893	2.0043	1.73472	1.45222	3.24648	1.0675	1.11307	1.8042
	1.85347	2.82786	1.82451	0.688808	1.08241	0.856484	1.06273	0.931925	3.54949	0.935648	3.03268	0.689244	1.70599	0.861616	2.03883	2.6864	1.4717	1.19975	1.60938	3.03361	2.78566	0.769571	3.56398	1.19487
	0.567567	0.902782	1.45285	1.56771	0.639777	0.706405	1.61003	1.22377	1.45371	1.1355	1.01948	1.18818	2.87495	0.708953	0.979461	1.88327	1.31906	2.47792	1.70816	1.4508	1.0535	1.53737	1.84163	3.94114
	1.58308	1.06587	7.63556	1.545	1.11307	1.42532	1.14245	1.04832	1.14919	2.89825	1.27726	0.669351	1.78239	1.51773	1.60787	1.98264	0.675503	3.33133	1.20672	3.06295	3.25089	2.18982	2.28992	1.53044
	2.393	1.60424	0.940136	0.63671	1.58972	0.637098	0.86143	3.44829	0.772804	1.14615	1.3793	1.00995	1.36397	0.773918	1.11967	1.52913	1.12467	1.74219	1.26847	0.857275	1.56591	4.62272	2.18133	1.58503
	3.08968	3.03464	2.16022	0.730309	0.776784	0.858278	1.07658	2.21699	1.31139	1.63644	0.722825	2.60327	2.07463	0.670443	2.64445	1.35421	1.28546	0.791715	0.915925	2.52797	1.02393	1.06099	1.96184	1.8776
	2.89274	1.00856	1.06282	0.862034	1.21808	0.913096	1.43963	1.63193	2.70985	1.16414	11.7589	0.918412	1.23414	0.704148	1.60622	2.087	2.89163	5.23571	2.05719	1.1656	0.612138	0.909098	1.47778	1.41986
	1.77423	1.44571	2.20694	0.975463	0.630929	0.925076	1.41057	2.61318	3.27413	0.965929	1.32343	0.668022	1.31003	0.752837	1.50924	2.02503	1.17729	0.886227	1.91722	1.12289	1.7859	0.662991	1.70113	2.44908
	1.26331	1.2089	1.79037	2.06148	0.966771	2.51265	0.980909	2.20776	1.30775	1.08941	1.23808	0.833905	1.17549	1.39213	1.52135	1.03057	1.33566	1.10282	2.35204	2.86735	1.61589	0.826584	2.30609	1.89816
	2.63789	0.850367	1.77396	0.736511	1.26975	1.31773	2.29723	3.263	28.5885	2.27549	3.64234	2.2188	3.28427	0.633725	1.20156	1.51676	1.5888	1.30847	2.39341	1.06489	1.56007	0.811555	2.74608	1.38767
	1.85637	1.48333	0.903195	1.37888	0.863297	0.740056	2.2578	0.933059	1.00349	2.03099	1.42737	1.57368	1.62032	0.896758	1.87497	1.22016	1.35344	0.876512	1.3422	0.744657	1.19622	1.63307	3.44768	1.82112
	1.16982	1.29154	4.13615	0.905798	0.980749	1.79946	1.96184	0.933949	0.693215	1.81764	1.07026	0.421214	1.14933	3.16614	1.23429	1.34554	1.01455	1.02144	1.66768	1.77082	1.77975	2.30275	1.89793	1.16602
	1.71169	1.39498	0.935409	0.867514	0.777181	0.75927	1.29537	1.39656	1.39016	1.09593	2.03026	1.32826	1.99333	0.733018	0.98856	1.82475	2.44889	1.30091	2.43291	1.49964	1.38615	2.53414	0.935834	1.70955
	1.54477	0.998255	1.30933	0.597149	0.835107	0.737268	0.788869	1.43062	2.22807	2.23642	2.20826	1.18525	1.69388	0.753407	1.91273	3.94876	1.60727	1.29039	1.40881	0.883692	1.14045	2.19391	1.36353	2.22735
	0.742603	2.99309	1.88764	0.846331	0.764974	0.829853	0.654656	1.04395	1.41975	1.78819	1.02596	1.0692	0.706685	0.85662	3.29928	1.14883	1.72976	1.19498	2.65053	2.16183	2.75102	2.21396	3.19754	2.13556
	1.19752	1.35758	1.4657	0.875799	0.610588	1.30495	1.51005	0.914288	1.15293	1.60914	3.43039	1.32107	1.29716	0.831479	2.01407	1.29218	1.05563	2.87177	3.71494	1.40109	2.37237	1.29331	1.97783	1.73258
	3.76572	3.26084	1.81174	1.06064	0.697626	0.862229	1.86939	1.31249	1.47768	1.02394	3.18719	1.46834	1.24877	0.793803	1.02954	2.6727	1.80981	1.25285	2.21197	1.32847	2.00286	1.37815	2.85149	1.66276
	0.629753	2.23281	2.45764	1.14883	0.88443	1.83258	0.959939	2.30027	2.49246	2.88037	3.39908	1.35771	1.74676	3.1113	0.894198	1.1368	2.185	1.12638	3.45356	2.01622	1.80364	1.73837	2.4851	3.86358
	1.7395	1.19335	1.62641	0.83853	0.782272	1.32103	1.36684	1.55885	0.723211	2.87693	3.70512	1.16161	0.918618	1.04578	1.46617	1.10885	2.38782	2.80945	1.58063	1.35792	1.82745	0.931811	2.51709	2.15998
	2.48594	4.40023	0.908361	1.03851	0.672114	0.59639	0.769489	1.36691	1.01951	1.08098	3.9015	0.806029	2.3443	0.794318	1.50312	2.01001	2.44964	1.2525	2.70687	1.38451	0.826454	1.27805	1.26035	1.03804
	2.17789	4.23484	3.2048	0.803525	1.72726	1.56762	0.759824	1.09655	2.16139	1.44713	2.27832	0.94959	0.741678	0.774816	2.04614	0.715934	1.93093	8.32462	2.41884	1.55643	0.876469	0.787645	1.23799	1.50487
	1.23863	2.37012	2.70921	0.770588	1.2617	1.95987	1.00165	0.916538	1.87093	0.79557	2.51525	1.27448	1.17821	1.894	1.48284	1.07422	1.3152	0.782954	1.27054	1.11027	1.36169	1.47318	1.60366	1.88158
	1.864	1.01966	1.08309	0.956969	1.26356	2.22786	0.856533	1.94719	8.38996	2.66241	3.50741	1.37367	0.788006	0.729833	3.11204	1.96656	1.86869	1.88125	1.55261	1.26792	1.6818	2.69456	2.67472	1.24124
	1.85977	2.0308	1.65486	0.939113	0.775875	1.58662	0.915798	1.11255	2.54123	2.43857	2.30633	1.40453	1.34308	1.21737	1.58849	1.83518	2.17546	1.01952	2.42399	0.938232	1.71597	0.792983	1.63725	1.43833
	2.42091	0.896254	3.10567	0.666113	0.808644	1.57239	1.23563	1.54713	1.68173	1.26875	1.98847	1.1255	5.88797	0.939517	1.66042	1.24056	1.16887	1.52583	1.68667	2.05274	0.846274	2.72431	3.15703	1.37961
	3.04724	1.29834	1.1684	1.23352	0.64924	0.700546	1.1973	1.40878	2.46647	2.88664	2.01735	0.837091	1.80131	0.789514	3.07654	1.2633	0.974924	1.3844	3.42495	0.857657	1.10385	0.744221	2.31519	0.786345
	1.20074	3.25761	1.5352	1.10047	3.09312	0.75235	2.6804	1.25079	1.18124	1.71324	2.00833	0.781218	2.06765	6.62286	1.3491	1.00217	2.01849	1.30762	1.80354	1.26926	1.60978	1.893	1.31071	3.35368
	1.81252	0.889854	2.51347	1.34662	0.769927	2.60304	1.75219	2.02077	0.869903	1.18576	3.89229	0.835981	0.946613	0.661242	2.00628	0.869958	1.74724	0.839667	2.54494	0.934931	1.16956	2.38266	1.82309	1.7346
	2.23502	1.77683	1.40538	0.919527	2.15912	0.966314	0.882112	1.55299	1.46405	1.90172	2.33748	1.71274	1.21554	1.0029	1.25387	2.22085	0.995404	2.20439	1.24917	1.93682	0.742467	1.11636	1.38445	2.62802
	1.25907	1.9723	1.7064	1.65991	1.92132	1.11933	0.76628	1.09675	0.982875	3.33959	3.19866	0.799217	2.00539	1.11583	1.71224	0.985286	2.22109	1.73197	1.26012	1.34272	1.10777	0.902694	3.60515	4.94463
	1.32911	1.19749	1.08147	0.662099	1.78659	1.53073	0.960746	1.07503	1.93436	1.5213	1.16824	2.88495	1.388	0.884558	1.57914	2.26109	2.12625	1.33455	1.82696	0.908307	2.09128	2.25674	1.14975	1.48282
	1.41673	1.4886	1.56633	1.54042	1.27758	0.683272	1.07818	1.16588	2.10545	3.31013	0.666003	1.21469	0.815786	0.963583	2.64986	1.96786	1.03264	1.13763	1.48193	1.52997	2.64957	0.858989	1.48713	1.24197
	2.93471	0.791456	1.89094	1.10108	0.782939	1.03582	1.13867	4.15415	2.33751	2.91287	2.36207	1.9912	2.88886	0.998322	0.793093	2.51865	1.68827	0.873103	2.44179	4.17192	2.03805	0.994713	1.52171	1.61151
	2.07644	0.832584	1.97229	0.902622	0.778374	2.27019	1.27058	1.19111	1.08737	1.25785	2.06961	1.22627	0.756407	0.738886	1.30437	1.74771	1.67337	0.881672	2.55343	1.4231	1.68538	0.920527	1.53131	1.51429
	0.725893	1.84631	1.40918	0.671498	1.47069	0.877807	0.851694	1.79545	1.56441	1.12567	0.854096	1.14297	2.80849	0.87262	2.2897	1.58917	1.28985	2.74782	2.3054	0.817912	2.61717	1.64353	3.59653	1.54686
	2.33807	1.43674	1.84875	1.5137	1.64079	0.770347	1.07908	1.29328	0.795416	2.05474	1.5052	1.81891	1.54662	0.764744	2.29384	2.00442	2.06408	2.99799	1.53037	1.32687	1.16207	1.37945	0.703592	2.66701
	0.736513	5.68066	1.39084	0.98727	0.739018	0.827537	1.33884	2.22756	1.68206	1.16412	1.64518	1.06106	1.06225	0.908487	1.4595	1.4716	1.7409	3.20312	2.8175	1.71107	1.08698	1.01301	1.19467	1.00522
	1.21101	1.5411	1.50021	0.819463	1.11351	1.31706	1.17311	3.47139	1.83691	2.28978	2.01786	1.46443	2.04415	1.04219	1.93757	1.26766	1.68209	1.04033	3.55668	1.26094	2.07778	1.20477	1.74063	2.40301
	2.33959	2.67599	3.20249	0.717687	1.11544	1.29958	1.62311	4.1824	2.92507	0.691091	0.952807	0.884608	1.04652	0.664096	1.58415	1.7494	1.03492	0.826139	1.77176	1.32113	1.81969	2.99273	1.71636	1.96194
	2.99545	1.8572	1.16666	0.768336	0.967471	1.01454	1.43179	1.70867	1.06691	1.82832	1.46812	0.749462	1.40124	0.685536	2.51533	2.35516	1.62688	1.68161	1.49885	1.57848	2.31674	1.62174	1.41313	1.64918
	2.1209	1.68433	2.5241	1.22474	1.33325	0.738825	1.5158	1.88299	1.1568	3.44055	0.889699	0.713183	1.63833	1.6248	2.41744	3.60201	0.739844	1.95007	1.61258	1.30691	0.906196	0.757627	2.27153	1.41326
	1.17684	1.74419	2.53159	1.1009	0.85788	1.40093	1.44401	2.08261	1.12485	1.81815	1.03613	0.93185	1.01737	2.33715	2.3002	2.03231	3.12921	1.04462	1.48924	0.954781	1.82204	1.91757	1.36335	3.07189
	2.17884	1.56872	1.28437	1.02337	3.60117	0.686822	1.12032	1.44059	1.7816	0.863406	2.34612	1.7567	1.27746	0.954748	1.77449	3.18563	0.997142	1.43304	0.847676	1.62485	1.89977	1.07812	2.08502	1.4085
	4.10031	1.40473	1.22947	0.817672	0.865282	0.557087	0.672149	1.33513	1.10567	1.39457	3.37769	1.35056	2.04963	1.70576	1.56988	1.60456	1.28675	4.14497	1.34325	2.40678	1.33925	1.06495	1.40403	4.39899
	1.21007	1.25978	2.02472	2.72876	1.95452	2.01914	1.24908	1.04433	1.0564	1.26385	2.03882	1.0979	0.993865	0.785394	0.824169	0.986128	4.31406	0.815152	1.26558	0.720517	1.37641	1.04442	8.04665	0.923766
	2.77011	1.98166	1.44525	0.662076	2.14939	0.911603	0.817391	1.6136	2.22702	2.42735	1.81044	1.17797	2.11845	1.02839	1.51406	2.78392	1.03193	0.854689	1.97972	1.52167	0.863809	0.972748	1.1751	1.8839
	4.97083	1.47006	1.87493	0.741429	1.47309	0.799976	1.20647	1.99056	1.01738	1.32344	2.21124	0.771871	2.5297	0.654386	2.17471	2.04577	1.10197	1.24999	2.63983	1.23051	2.06099	3.1308	3.57151	2.13435
	2.2467	7.05524	1.39323	1.02222	0.600646	2.57044	0.887662	2.04149	1.06001	1.04565	0.817612	0.696564	1.01546	1.49188	1.42617	1.70697	1.6057	1.16182	1.42775	1.29187	1.94019	0.876322	1.544	5.66583
	1.9902	1.07711	2.71119	1.0471	1.21857	0.971807	2.38276	2.26738	1.89041	2.95341	1.33588	0.664435	0.946488	0.693587	1.19877	2.07664	1.71875	1.51196	3.08581	1.0645	1.51005	0.801059	1.80353	1.67274
	1.92732	0.816702	2.32786	0.779596	1.11855	2.85	2.35668	0.989232	2.30769	1.00601	1.45422	0.81807	2.26136	1.02975	1.63688	1.7361	2.75502	1.92784	1.84207	1.63313	1.41024	0.711469	0.926106	1.9025
	1.64222	1.26618	1.27077	0.689892	2.30908	1.63752	0.80269	1.71759	3.44409	2.27475	1.28854	1.49271	1.57745	0.776051	4.88574	1.27356	2.38051	2.67776	4.14748	2.41357	1.18985	1.8122	3.2348	1.03138
	1.58418	1.15951	2.22279	0.848957	0.666837	0.656657	1.18927	1.16048	1.08279	2.42764	1.4294	1.25395	1.09812	0.664622	2.30917	2.00461	1.58582	3.83655	1.90402	1.49798	1.01586	1.19808	4.15267	1.59157
	3.1567	1.35077	0.979079	1.09842	0.792411	0.707073	0.991028	2.78011	5.30441	3.73062	2.22698	1.13138	2.27657	1.88056	3.53034	0.876426	2.87427	1.50999	2.24436	0.9141	1.61539	0.877465	1.9098	1.62299
	2.3746	0.82816	1.63756	0.628057	1.45455	1.7495	0.905791	3.41101	2.7022	2.27244	1.85989	0.860104	1.65005	0.993801	1.65617	1.23088	2.73856	1.45711	2.38057	1.12726	1.81458	2.1848	0.93655	1.01294
	1.82767	5.41125	1.90844	1.02843	0.830984	0.689973	0.619356	1.03695	0.760968	1.20187	2.46949	0.786104	1.03765	1.7259	2.87065	1.50936	1.98127	2.18798	1.68019	1.81577	0.968425	1.65733	3.49187	1.35581
	1.67819	1.88876	1.56412	1.47358	0.715025	0.766933	0.973146	1.89655	2.1913	1.32441	2.17143	0.663148	2.37816	0.975459	2.13525	2.35428	0.858714	0.994031	1.32353	0.981917	1.78157	1.55096	2.66323	3.68361
	3.62469	4.24345	0.925834	1.21823	0.661223	1.69957	1.07394	0.849017	1.83146	0.839945	3.76558	1.15347	2.31407	1.96933	1.54144	2.09684	2.12069	1.44512	1.8605	0.881525	1.33734	2.39836	1.54826	3.08549
	1.77901	1.81426	1.06646	0.928246	2.6766	1.21887	0.97421	1.11174	1.07826	1.04135	2.05173	2.01755	1.02087	0.737201	1.15761	1.18165	1.65432	1.16828	1.58163	1.96347	1.6385	2.91572	1.79339	5.04915
	1.51121	0.94277	1.94546	1.81055	0.707275	0.705193	1.06852	1.62011	2.43822	2.67821	1.27918	1.54142	3.31867	0.853209	1.3938	1.70856	4.47543	0.923863	1.07624	1.18762	1.45383	0.836538	1.8401	1.7771
	1.14172	0.893664	1.88375	2.10632	0.904987	1.12012	1.55042	1.55628	1.4241	1.99323	1.09697	0.853755	1.23094	0.706944	4.69294	2.15113	1.30989	1.0081	4.14459	0.982176	0.781856	1.41448	3.36879	2.66951
	1.88303	0.918143	2.74293	1.37626	0.862851	0.779885	1.20545	1.00581	1.53312	1.70295	0.718	1.17669	1.86904	0.787218	1.64487	2.43714	1.1628	0.834506	1.46955	1.88854	1.60784	1.47537	1.37793	0.605886
	1.18163	1.19689	0.948943	0.775031	0.968992	1.33945	1.42185	1.10552	0.963536	0.739554	1.57531	0.647091	0.802103	1.03452	0.924521	1.93186	1.56062	3.55299	1.43121	0.756596	1.95579	1.22536	1.51411	1.12502
	2.5475	0.969152	1.0578	0.753222	0.706845	1.21462	2.25658	1.06413	2.08677	2.95648	1.65721	0.9689	1.35935	1.41247	1.19768	1.75906	2.36246	0.699649	1.78503	1.08657	1.60102	0.810963	0.784952	2.03886
	1.81101	1.61325	2.33643	1.52166	0.820562	0.716844	1.23356	1.31581	1.81065	2.11461	0.777592	0.958121	1.04372	0.651765	0.708425	4.35092	2.97515	1.6971	1.56713	1.54105	1.11627	0.828805	5.00627	1.51174
	1.46098	1.60391	2.11699	0.837025	0.807134	0.745644	0.808119	0.931997	1.09421	0.972573	1.84096	1.01483	1.37356	1.77373	1.77471	1.67818	1.75354	2.1599	1.17281	0.955839	1.26009	2.96609	1.65091	1.172
	1.78228	0.977603	1.55574	1.85989	1.14374	1.14347	1.54736	1.29577	1.51159	1.35285	1.01761	0.7454	1.72445	0.704225	0.844718	1.17493	1.80551	2.03685	2.39784	1.01538	1.14402	2.76081	1.41852	3.2922
	1.63525	1.47613	1.54209	0.611965	0.854467	0.95947	0.6121	1.293	2.33146	1.89207	0.760471	1.31427	1.17904	2.45933	1.22906	1.9111	1.3085	0.847286	3.26055	1.55833	2.17707	2.13288	1.36752	2.88198
	3.81462	1.22717	1.21694	1.19226	0.605458	0.937472	0.498663	1.53097	1.7747	1.06681	1.60427	0.836249	1.61579	0.798793	1.73159	2.65732	3.20788	1.5799	0.876121	1.24252	0.626109	0.778876	3.09154	5.24937
	3.70624	2.14227	0.933247	1.12309	1.15454	1.20948	1.7305	1.21526	4.88007	2.52096	0.938036	4.84029	1.19773	0.720743	1.23363	1.40723	1.69405	1.07431	1.29579	1.51152	1.32439	1.63214	1.85718	2.67358
	0.727814	1.47259	1.31057	1.10124	1.11495	1.11598	1.19984	1.41721	1.05697	3.36426	1.44915	0.579906	1.07509	2.96563	5.12583	1.01451	2.25654	1.01167	1.32332	23.7578	1.50269	3.53432	3.33474	2.50414
	1.50956	2.55996	1.86631	0.732548	0.870621	1.78757	0.74533	1.36362	1.28459	1.9308	4.32426	0.961417	1.85486	0.749655	2.39789	2.09935	1.17363	1.3011	0.852298	1.4773	0.730019	0.688279	2.72284	3.3609
	2.00369	1.3041	0.758906	0.675789	0.940417	0.813882	3.50303	2.81544	1.70536	1.76744	3.09702	0.539544	2.56093	0.728549	1.2745	2.12734	2.20175	2.25624	1.68935	0.933032	1.60662	2.89321	2.31065	2.83228
	4.41026	2.17957	2.12662	0.759073	0.790222	0.748959	1.3359	1.19178	1.53402	1.1337	2.48603	0.861678	1.17918	0.766138	3.03086	1.16914	0.922224	0.922117	2.25178	1.45557	1.25793	2.62519	1.60415	2.30474
	1.3925	1.08167	1.44866	1.19091	0.79519	1.17837	1.69711	0.972496	0.97148	1.50788	1.17569	4.38734	1.09308	1.43409	1.09802	2.70302	0.878286	1.47167	1.13443	1.74954	0.730841	0.684599	1.55735	1.77558
	2.4697	2.06842	0.918568	0.771819	2.62774	0.790595	1.06382	1.04052	0.953006	0.908349	2.57113	1.50062	0.706559	0.941001	1.58516	0.863725	1.80821	4.33359	1.38849	1.8026	1.1826	1.62859	2.72687	2.16038
	3.221	9.14119	2.36831	0.88745	1.20194	0.855099	1.28166	1.76249	1.64585	1.44116	0.754991	0.85636	1.12952	0.704575	1.78186	2.52236	2.15973	1.3203	1.31384	1.74505	1.18081	1.60441	1.33857	0.858123
	1.47104	0.994094	1.16021	0.780843	0.90668	0.789057	2.36658	1.09763	0.957493	1.54224	1.5347	0.96761	3.04652	0.657315	0.891905	1.36886	3.16897	0.93234	1.86251	0.859725	1.91926	1.72232	2.06608	1.01261
	1.777	0.938143	0.77928	0.74124	1.066	2.0522	2.23011	1.52625	1.80412	1.02393	1.71691	0.595325	3.53507	0.775529	2.04084	3.21204	2.45036	0.892027	1.74615	1.89235	0.805666	1.85236	3.40349	1.72436
	3.73438	1.96571	0.889814	0.7643	1.88851	1.39565	1.60031	1.15134	4.04803	2.68607	2.05531	1.48812	1.3639	0.807285	2.13003	1.03029	3.82421	4.27872	1.63812	1.53642	0.705156	1.81478	1.00415	1.49172
	1.62309	0.47945	2.00194	0.897547	0.840714	0.824755	1.54526	0.630753	2.30781	2.50286	0.909783	2.01444	1.4001	0.870716	2.2375	2.85055	1.51993	0.959468	1.96654	2.4686	2.97583	1.63983	1.79692	2.88436
	1.52515	1.27472	1.3573	1.40566	0.938544	1.53177	1.24116	0.904452	2.27882	0.958253	1.19316	2.06893	2.13146	3.96177	0.83648	2.58404	1.11341	1.20158	1.59357	1.29147	1.22654	0.718428	2.31133	2.61493
	3.96352	1.98091	0.942727	0.670688	0.873815	0.834941	0.881787	1.45412	0.791143	1.03041	0.922269	3.9604	4.08866	0.673157	1.98259	2.28317	1.13039	1.056	3.98026	1.82132	1.27577	2.38678	1.55538	1.38521
	2.21184	2.83064	2.15309	0.921228	3.43959	1.26307	1.1998	0.968623	0.954165	1.03712	2.49156	2.41919	1.25692	0.772259	1.63504	1.75865	2.10394	1.2777	5.5075	1.2047	2.03557	1.7317	1.50894	1.36566
	1.1244	2.10726	1.14164	0.616043	0.805035	0.904657	1.03353	1.02773	1.95382	1.07414	1.31399	1.00927	2.09954	2.01926	2.91983	1.28909	1.49252	1.74818	5.79369	1.33956	1.72338	1.0393	0.929418	2.00489
	2.53594	2.19962	3.96922	0.939729	0.631928	0.763869	1.05216	1.44729	1.28666	0.799627	1.59234	1.12386	1.39045	0.87047	2.09204	2.27949	2.13059	0.888439	1.59942	0.728121	1.11789	1.68805	1.10317	1.73355
	1.99865	2.52961	1.01855	0.985785	1.05817	3.33622	0.761254	1.09134	1.6522	0.934204	1.56107	2.20394	1.26743	0.650214	2.13194	1.42675	1.35233	1.4859	4.06257	2.13308	1.01577	7.9955	1.86768	1.56974
	2.10997	1.36567	2.1544	1.64888	1.55658	0.942469	4.79234	1.42606	1.19964	1.16129	1.96217	0.900275	2.20038	0.813501	1.04086	1.03278	2.152	1.30451	1.86902	2.53235	2.27935	2.64928	6.80233	2.51424
	1.65694	1.4939	2.4984	0.74594	0.718415	1.19371	0.891497	2.04888	0.914429	1.3957	1.25219	1.91076	3.86697	1.41842	1.61478	2.21479	2.81789	1.28981	1.50992	1.24282	1.697	0.899707	4.79265	2.43405
	1.37145	0.953209	1.31381	0.956198	0.99094	0.837919	4.89497	2.46921	2.73911	3.67767	4.06025	1.33448	8.06667	0.848212	0.997694	1.78611	1.90309	4.23935	1.51741	1.74132	2.02238	1.36326	2.7876	1.89413
	4.21426	1.74208	0.841669	3.10938	0.764412	3.32127	1.53866	1.12574	0.858387	2.01013	1.19626	0.902073	1.86086	0.934324	2.44555	1.67521	2.69614	1.2605	1.30807	1.53102	1.54378	0.760217	2.35318	2.42549
	1.91364	2.57885	1.32064	0.840289	1.02826	1.01724	1.01849	0.965627	1.76298	1.90628	3.09454	2.12531	2.01803	4.24977	1.73227	1.72513	1.42318	2.21188	1.27367	1.95991	1.44025	1.03444	5.298	1.2915
	2.48727	1.52565	1.55226	1.21745	0.843014	0.679816	1.07046	0.966456	1.56814	3.50326	1.71236	0.75375	3.33754	0.925554	1.66677	1.49023	1.30697	1.99057	1.95202	1.78041	1.23446	2.36676	2.15434	1.51514
	2.61845	2.01976	1.39098	0.820221	1.17854	1.76984	1.18519	2.76007	1.87834	2.51147	1.76872	0.853392	1.83043	0.797066	2.73705	1.70091	1.56228	0.970795	1.42029	1.01767	0.952748	0.753019	2.47714	1.47052
	1.12379	2.55011	1.29446	1.41917	0.732894	1.59981	1.11209	1.2006	1.27491	0.875646	1.81965	1.549	1.04021	0.684472	1.42026	1.40219	1.12199	0.771574	1.80366	0.896322	0.789352	2.10733	4.31991	2.19558
	4.19426	2.37199	1.64648	1.50173	0.743329	0.859138	0.803857	2.90518	2.34901	1.25523	1.11419	0.82001	1.5031	0.764303	1.47678	1.94219	2.54397	0.868816	1.73607	1.31346	1.61024	3.03368	2.65466	1.9944
	1.40018	0.986428	2.53506	0.741108	2.15818	1.13041	0.799142	1.48471	0.994213	1.35491	2.15277	1.00109	1.8245	0.794188	1.5943	1.45564	1.2604	0.906691	2.67924	1.08724	1.39752	2.05813	7.3018	3.62962
	1.2841	1.36866	1.17783	0.988899	1.052	0.865118	1.06874	1.71064	2.25213	1.01475	4.64757	2.23771	1.40234	0.698323	1.3656	1.22875	1.43759	0.873539	1.16128	5.92647	1.42165	1.83077	2.84617	1.02474
	10.454	1.44005	1.64001	0.674941	1.43393	0.936663	2.52314	1.18846	1.96145	1.95891	1.29658	11.4075	2.15959	0.932036	1.17165	2.05434	1.26527	1.41753	2.94516	1.05623	1.03587	1.19572	1.41335	2.18372
	2.10552	1.52902	2.44184	2.46308	1.36532	0.725497	0.783279	2.55708	1.79195	3.03555	3.55041	1.00215	0.953885	2.17678	1.6445	1.66089	1.28098	1.40862	0.898985	1.70318	1.21389	0.979519	0.947113	2.16936
	1.25241	3.4346	2.06086	0.933466	0.989927	1.35441	1.87449	2.26842	0.68063	1.56378	1.20826	0.880758	1.87084	0.817109	1.81894	1.03666	1.45626	1.04072	2.32753	1.37075	2.59944	1.47216	3.14673	1.59179
	1.76964	1.61252	0.956142	1.74692	1.18905	1.52554	1.07025	1.4916	1.18417	1.17885	1.99708	1.08341	1.21452	0.848386	1.86015	2.18874	1.25292	1.37578	2.39248	9.76623	1.01224	1.14955	1.74622	2.63713
	1.45241	1.93769	1.23342	0.748281	1.08339	0.756937	0.821276	2.75145	1.27218	1.04669	1.62483	1.53405	1.7277	0.844294	1.38513	2.94238	2.23987	1.77245	3.10775	0.783293	0.932237	0.795852	1.56188	0.854545
	2.04636	1.59278	1.71479	1.20086	0.685144	1.08357	0.984	1.25584	1.31576	1.46465	2.79808	1.14116	2.09506	0.928949	2.32867	2.14685	1.88458	1.68123	1.01772	1.41261	0.968166	1.47416	1.47819	1.06524
	1.70671	2.26445	1.34682	1.60918	1.01416	2.16116	2.04038	1.33666	0.987955	0.896014	2.20126	1.23929	2.0455	1.33103	2.34227	1.42764	2.09578	1.38619	1.63936	1.24979	2.00015	1.62695	1.07441	1.94101
	1.92643	1.19399	1.37729	1.00095	1.17129	1.25153	2.41609	1.54252	1.89735	1.09409	1.37127	0.752851	1.29198	1.55186	1.84777	4.01832	2.69338	1.65915	2.75401	1.4931	1.31398	2.13055	1.51763	1.48241
	1.66494	1.07889	1.9	0.661496	0.722824	1.63279	1.36673	0.955068	1.84312	1.92197	2.21422	2.38427	1.40087	0.770273	2.22446	1.3761	0.692568	1.26765	1.62917	2.96489	2.69593	0.805254	0.980454	1.09985
	3.41666	1.42129	1.20325	0.718076	0.848921	1.16918	0.97477	2.82384	1.0622	4.32904	2.94208	1.92021	0.937284	0.787718	1.71593	3.25052	1.3497	1.14554	1.90999	1.30062	1.2069	1.61749	1.8323	1.39618
	2.36221	2.49087	1.10444	1.04941	1.41631	1.28554	1.30006	0.77991	4.83497	3.48934	1.09951	2.85771	1.42768	1.63844	1.642	2.41351	0.853612	1.85251	2.26815	6.46938	4.25976	0.98897	2.38906	1.10105
	1.44826	1.60398	0.951662	1.36827	0.929277	0.837009	3.58498	1.05506	1.2005	1.69776	3.94945	0.916166	2.10947	0.720158	3.01762	0.86694	2.84134	0.99242	1.37552	1.02894	1.01126	0.743804	1.70389	2.70283
	2.16749	1.39662	1.67071	0.70138	0.76048	2.04254	2.28238	0.881947	0.882005	4.95261	1.31385	2.81383	2.6142	0.892038	1.15382	2.15137	1.41432	1.41048	0.947478	1.55822	1.22684	0.752381	1.06175	1.68568
	1.35931	1.02031	1.29208	0.801162	0.864748	0.949098	0.831555	0.975338	1.70788	1.54826	1.19601	0.791834	0.80882	0.902879	2.13708	1.36853	1.28305	1.44975	1.72954	1.87617	2.04738	0.851482	1.89169	1.5559
	1.82515	0.784672	1.12546	0.708004	0.737971	1.35604	1.14197	1.60691	1.38659	1.16606	4.74708	1.98646	3.3319	0.712783	2.75132	0.864484	1.07891	0.860797	3.3783	0.851845	1.07708	0.854028	2.26881	0.897186
	2.54985	1.11134	1.70371	2.5869	0.770459	1.30275	0.763912	1.35224	1.06712	0.932585	1.88659	0.828571	0.996912	0.900352	1.7751	1.86983	1.50095	1.16377	1.79345	1.72992	1.47217	3.39391	1.16852	0.991499
	1.36181	1.04908	1.89409	0.817978	1.56838	1.10568	1.34217	1.42675	1.11634	1.97016	1.75612	0.837338	1.00559	1.5948	3.29349	2.26231	4.07762	1.98839	3.09683	1.17228	1.40336	1.11941	1.43883	2.73946
	1.43058	2.3784	1.47504	1.45675	0.748716	1.1649	0.951964	1.18506	3.02918	2.38293	1.56275	1.01171	1.88917	0.74732	2.28804	1.52742	3.93881	1.26597	1.03223	1.73494	1.85286	3.4981	3.14045	1.81858
	2.59291	1.72714	1.90397	1.1918	0.762669	1.16668	0.936994	1.03011	5.3715	1.00894	1.17085	3.5245	1.84638	0.921867	1.18352	1.5372	2.04648	1.31759	1.38069	0.827466	4.42406	0.759421	1.76647	2.34397
	3.86573	1.40162	1.38072	0.742801	1.02449	0.840526	0.687608	1.17694	1.43624	1.69962	4.34303	2.9537	1.52702	1.05443	1.10878	1.05291	2.17256	1.34099	2.29465	0.891248	1.86162	0.864281	2.801	1.31287
	1.65723	14.2165	1.33633	0.788976	1.01892	1.41009	1.30965	4.01079	1.71541	1.16934	1.79976	1.2634	1.19638	0.866255	1.17474	1.26721	1.89881	1.31823	3.17082	3.21279	0.732329	0.709657	1.00446	2.17391
	1.01075	1.62854	0.745792	0.692618	0.665241	1.33658	1.40783	1.28007	1.78722	0.938106	2.97216	1.52634	1.15591	0.80832	1.55083	2.56837	1.13057	1.07061	3.6331	1.53203	1.2487	0.833863	2.28017	1.30597
	2.11911	1.43861	1.27051	0.82046	1.8299	0.766223	2.29086	0.856822	1.71683	1.59274	1.94945	0.644957	1.13609	0.864647	1.51087	1.72075	0.909043	1.02096	1.06994	1.22563	2.2804	1.68881	2.54099	1.7505
	1.65539	1.4931	2.99881	0.638215	1.18117	0.920024	1.88218	1.17623	1.36563	0.767743	2.11667	1.20773	1.38339	0.798446	1.48388	0.986987	1.20127	1.12143	1.88681	1.05032	2.40267	0.758213	2.06866	2.87363
	3.25239	0.684881	1.8564	1.4019	2.86293	0.688011	1.06717	2.09918	1.30841	2.2136	2.21351	0.588442	2.67021	1.2848	1.6826	0.938022	1.70678	0.880967	1.14451	1.0395	1.36062	1.13642	1.57313	2.18531
	1.17917	1.44393	1.3304	1.49237	0.649929	1.28416	1.10441	1.71059	1.29526	2.9315	1.00979	1.2977	1.51106	0.725694	1.44408	1.11544	1.04463	2.09056	5.02904	1.27142	1.43792	1.71286	6.61734	1.57574
	1.15711	0.843553	1.75705	0.950605	1.0208	0.983161	0.969086	1.01032	1.13911	1.07529	1.98557	1.07861	0.987539	0.771835	1.63052	1.54982	1.55484	2.43183	1.58317	2.11826	1.63618	1.58705	3.97694	1.84411
	1.77204	1.18037	1.57394	0.776546	0.827937	1.13747	1.14647	1.23966	1.1301	0.872097	1.31656	1.19084	0.920013	0.745908	1.58875	2.09303	2.62723	1.06103	1.19609	1.00145	1.62854	0.733526	6.74958	1.66369
	2.16027	1.76517	2.56457	1.75728	0.880525	1.08122	1.89805	1.35238	1.61956	1.19005	5.68848	1.53047	1.66792	0.776383	3.0553	2.22671	2.63051	1.37067	1.6407	1.1308	2.25703	1.0159	1.41789	2.43876
	2.37581	1.99149	0.863289	0.727989	1.557	0.885195	1.45354	1.01195	0.759098	0.964748	1.77364	1.02585	1.04774	1.03028	3.55211	0.879368	2.63908	1.12091	1.86545	3.38592	2.2728	0.788333	1.71049	2.02015
	1.3728	1.17512	2.18681	0.782907	2.03084	0.727513	1.97762	2.05042	2.02643	1.48301	4.22797	0.814966	1.72655	1.00217	1.86817	1.52094	5.96165	4.38545	1.71449	1.31637	0.918092	2.13412	1.17736	1.42898
	0.815172	0.969678	0.968312	0.785426	0.72875	0.86155	1.35434	1.03062	3.45846	1.19211	1.22609	1.18746	1.15227	0.888661	1.30377	1.63559	1.81	1.69349	1.27893	1.2562	2.10157	1.14992	3.15981	1.00832
	1.09315	1.65799	1.02831	0.955031	1.4943	0.941105	0.908198	1.16718	1.94526	2.30692	1.66498	1.16467	1.0695	1.05097	2.12705	1.30722	2.54807	0.854101	1.59021	1.54556	1.85777	0.75706	8.56598	1.6129
	2.12915	3.36528	1.62196	1.77269	0.777518	1.18551	0.723993	3.52958	0.934894	1.72723	1.1267	0.896654	1.28447	1.2942	1.64601	2.57543	0.916908	0.789299	1.50054	1.47969	1.0564	1.75487	2.57001	1.9644
	1.17277	1.45541	1.55183	0.811226	0.683577	1.4511	2.02968	4.7498	1.29758	0.902325	1.65318	1.09646	2.14585	0.800497	1.958	0.735066	2.30772	1.58338	2.31534	1.4172	1.66491	2.3923	1.25097	1.70781
	2.31071	1.06337	2.99468	0.982847	0.818412	1.08901	1.92898	1.40329	0.947809	1.59334	1.57956	0.798204	2.28707	0.89299	1.37556	2.8915	2.37404	2.35052	1.2355	1.12343	1.60771	0.673776	4.3647	1.18112
	2.05655	1.53153	1.02108	1.08189	1.6526	0.959897	0.951063	2.40078	1.01831	1.74295	6.98348	1.15503	1.89747	0.699171	2.44919	2.57949	1.95015	1.09868	3.43325	1.57022	1.11478	2.68493	2.18389	2.21897
	3.69115	1.91475	1.71091	0.856564	0.794865	1.22498	1.50506	0.891845	2.45871	1.18897	0.866183	1.26179	1.81211	0.869881	1.6547	2.83744	2.13686	0.915738	2.07009	1.35048	1.46357	1.29172	1.65916	1.89756
	2.78658	2.45624	1.43675	0.76901	1.20653	2.05744	0.82441	2.28556	1.32183	1.99597	1.03821	0.878343	4.26218	1.33633	1.70175	1.34076	0.912489	2.00318	1.55912	1.68639	1.91029	6.41937	0.930973	1.04959
	1.57189	2.48365	1.29552	1.38413	0.772817	0.85349	1.28513	1.34785	1.0082	0.854486	1.6457	2.33948	0.832537	0.936541	1.66632	0.88308	1.65227	0.818696	1.35224	1.77904	1.73253	0.675034	2.05927	1.74691
	1.67186	1.1341	0.902962	1.09044	1.1552	0.738183	0.763871	0.980789	0.942827	1.63105	1.2499	0.993774	1.50793	1.65381	2.11693	1.04612	4.13601	1.95019	3.62074	1.21545	1.22253	3.28429	1.2971	4.03743
	1.15195	1.15938	1.07966	0.804844	0.625168	0.948219	1.31397	1.3849	1.59005	1.27875	1.31553	1.1892	1.86938	2.39942	4.15108	1.73854	1.02939	0.69679	1.25425	1.48041	2.02292	1.48846	1.75215	2.29841
	1.03862	1.90006	1.03029	1.0708	0.730238	1.13756	1.59536	0.887859	1.53478	2.58641	1.70172	0.938681	0.87045	2.69611	1.75554	4.55861	4.98291	1.28047	1.1174	2.61232	1.68977	2.10477	3.1276	2.09047
	2.78542	2.32412	0.968426	3.49654	0.797994	0.857503	1.3658	1.28464	1.14768	1.01057	2.30315	2.5626	1.90754	0.706693	1.67812	2.15746	1.30989	1.19892	1.81892	0.776636	2.52482	0.749307	2.0676	1.14326
	1.54195	1.17672	2.16412	0.885991	0.61822	0.642061	0.685586	1.81406	1.89605	1.39076	2.14105	1.59009	2.04292	0.847858	2.67118	4.43612	2.15344	1.62532	0.890565	1.10281	2.1779	1.42912	4.32898	0.684993
	2.01286	1.44999	1.51367	0.904846	0.699624	0.673141	5.04003	0.896472	2.19517	5.45221	1.76571	0.827566	1.50126	1.75425	2.6395	3.46881	1.36559	1.392	1.59756	2.01459	2.94615	0.852817	1.62232	4.19329
	1.77981	1.3928	1.51261	0.653061	1.51268	1.64967	0.836183	1.50022	0.834872	0.943802	1.6293	0.919911	1.48646	1.68501	1.4549	3.50725	2.2455	1.34922	1.82324	2.38123	1.68923	1.04549	1.10626	1.17196
	2.31441	0.851035	1.22384	1.59834	2.81077	1.35014	4.75078	1.75335	1.18249	1.59673	1.12111	0.738291	0.933188	0.841954	3.01531	1.69922	1.47431	0.840038	2.2866	0.756985	2.1022	1.1844	1.99524	1.12271
	2.74833	1.52147	1.8351	0.890451	1.78455	2.30779	1.06882	1.49542	2.00143	1.75132	2.37796	0.746021	1.33991	4.84378	6.56023	1.45327	2.8368	2.03797	1.8823	1.66542	3.34945	2.48797	1.93591	1.70266
	0.972396	2.097	3.01055	0.714728	1.46961	0.863731	2.13352	1.11349	3.43222	4.09374	2.76952	0.789551	1.37669	0.745068	1.95453	2.94728	1.77208	1.09171	2.89179	0.961214	0.824667	2.06325	2.46866	1.82077
	3.16608	0.972663	1.04136	1.1054	0.721549	0.873173	1.38996	1.19045	0.840782	2.45702	1.13799	1.35824	4.77815	0.624027	1.22985	2.65899	1.07865	1.20414	3.12272	2.36158	1.14063	0.943044	3.59784	1.44569
	2.22649	1.42671	1.377	0.916317	1.23843	1.05538	1.29155	2.86285	0.821414	1.79269	2.54457	1.0115	2.37743	1.00098	3.10982	2.01869	1.36742	1.7936	1.08605	1.55521	1.46223	1.55124	5.06675	1.7574
	2.13821	0.908344	0.717188	0.938092	1.36922	1.0433	1.01763	1.5834	1.39935	1.10062	1.66253	2.50916	1.04879	1.09861	1.84737	1.05932	2.28199	1.05067	2.13584	0.890873	0.881505	2.92967	1.92857	1.54314
	1.34909	1.1853	2.00172	1.68715	0.872118	0.958323	1.50806	2.15481	1.86985	3.3051	1.34946	1.02356	1.29184	0.947272	1.63785	2.25134	1.59374	1.95633	1.47684	2.82139	0.879397	1.40924	1.53584	1.9805
	1.97681	3.01854	1.2385	1.82957	0.833464	1.39509	0.842532	1.14046	1.41512	1.73959	2.55369	0.976949	2.00559	0.746347	1.54314	1.36963	1.53875	0.857787	17.5984	0.767772	1.37742	2.08239	2.36967	3.90883
	3.50651	1.29279	0.984216	0.802144	2.11151	3.61419	0.931198	1.49519	1.4397	3.07983	1.1263	0.783069	6.70636	3.30932	2.29691	2.18706	1.4855	1.77381	2.39762	2.74523	1.22957	1.39601	0.807079	2.01641
	3.55277	1.71429	1.62574	0.918409	1.3487	0.659741	2.18908	5.24924	1.53585	3.72575	3.00225	0.668567	2.39501	0.979382	1.38798	2.21115	3.67844	2.15366	1.70765	2.09891	1.05417	1.23736	1.7874	3.28402
	1.56498	1.42586	1.30019	0.668229	0.803029	0.658528	1.15785	0.935275	1.07185	1.50961	1.54499	1.20022	2.60239	1.47437	2.80963	1.38599	2.00197	2.24004	1.99459	1.2365	1.71079	1.4419	1.30839	0.765098
	2.41695	2.84004	1.51174	0.835078	0.760503	0.716845	0.860811	1.23284	1.2283	1.93864	0.632751	0.8874	2.25789	3.15111	1.38935	1.28457	1.84458	1.17289	1.63933	1.3286	1.38478	2.71193	2.52517	2.17214
	2.19726	0.934284	2.3711	2.13363	1.10414	0.826177	2.40673	1.0776	1.16191	0.795264	4.72258	0.800051	0.818143	1.76505	0.995569	4.39975	2.27605	1.44696	1.32013	1.37547	1.28588	2.12704	2.19182	2.24367
	1.93812	2.35964	1.31406	0.731932	1.39264	0.991296	0.839093	1.50102	0.75909	1.73215	1.89649	1.21426	0.97218	1.92001	1.02655	2.24652	2.33426	1.01636	1.08388	1.27032	0.913251	1.01372	3.7433	2.31001
	1.96875	1.57854	2.42896	0.667392	1.14361	0.90419	1.11103	1.92201	1.47124	1.3712	1.44715	0.733138	2.71155	0.829687	5.20809	1.72917	1.53345	1.26795	1.25579	2.14606	1.72698	0.645563	3.88477	2.89701
	2.87721	1.83122	1.21562	0.784348	0.851072	0.922832	1.63235	1.30546	1.34015	1.15532	1.26069	0.739169	0.850172	0.775166	0.786163	1.52224	1.89042	0.87951	1.42845	1.57755	1.23279	0.927367	2.23782	1.36125
	2.59266	2.67843	1.77221	0.720915	0.725624	0.85324	3.27689	1.24773	0.839173	2.25191	4.45701	2.10911	4.20685	0.754803	1.25469	1.77232	2.34681	1.20764	2.90494	1.46945	2.16044	0.838182	2.23656	2.06624
	3.15229	1.03668	0.934075	1.0001	1.03039	1.34655	1.03404	1.43642	2.43953	1.59464	1.94739	1.57871	2.59085	0.705943	2.36348	4.26117	0.9477	1.72083	1.32136	1.02193	1.05307	8.22717	1.7888	2.97879
	2.80532	1.33214	1.17247	1.11518	1.38282	1.10101	0.851668	0.737004	1.13207	1.33852	2.43867	2.37702	1.56508	0.843087	1.72469	2.27107	2.00995	1.11788	1.24307	2.81908	0.935859	2.76719	2.34075	2.61707
	1.18403	1.33105	1.04983	1.05856	0.847716	0.700099	1.91433	3.91045	2.7434	1.42295	1.42824	1.32474	1.22009	1.32045	2.07009	1.09115	1.40911	2.54149	1.65321	1.83309	1.75012	2.58307	2.66089	1.36439
	1.66901	1.22947	1.18652	0.82918	0.707429	2.06624	1.36135	2.27713	1.43465	0.7452	2.7487	1.37756	2.11839	0.657483	1.74318	0.849084	3.10791	1.69762	4.92413	1.20639	2.37992	1.64247	1.24514	3.13767
	12.3132	1.16226	0.737231	0.998258	0.64954	1.61413	2.02926	0.96996	2.93394	0.999177	1.39153	0.763659	0.770385	0.692268	2.2331	2.40647	1.20824	1.07944	1.80723	1.22238	1.91652	0.886199	1.87716	1.52482
	4.26097	1.27149	5.58837	0.835688	0.70104	1.8737	0.582978	1.16482	1.13298	1.1983	2.05224	0.679027	1.79109	0.914086	2.217	1.50216	1.08841	0.921021	2.40609	1.07525	1.266	1.41549	3.22553	1.71182
	1.89811	1.90555	1.8855	0.66566	0.64569	1.66275	0.780358	2.28963	1.9266	2.61633	0.758713	1.60968	1.06273	0.82384	1.19456	0.986231	2.11445	0.977494	2.3928	0.987325	1.31343	1.11096	1.89114	1.77141
	1.91896	1.42099	1.16366	1.18026	2.83743	0.825946	0.627017	0.827937	1.26163	1.23403	1.30672	0.719493	0.982571	1.19597	1.60106	1.65437	1.81331	1.35937	0.989313	1.80839	0.805653	1.17612	1.89507	2.66194
	2.24556	1.48251	2.06305	1.08724	1.31362	1.45855	0.978631	1.28258	3.20827	2.98873	1.8612	0.749599	0.779605	2.22441	1.33051	1.07125	1.16978	1.06014	2.13045	1.01809	1.5674	1.00985	3.58128	1.5329
[truncated: 10,077 more rows]

## Sheet: Fig3B
Pearson's Coefficient from Coloc2 analysis
n=20 single cells analysis
	GFP with mitoBFP
sgRNA Target	Ctrl	EMC3
	0.32	0.55
	0.34	0.39
	0.33	0.62
	0.26	0.54
	0.37	0.28
	0.67	0.59
	0.56	0.66
	0.31	0.67
	0.21	0.7
	0.19	0.73
	0.08	0.43
	0.33	0.54
	0.36	0.71
	0.37	0.69
	0.52	0.4
	0.29	0.23
	0.56	0.21
	0.28	0.54
	0.36	0.73
	0.36	0.82

## Sheet: Fig3D
BNIP3 protein levels normalized to tubulin levels and fold change to Veh/DMSO sample (n=4)
IB: BNIP3
		Hypoxia
	sgRNA Target	Control	GET	EMC	USO1	SAR1A
	Replicate 1	1.7	1.1	0.8	1.1	1.4
	Replicate 2	1.8	1.6	1.1	1.8	1.5
	Replicate 3	1.6	1.3	1.1	1.5	2
	Replicate 4	1.78	1.33	1.03	1.15	1.37
		Normoxia
	sgRNA Target	Control	GET	EMC	USO1	SAR1A
	Replicate 1	3.4	2.4	1.5	2.2	3.2
	Replicate 2	3.1	2.1	1.4	1.8	2.7
	Replicate 3	2.56	1.8	1.13	1.82	2.46
	Replicate 4	2.99	1.74	0.93	1.57	2.28

## Sheet: Fig3E
BNIP3 protein levels normalized to tubulin levels and to the Veh/DMSO sample for each experimental replicate (n=4)
IB: BNIP3
	Sample (Treatment)
	Veh/DMSO	Baf-A1	BTZ	Baf-A1+BTZ	BFA	BFA+Baf-A1	BFA+BTZ
Replicate 1	1	2.02016	2.41872	4.31651	0.498652	0.855776	5.30279
Replicate 2	1	2.25147	2.46203	3.87861	0.583424	1.09608	3.88884
Replicate 3	1	3.37888	3.8494	7.38547	0.60994	1.30325	4.98848
Replicate 4	1	3.81894	4.32695	6.84078	1.24183	1.78166	6.67939
