# Supplementary material for: The ER membrane protein complex restricts mitophagy by controlling BNIP3 turnover
Source: EMBO J. 2023 Dec 15;43(1):32–60. doi: 10.1038/s44318-023-00006-z (PMC10883272; doi:10.1038/s44318-023-00006-z)
Supplement: Supplementary file 8 — Source Data Fig. 4 [file 44318_2023_6_MOESM8_ESM.zip › Fig4-Data.xlsx]

## Sheet: Fig4A
BNIP3 protein levels normalized to tubulin levels and then normalized to Veh/DMSO sample (n=4)
IB: BNIP3
	Hypoxia
Treatment	Veh	Baf-A1	MLN4924	CB5083
Replicate 1	1	1.49	1.45	1.44
Replicate 2	1	1.37	1.57	1.77
Replicate 3	1	1.43	1.67	1.68
Replicate 4	1	1.48	1.39	1.8
	Normoxia
Treatment	Veh	Baf-A1	MLN4924	CB5083
Replicate 1	1	2.3	2.2	1.7
Replicate 2	1	2.3	2.24	0.8
Replicate 3	1	2.9	3	1.1
Replicate 4	1	1.8	2.2	1.2

## Sheet: Fig4C
Pearson's Coefficient from Coloc2 analysis
n=15 single cells analysis
		GFP with RFP
	Treatment	Veh	Bortezomib(BTZ)
		0.16	0.9
		0.25	0.69
		0.27	0.76
		0.42	0.8
		0.21	0.72
		0.33	0.62
		0.2	0.57
		0.33	0.75
		0.14	0.85
		0.11	0.82
		0.21	0.81
		0.22	0.65
		0.21	0.75
		0.19	0.88
		0.35	0.82

## Sheet: Fig4E
BNIP3 protein levels normalized to tubulin levels and to the Veh/Normoxia sample for each experimental replicate (n=4)
IB: BNIP3
	Sample (Treatment)
Condition	Normoxia	Baf-A1	Bortezomib	Baf-A1 + Bortezomib	Hypoxia	Hypoxia Baf-A1	Hypoxia Bortezomib	Hypoxia Baf-A1 + Bortezomib
Replicate 1	1	3.1	1.3	4.5	1.6	3.6	2.5	6.9
Replicate 2	1	2.4	1.4	3.3	1.7	2.1	2.2	5.2
Replicate 3	1	3.2	1.2	4	1.8	3	3.6	6.9
Replicate 4	1	3.1	1.9	4.4	1.7	2.5	2.7	5.7
