# Supplementary material for: The ER membrane protein complex restricts mitophagy by controlling BNIP3 turnover
Source: EMBO J. 2023 Dec 15;43(1):32–60. doi: 10.1038/s44318-023-00006-z (PMC10883272; doi:10.1038/s44318-023-00006-z)
Supplement: Supplementary file 9 — Source Data Fig. 5 [file 44318_2023_6_MOESM9_ESM.zip › Fig5-Data.xlsx]

## Sheet: Fig5B
Fold stablization of tf-BNIP3 (Veh/Baf-A1)
	tf-BNIP3 variant
	Wild-Type	S17E	W18/L21A	30-end	82-end	104-end	117-end	137-end
Replicate 1	1.47	1.4	1.5	1.45	1.41	1.43	1.25	1.21
Replicate 2	1.55	1.55	1.4	1.32	1.33	1.32	1.25	1.14
Replicate 3	1.66	1.65	1.45	1.52	1.48	1.43	1.38	1.14

## Sheet: Fig5D
Median Red:Green ratio of tf-BNIP3 variants. (n=3 experimental replicates)
			BNIP3 variant
	Treatment	WT			S172A			LG Swap
	Veh	1.51	1.65	2.65	0.93	1.1	1.12	0.88	1.2	1.08
	BTZ	0.95	1.14	1.1	0.85	1.07	1.09	0.84	1.09	0.86

## Sheet: Fig5G
Median Red:Green Ratio of Dmrb-tf-BNIP3 variant (n=3 experimental replicates)
		WT			S172A			LG Swap
	Veh	1.48	1.56	1.55	0.98	1.01	0.94	0.88	0.87	0.87
	Dimer	1.52	1.54	1.5	1.36	1.45	1.39	1.06	1.02	1
	Dimer + Baf	1.01	1.03	0.95	0.92	0.92	0.88	0.95	0.9	0.9

## Sheet: Fig5I
Median Red:Green Ratio of [GPS] RFP; GFP-BNIP3 variant (n=3 experimental replicates)
		[GPS] RFP; GFP-BNIP3 variant
	Treatment	WT			S172A			LG Swap
	Veh	4.6	3.1	3.92	5.1	4.05	4.87	6.83	4.3	5.17
	Baf-A1	2.05	2.1	1.5	4.63	4.04	3.24	7.16	4.21	4.9
	BTZ	1.1	1.1	1.29	0.65	0.48	0.65	1.12	0.99	1.3
	CB-5083	2.29	2.06	2.57	1.69	1.13	0.73	5.4	3.35	4.84
	TAK-243	1.04	0.95	1.2	0.98	0.63	1.37	2.4	1.71	1.78
