# Supplementary material for: The ER membrane protein complex restricts mitophagy by controlling BNIP3 turnover
Source: EMBO J. 2023 Dec 15;43(1):32–60. doi: 10.1038/s44318-023-00006-z (PMC10883272; doi:10.1038/s44318-023-00006-z)
Supplement: Supplementary file 10 — Source Data Fig. 6 [file 44318_2023_6_MOESM10_ESM.zip › Fig6-Data.xlsx]

## Sheet: Fig6B
MitoFlux index (%cells) of BFP-BNIP3 variants (n=3 experimental replicates)
	BFP-BNIP3 variants
	Empty, Baf	Empty, Veh	BNIP3(FL)	S17E	DKO LIR	LIR trunc	PEST	BH3	S172A	LG Swap	CD
Replicate 1	0.84	14.7	31.7	41	15.3	17.4	17.5	20.1	17	38.2	14.9
Replicate 2	0.95	19.9	38	46.9	23.1	19.4	27.2	19.7	20.5	38.8	23
Replicate 3	1.6	20.3	34.4	39.3	23	23.2	22.4	26	25	30.6	18

## Sheet: Fig6C
Median Red:Green Ratio of BFP-BNIP3 variants (n=3 experimental replicates)
		BFP-BNIP3 variant
	Treatment	WT			Fis1TM
	Veh	1.28	1.48	1.4	1.233	0.92	1.01
	BTZ	1.08	0.95	0.98	1.15	0.85	0.97

## Sheet: Fig6D
MitoFlux index (%cells) of BFP-BNIP3 variants (n=3 experimental replicates)
		BFP-BNIP3 variants
	Treatments	Empty			WT			Fis1
	Veh	10	15.8	14.8	17.5	22.3	18	21.4	27.5	25.6
	Baf-A1	1	0.97	0.48	1	0.97	0.61	1	0.97	1

## Sheet: Fig6E
		OCR
		BFP-Empty		BFP-BNIP3		BFP-BNIP3 (S17E)		BFP-BNIP3 (LIR)		BFP-BNIP3 (S172A)		BFP-BNIP3 (LG Swap)
	Time (mins)	OCR(pmol/min)	SEM	OCR(pmol/min)	SEM	OCR(pmol/min)	SEM	OCR(pmol/min)	SEM	OCR(pmol/min)	SEM	OCR(pmol/min)	SEM
	1.3	61.1103	6.47815	44.505	1.07242	44.8156	4.61632	53.2564	1.96923	55.6431	1.55209	48.4457	2.62433
	7.8	56.6738	6.22398	39.7055	1.50456	42.3251	5.06919	49.5247	2.99478	52.6035	1.42878	45.1019	4.02141
	14.2	54.1425	6.12153	37.3937	0.573372	40.8562	4.61066	45.5532	2.66722	51.5087	1.36039	44.6437	2.84562
	20.8	19.9734	2.21504	13.0583	1.02651	17.4527	3.50407	18.0101	1.59679	20.0163	0.753055	19.537	1.74817
	27.2	19.0393	2.14725	16.1567	3.13934	16.763	3.24308	20.7701	0.783795	19.1698	0.616394	20.6958	0.927992
	33.7	19.4942	2.8784	14.5973	2.84791	16.3993	3.27468	20.0084	1.85389	19.0036	0.571916	18.2355	1.58935
	40.2	108.882	14.5567	70.2701	1.53847	71.7693	8.329	94.4055	6.65924	118.932	5.63406	74.9689	10.5463
	46.7	100.735	12.8091	60.8787	1.27776	62.0232	6.97894	85.3804	5.80711	117.846	3.09235	67.6429	8.79389
	53.1	99.2967	12.4967	58.6587	1.4627	62.9921	7.64992	84.8038	5.50152	118.48	2.11202	67.4117	8.43878
	59.7	10.3604	1.34984	6.78645	1.2338	9.49067	2.93603	13.6087	0.626583	12.2851	0.313623	14.0698	1.44672
	66.1	10.174	1.57384	5.2347	1.48634	9.29361	2.85871	10.7638	0.989665	12.2022	0.321454	11.3455	1.55731
	72.6	9.59609	1.65999	5.26538	1.15538	8.50538	2.74752	8.98871	0.766971	11.8211	0.314114	10.7658	1.3075
	79.1	8.45451	2.1439	3.82636	1.61177	8.99813	2.14218	7.77401	0.445219	10.7491	0.304299	10.8173	1.54924
	85.6	8.31532	2.19604	3.09095	1.70812	11.5109	3.68936	6.72701	1.19129	9.76308	0.311741	9.33847	1.67655
	92.1	7.58979	1.81685	3.43902	1.24784	12.2527	4.95687	6.90266	0.689479	9.52998	0.308722	9.48028	1.50708
		ECAR
		BFP-Empty		BFP-BNIP3		BFP-BNIP3 (S17E)		BFP-BNIP3 (LIR)		BFP-BNIP3 (S172A)		BFP-BNIP3 (LG Swap)
	Time (mins)	ECAR (mpH/min)	SEM	ECAR (mpH/min)	SEM	ECAR (mpH/min)	SEM	ECAR (mpH/min)	SEM	ECAR (mpH/min)	SEM	ECAR (mpH/min)	SEM
	1.3	26.419	3.83891	29.279	1.3035	38.8263	3.61611	20.9838	7.49797	22.5713	1.99246	24.3632	1.89979
	7.8	26.5136	3.62213	28.9941	1.32505	37.4203	3.44451	22.255	7.69214	22.9443	1.93478	26.5046	1.89899
	14.2	26.8433	3.49568	29.3616	1.286	38.2328	3.5535	23.2193	7.85869	23.1226	2.03398	26.1158	1.97003
	20.8	36.6563	4.32889	40.289	2.87305	47.553	4.65911	31.4702	9.93123	33.1418	3.12194	35.4931	2.85098
	27.2	39.4135	4.40364	41.9849	2.63435	49.4802	4.91203	32.883	10.2644	32.3811	3.0986	36.9933	3.0364
	33.7	41.5791	4.46517	43.1769	2.30026	51.1857	4.9957	34.486	10.592	32.8762	3.07599	38.4493	3.12178
	40.2	33.0925	2.22417	31.8143	2.2382	38.911	4.53998	26.6808	8.41721	28.7153	4.03538	28.7129	2.21819
	46.7	33.3474	2.32543	33.3106	2.02667	39.3638	4.13921	27.9616	8.75999	28.1046	3.33906	29.6696	2.16138
	53.1	33.084	2.60834	33.4286	2.06402	37.7681	4.30407	28.0993	8.86254	27.5515	3.03351	29.5587	2.12814
	59.7	40.6421	3.97221	38.3409	2.42395	45.8408	7.81362	33.061	10.1369	32.6851	3.39375	36.3022	2.84636
	66.1	39.1691	3.66505	38.1644	2.35569	43.4119	8.10642	31.957	9.76643	30.6279	3.28863	35.1624	2.63483
	72.6	38.2641	3.76266	37.0591	2.2407	42.2758	8.18774	31.0292	9.4953	30.2752	3.38361	34.4347	2.54337
	79.1	11.8618	2.17297	10.1871	0.363377	13.5137	2.30415	8.98867	3.79486	10.5329	1.09648	11.9888	0.981687
	85.6	7.5119	1.86004	5.6093	0.321106	8.0171	1.18854	4.56884	2.60119	6.79615	0.771086	6.84624	0.54745
	92.1	6.72542	1.92967	4.93566	0.395591	1.40607	5.15617	3.72824	2.37262	5.84377	0.708008	5.54623	0.537282

## Sheet: Fig6F
	Basal Respiration
	BFP-Empty			BFP-BNIP3			BFP-BNIP3 (S17E)			BFP-BNIP3 (LIR)			BFP-BNIP3 (S172A)			BFP-BNIP3 (LG Swap)
	1	1	1	0.6	0.51	0.72	0.92	0.89	0.6	1.11	0.98	0.83	0.98	0.8	0.9	0.8	0.67	0.75
	Basal Glycolysis
	BFP-Empty			BFP-BNIP3			BFP-BNIP3 (S17E)			BFP-BNIP3 (LIR)			BFP-BNIP3 (S172A)			BFP-BNIP3 (LG Swap)
	1	1	1	1.08	1.21	0.97	1.5	1.83	1.42	1.16	0.96	1.18	1.3	0.85	1.01	1.03	1.02	0.85
	Spare Respiration
	BFP-Empty			BFP-BNIP3			BFP-BNIP3 (S17E)			BFP-BNIP3 (LIR)			BFP-BNIP3 (S172A)			BFP-BNIP3 (LG Swap)
	1	1	1	0.6	0.5	0.3	0.56	1	0.5	0.9	1.4	1.2	1.23	1.1	0.84	0.55	0.7	0.5
		Max Respiration
	BFP-Empty			BFP-BNIP3			BFP-BNIP3 (S17E)			BFP-BNIP3 (LIR)			BFP-BNIP3 (S172A)			BFP-BNIP3 (LG Swap)
	1	1	1	0.65	0.54	0.41	0.6	1	0.8	0.86	1.25	1	1.1	1	0.7	0.64	0.75	0.6
