# Supplementary material for: The ER membrane protein complex restricts mitophagy by controlling BNIP3 turnover
Source: EMBO J. 2023 Dec 15;43(1):32–60. doi: 10.1038/s44318-023-00006-z (PMC10883272; doi:10.1038/s44318-023-00006-z)
Supplement: Supplementary file 11 — Source Data Fig. 7 [file 44318_2023_6_MOESM11_ESM.zip › Fig7-Data.xlsx]

## Sheet: Fig7A
MitoFlux index (%cells) of mtKeima cells (n=3 experimental replicates)
	Treatment
	Baf-A1	Veh	PIK-III	MLN4924	CB5083	BTZ
Replicate 1	0.43	25.6	15.8	40	39.8	42.2
Replicate 2	0.46	20	11.8	33.1	38.8	42.4
Replicate 3	0.65	19.6	12.1	32.1	39.9	44.8

## Sheet: Fig7C
MitoFlux index (%cells) of mtKeima cells (n=3 experimental replicates)
	Treatment	sgControl			sgEMC3
	Veh	17	21.5	13.3	35.4	31.8	23.1
	BTZ	27.6	32.5	22.6	55.9	50.8	36.9

## Sheet: Fig7D
MitoFlux index (%cells) of mtKeima cells (n=3 experimental replicates)
	Treatment	Ctrl			BNIP3KD			EMC3KO			DKO
	Veh	16.4	16.6	17.6	12.2	10.6	11.9	21.9	20	22	12.8	11.2	12.3
	BTZ	28.2	29.9	35.2	14.6	13.5	15.6	44.9	44.4	47.5	21.7	19	20.3
